# Supplementary material for: Spiro-Linked Polyketides from Cultures of Westerdykella dispersa Ca4–13 as Inhibitors of iNOS-Associated Neuroinflammation
Source: J Nat Prod. 2026 May 28;89(6):1775–84. doi: 10.1021/acs.jnatprod.6c00217 (PMC13316987; doi:10.1021/acs.jnatprod.6c00217)
Supplement: Supplementary file 1 [file np6c00217_si_001.zip › CA4-13_D3ca.txt]

CGGGATCGGACTCACAGAGTTTCCTCTGGCTTCACCCTATTCAGGCATAGTTCACCATCTTTCGGGTCCCAACAGTTTAT
GCTCATACTCAAATCCATCCGAAGACATCAGGATCGGTCGATGGTGCACCCCGAGGGGTTCCCACCTCCGTTCACTTTCA
TTCCGCGCTCGGGCTTTACACCCAAACACTCGCATAGATGTTAGACTCCTTGGTCCGTGTTTCAAGACGGGCCGCTTACA
GCCATTACGCCAGCATCCTAGCAGATGCGCGGACCTCAGTCCAGGCTGGCTGTATGTCGCCTACCCTATAAGTCCTCCCC
GAAGAGAGGTACATGTAGCAGGCATTTATCCAACCGCCCGGACTGATGCTGGCCTGCCCGTAGAAGAGTGCCCAGGGCAA
GAGCCCCGGTGAGCAACTACAGGCATGTCTGGCTGCAAGCGCTTCCCTTTCAACAATTTCACGTGCTTTTTGACTCTCTT
TCCAAAGTGCTTTTCATCTTTCGATCACTCTACTTGTGCGCTATCGGTCTCTGGCCAGTATTTAGCTTTAGAAGGAATTT
ACCTCCCATTTAGAGCTGCATTCCCAAACAACTCGACTCGTCGAAGGGGCTTTACACGGCGGAGGCTGGCGGCCACGTAC
GGGATTCTCACCCTCTGTGACGTCCTGTTCCAAGGAACTTAGACCACAGCCATCGCCAAAGCACCCTCTGCAAATTACAA
CTCGGACCCTGAGAGGGCCAGATTTCAAATTTGAGCTGTTGCCGCTTCACTCGCCGTTACTAGGGCAATCCCTGTTGGTT
TCTTTTCCTCCGCTTATTGATATGCTATTTCCCCGGGGGGGAAAAA
