# Supplementary material for: Spiro-Linked Polyketides from Cultures of Westerdykella dispersa Ca4–13 as Inhibitors of iNOS-Associated Neuroinflammation
Source: J Nat Prod. 2026 May 28;89(6):1775–84. doi: 10.1021/acs.jnatprod.6c00217 (PMC13316987; doi:10.1021/acs.jnatprod.6c00217)
Supplement: Supplementary file 2 [file np6c00217_si_002.zip]

Archive with 262 entries (193 files):
- Compound1/
- Compound1/Compound 1.txt
- Compound1/compound1.mol
- Compound1/Compound1_13C/
- Compound1/Compound1_13C/CARBON_20220811_01.fid/
- Compound1/Compound1_13C/CARBON_20220811_01.fid/fid
- Compound1/Compound1_13C/CARBON_20220811_01.fid/log
- Compound1/Compound1_13C/CARBON_20220811_01.fid/procpar
- Compound1/Compound1_13C/CARBON_20220811_01.fid/text
- Compound1/Compound1_13C/dirinfo/
- Compound1/Compound1_13C/dirinfo/chronlog
- Compound1/Compound1_13C/dirinfo/craftlog
- Compound1/Compound1_13C/dirinfo/fidlist
- Compound1/Compound1_13C/dirinfo/fidlog
- Compound1/Compound1_13C/dirinfo/locationpath
- Compound1/Compound1_13C/dirinfo/macdir/
- Compound1/Compound1_13C/dirinfo/macdir/ACQlist
- Compound1/Compound1_13C/dirinfo/macdir/EXPalias
- Compound1/Compound1_13C/dirinfo/macdir/EXPLIST
- Compound1/Compound1_13C/dirinfo/macdir/expqueue
- Compound1/Compound1_13C/dirinfo/macdir/LONGLIST
- Compound1/Compound1_13C/dirinfo/macdir/maclib_attic/
- Compound1/Compound1_13C/dirinfo/macdir/maclib_attic/CARBON_001acq
- Compound1/Compound1_13C/dirinfo/macdir/maclib_attic/CARBON_001acqpars
- Compound1/Compound1_13C/dirinfo/macdir/maclib_attic/CARBON_001_Attr
- Compound1/Compound1_13C/dirinfo/macdir/maclib_attic/firstNode_walkupQacqpars
- Compound1/Compound1_13C/dirinfo/macdir/maclib_attic/PROTON_001acq
- Compound1/Compound1_13C/dirinfo/macdir/maclib_attic/PROTON_001acqpars
- Compound1/Compound1_13C/dirinfo/macdir/maclib_attic/PROTON_001_Attr
- Compound1/Compound1_13C/dirinfo/macdir/maclib_attic/PROTON_002acq
- Compound1/Compound1_13C/dirinfo/macdir/maclib_attic/PROTON_002acqpars
- Compound1/Compound1_13C/dirinfo/macdir/maclib_attic/PROTON_002_Attr
- Compound1/Compound1_13C/dirinfo/macdir/maclib_attic/walkupQacq
- Compound1/Compound1_13C/dirinfo/macdir/maclib_attic/walkupQacqpars
- Compound1/Compound1_13C/dirinfo/macdir/sampleglobal
- Compound1/Compound1_13C/dirinfo/macdir/sampleinfo
- Compound1/Compound1_13C/dirinfo/macdir/sampleTempacq
- Compound1/Compound1_13C/dirinfo/macdir/TtimeQ
- Compound1/Compound1_13C/dirinfo/parlib/
- Compound1/Compound1_13C/dirinfo/parlib/CARBON_20220811_01.par/
- Compound1/Compound1_13C/dirinfo/parlib/CARBON_20220811_01.par/procpar
- Compound1/Compound1_13C/dirinfo/parlib/CARBON_20220811_01.par/text
- Compound1/Compound1_13C/dirinfo/parlib/parliblist
- Compound1/Compound1_13C/dirinfo/parlib/PROTON_20220809_01.par/
- Compound1/Compound1_13C/dirinfo/parlib/PROTON_20220809_01.par/procpar
- Compound1/Compound1_13C/dirinfo/parlib/PROTON_20220809_01.par/text
- Compound1/Compound1_13C/dirinfo/parlib/PROTON_20220811_01.par/
- Compound1/Compound1_13C/dirinfo/parlib/PROTON_20220811_01.par/procpar
- Compound1/Compound1_13C/dirinfo/parlib/PROTON_20220811_01.par/text
- Compound1/Compound1_13C/dirinfo/psglib/
- Compound1/Compound1_13C/dirinfo/shapelib/
- Compound1/Compound1_13C/dirinfo/spectrumlog
- Compound1/Compound1_13C/dirinfo/xmldir/
- Compound1/Compound1_13C/dirinfo/xmldir/active
- Compound1/Compound1_13C/dirinfo/xmldir/cpnodeinfo
- Compound1/Compound1_13C/dirinfo/xmldir/craftlog
- Compound1/Compound1_13C/dirinfo/xmldir/errorlog
- Compound1/Compound1_13C/dirinfo/xmldir/EXPLIST
- Compound1/Compound1_13C/dirinfo/xmldir/expqueue
- Compound1/Compound1_13C/dirinfo/xmldir/fidlog
- Compound1/Compound1_13C/dirinfo/xmldir/info/
- Compound1/Compound1_13C/dirinfo/xmldir/info/Sqn0001/
- Compound1/Compound1_13C/dirinfo/xmldir/info/Sqn0001/prop
- Compound1/Compound1_13C/dirinfo/xmldir/info/Sqn0002/
- Compound1/Compound1_13C/dirinfo/xmldir/info/Sqn0002/prop
- Compound1/Compound1_13C/dirinfo/xmldir/info/Sqn0003/
- Compound1/Compound1_13C/dirinfo/xmldir/info/Sqn0003/prop
- Compound1/Compound1_13C/dirinfo/xmldir/LONGLIST
- Compound1/Compound1_13C/dirinfo/xmldir/spectrumlog
- Compound1/Compound1_13C/dirinfo/xmldir/sqdir/
- Compound1/Compound1_13C/dirinfo/xmldir/sqdir/enterSQ
- Compound1/Compound1_13C/dirinfo/xmldir/sqdir/error_enterSQ
- Compound1/Compound1_13C/dirinfo/xmldir/sqdir/error_study.xml
- Compound1/Compound1_13C/dirinfo/xmldir/sqdir/info/
- Compound1/Compound1_13C/dirinfo/xmldir/sqdir/info/Sqn0001/
- Compound1/Compound1_13C/dirinfo/xmldir/sqdir/info/Sqn0001/prop
- Compound1/Compound1_13C/dirinfo/xmldir/sqdir/info/Sqn0002/
- Compound1/Compound1_13C/dirinfo/xmldir/sqdir/info/Sqn0002/prop
- Compound1/Compound1_13C/dirinfo/xmldir/sqdir/info/Sqn0003/
- Compound1/Compound1_13C/dirinfo/xmldir/sqdir/info/Sqn0003/prop
- Compound1/Compound1_13C/dirinfo/xmldir/sqdir/scoutfid_enterSQ
- Compound1/Compound1_13C/dirinfo/xmldir/sqdir/scoutfid_error_enterSQ
- Compound1/Compound1_13C/dirinfo/xmldir/sqdir/scoutfid_error_study.xml
- Compound1/Compound1_13C/dirinfo/xmldir/sqdir/scoutfid_study.xml
- Compound1/Compound1_13C/dirinfo/xmldir/sqdir/study.xml
- Compound1/Compound1_13C/dirinfo/xmldir/sqdir.info
- Compound1/Compound1_13C/plots/
- Compound1/Compound1_13C/scoutfids/
- Compound1/Compound1_13C/spectra/
- Compound1/Compound1_13C/studypar
- Compound1/compound1_COSY/
- Compound1/compound1_COSY/fid
- Compound1/compound1_COSY/log
- Compound1/compound1_COSY/procpar
- Compound1/compound1_COSY/text
- Compound1/compound1_DEPT/
- Compound1/compound1_DEPT/fid
- Compound1/compound1_DEPT/log
- Compound1/compound1_DEPT/procpar
- Compound1/compound1_DEPT/text
- Compound1/compound1_HMBC/
- Compound1/compound1_HMBC/fid
- Compound1/compound1_HMBC/fid.wk
- Compound1/compound1_HMBC/log
- Compound1/compound1_HMBC/procpar
- Compound1/compound1_HMBC/text
- Compound1/compound1_HSQC/
- Compound1/compound1_HSQC/fid
- Compound1/compound1_HSQC/fid.wk
- Compound1/compound1_HSQC/log
- Compound1/compound1_HSQC/procpar
- Compound1/compound1_HSQC/text
- Compound1/compound1_NOESY/
- Compound1/compound1_NOESY/dirinfo/
- Compound1/compound1_NOESY/dirinfo/chronlog
- Compound1/compound1_NOESY/dirinfo/craftlog
- Compound1/compound1_NOESY/dirinfo/fidlist
- Compound1/compound1_NOESY/dirinfo/fidlog
- Compound1/compound1_NOESY/dirinfo/locationpath
- Compound1/compound1_NOESY/dirinfo/macdir/
- Compound1/compound1_NOESY/dirinfo/macdir/ACQlist
- Compound1/compound1_NOESY/dirinfo/macdir/EXPalias
- Compound1/compound1_NOESY/dirinfo/macdir/EXPLIST
- Compound1/compound1_NOESY/dirinfo/macdir/expqueue
- Compound1/compound1_NOESY/dirinfo/macdir/LONGLIST
- Compound1/compound1_NOESY/dirinfo/macdir/maclib_attic/
- Compound1/compound1_NOESY/dirinfo/macdir/maclib_attic/firstNode_walkupQacqpars
- Compound1/compound1_NOESY/dirinfo/macdir/maclib_attic/NOESY_001acq
- Compound1/compound1_NOESY/dirinfo/macdir/maclib_attic/NOESY_001acqpars
- Compound1/compound1_NOESY/dirinfo/macdir/maclib_attic/NOESY_001_Attr
- Compound1/compound1_NOESY/dirinfo/macdir/maclib_attic/PROTON_001acq
- Compound1/compound1_NOESY/dirinfo/macdir/maclib_attic/PROTON_001acqpars
- Compound1/compound1_NOESY/dirinfo/macdir/maclib_attic/PROTON_001_Attr
- Compound1/compound1_NOESY/dirinfo/macdir/maclib_attic/walkupQacq
- Compound1/compound1_NOESY/dirinfo/macdir/maclib_attic/walkupQacqpars
- Compound1/compound1_NOESY/dirinfo/macdir/sampleglobal
- Compound1/compound1_NOESY/dirinfo/macdir/sampleinfo
- Compound1/compound1_NOESY/dirinfo/macdir/sampleTempacq
- Compound1/compound1_NOESY/dirinfo/macdir/TtimeQ
- Compound1/compound1_NOESY/dirinfo/parlib/
- Compound1/compound1_NOESY/dirinfo/parlib/NOESY_20220830_01.par/
- Compound1/compound1_NOESY/dirinfo/parlib/NOESY_20220830_01.par/procpar
- Compound1/compound1_NOESY/dirinfo/parlib/NOESY_20220830_01.par/text
- Compound1/compound1_NOESY/dirinfo/parlib/parliblist
- Compound1/compound1_NOESY/dirinfo/parlib/PROTON_20220830_01.par/
- Compound1/compound1_NOESY/dirinfo/parlib/PROTON_20220830_01.par/procpar
- Compound1/compound1_NOESY/dirinfo/parlib/PROTON_20220830_01.par/text
- Compound1/compound1_NOESY/dirinfo/psglib/
- Compound1/compound1_NOESY/dirinfo/shapelib/
- Compound1/compound1_NOESY/dirinfo/shapelib/NOESY_zqf1.RF
- Compound1/compound1_NOESY/dirinfo/spectrumlog
- Compound1/compound1_NOESY/dirinfo/xmldir/
- Compound1/compound1_NOESY/dirinfo/xmldir/active
- Compound1/compound1_NOESY/dirinfo/xmldir/cpnodeinfo
- Compound1/compound1_NOESY/dirinfo/xmldir/craftlog
- Compound1/compound1_NOESY/dirinfo/xmldir/errorlog
- Compound1/compound1_NOESY/dirinfo/xmldir/EXPLIST
- Compound1/compound1_NOESY/dirinfo/xmldir/expqueue
- Compound1/compound1_NOESY/dirinfo/xmldir/fidlog
- Compound1/compound1_NOESY/dirinfo/xmldir/info/
- Compound1/compound1_NOESY/dirinfo/xmldir/info/Sqn0001/
- Compound1/compound1_NOESY/dirinfo/xmldir/info/Sqn0001/prop
- Compound1/compound1_NOESY/dirinfo/xmldir/info/Sqn0002/
- Compound1/compound1_NOESY/dirinfo/xmldir/info/Sqn0002/prop
- Compound1/compound1_NOESY/dirinfo/xmldir/LONGLIST
- Compound1/compound1_NOESY/dirinfo/xmldir/spectrumlog
- Compound1/compound1_NOESY/dirinfo/xmldir/sqdir/
- Compound1/compound1_NOESY/dirinfo/xmldir/sqdir/enterSQ
- Compound1/compound1_NOESY/dirinfo/xmldir/sqdir/error_enterSQ
- Compound1/compound1_NOESY/dirinfo/xmldir/sqdir/error_study.xml
- Compound1/compound1_NOESY/dirinfo/xmldir/sqdir/info/
- Compound1/compound1_NOESY/dirinfo/xmldir/sqdir/info/Sqn0001/
- Compound1/compound1_NOESY/dirinfo/xmldir/sqdir/info/Sqn0001/prop
- Compound1/compound1_NOESY/dirinfo/xmldir/sqdir/info/Sqn0002/
- Compound1/compound1_NOESY/dirinfo/xmldir/sqdir/info/Sqn0002/prop
- Compound1/compound1_NOESY/dirinfo/xmldir/sqdir/scoutfid_enterSQ
- Compound1/compound1_NOESY/dirinfo/xmldir/sqdir/scoutfid_error_enterSQ
- Compound1/compound1_NOESY/dirinfo/xmldir/sqdir/scoutfid_error_study.xml
- Compound1/compound1_NOESY/dirinfo/xmldir/sqdir/scoutfid_study.xml
- Compound1/compound1_NOESY/dirinfo/xmldir/sqdir/study.xml
- Compound1/compound1_NOESY/dirinfo/xmldir/sqdir.info
- Compound1/compound1_NOESY/NOESY_20220830_01.fid/
- Compound1/compound1_NOESY/NOESY_20220830_01.fid/fid
- Compound1/compound1_NOESY/NOESY_20220830_01.fid/fid.wk
- Compound1/compound1_NOESY/NOESY_20220830_01.fid/log
- Compound1/compound1_NOESY/NOESY_20220830_01.fid/procpar
- Compound1/compound1_NOESY/NOESY_20220830_01.fid/text
- Compound1/compound1_NOESY/plots/
- Compound1/compound1_NOESY/PROTON_20220830_01.fid/
- Compound1/compound1_NOESY/PROTON_20220830_01.fid/fid
- Compound1/compound1_NOESY/PROTON_20220830_01.fid/log
- Compound1/compound1_NOESY/PROTON_20220830_01.fid/procpar
- Compound1/compound1_NOESY/PROTON_20220830_01.fid/text
- Compound1/compound1_NOESY/scoutfids/
- Compound1/compound1_NOESY/spectra/
- Compound1/compound1_NOESY/studypar
- Compound1/compound1_proton/
- Compound1/compound1_proton/dirinfo/
- Compound1/compound1_proton/dirinfo/chronlog
- Compound1/compound1_proton/dirinfo/craftlog
- Compound1/compound1_proton/dirinfo/fidlist
- Compound1/compound1_proton/dirinfo/fidlog
- Compound1/compound1_proton/dirinfo/locationpath
- Compound1/compound1_proton/dirinfo/macdir/
- Compound1/compound1_proton/dirinfo/macdir/ACQlist
- Compound1/compound1_proton/dirinfo/macdir/EXPalias
- Compound1/compound1_proton/dirinfo/macdir/EXPLIST
- Compound1/compound1_proton/dirinfo/macdir/expqueue
- Compound1/compound1_proton/dirinfo/macdir/LONGLIST
- Compound1/compound1_proton/dirinfo/macdir/maclib_attic/
- Compound1/compound1_proton/dirinfo/macdir/maclib_attic/firstNode_walkupQacqpars
- Compound1/compound1_proton/dirinfo/macdir/maclib_attic/PROTON_001acq
- Compound1/compound1_proton/dirinfo/macdir/maclib_attic/PROTON_001acqpars
- Compound1/compound1_proton/dirinfo/macdir/maclib_attic/PROTON_001_Attr
- Compound1/compound1_proton/dirinfo/macdir/maclib_attic/walkupQacq
- Compound1/compound1_proton/dirinfo/macdir/maclib_attic/walkupQacqpars
- Compound1/compound1_proton/dirinfo/macdir/sampleglobal
- Compound1/compound1_proton/dirinfo/macdir/sampleinfo
- Compound1/compound1_proton/dirinfo/macdir/sampleTempacq
- Compound1/compound1_proton/dirinfo/macdir/TtimeQ
- Compound1/compound1_proton/dirinfo/parlib/
- Compound1/compound1_proton/dirinfo/parlib/parliblist
- Compound1/compound1_proton/dirinfo/parlib/PROTON_20220809_01.par/
- Compound1/compound1_proton/dirinfo/parlib/PROTON_20220809_01.par/procpar
- Compound1/compound1_proton/dirinfo/parlib/PROTON_20220809_01.par/text
- Compound1/compound1_proton/dirinfo/psglib/
- Compound1/compound1_proton/dirinfo/shapelib/
- Compound1/compound1_proton/dirinfo/spectrumlog
- Compound1/compound1_proton/dirinfo/xmldir/
- Compound1/compound1_proton/dirinfo/xmldir/cpnodeinfo
- Compound1/compound1_proton/dirinfo/xmldir/craftlog
- Compound1/compound1_proton/dirinfo/xmldir/errorlog
- Compound1/compound1_proton/dirinfo/xmldir/EXPLIST
- Compound1/compound1_proton/dirinfo/xmldir/expqueue
- Compound1/compound1_proton/dirinfo/xmldir/fidlog
- Compound1/compound1_proton/dirinfo/xmldir/info/
- Compound1/compound1_proton/dirinfo/xmldir/info/Sqn0001/
- Compound1/compound1_proton/dirinfo/xmldir/info/Sqn0001/prop
- Compound1/compound1_proton/dirinfo/xmldir/LONGLIST
- Compound1/compound1_proton/dirinfo/xmldir/spectrumlog
- Compound1/compound1_proton/dirinfo/xmldir/sqdir/
- Compound1/compound1_proton/dirinfo/xmldir/sqdir/enterSQ
- Compound1/compound1_proton/dirinfo/xmldir/sqdir/error_enterSQ
- Compound1/compound1_proton/dirinfo/xmldir/sqdir/error_study.xml
- Compound1/compound1_proton/dirinfo/xmldir/sqdir/info/
- Compound1/compound1_proton/dirinfo/xmldir/sqdir/info/Sqn0001/
- Compound1/compound1_proton/dirinfo/xmldir/sqdir/info/Sqn0001/prop
- Compound1/compound1_proton/dirinfo/xmldir/sqdir/scoutfid_enterSQ
- Compound1/compound1_proton/dirinfo/xmldir/sqdir/scoutfid_error_enterSQ
- Compound1/compound1_proton/dirinfo/xmldir/sqdir/scoutfid_error_study.xml
- Compound1/compound1_proton/dirinfo/xmldir/sqdir/scoutfid_study.xml
- Compound1/compound1_proton/dirinfo/xmldir/sqdir/study.xml
- Compound1/compound1_proton/dirinfo/xmldir/sqdir.info
- Compound1/compound1_proton/plots/
- Compound1/compound1_proton/PROTON_20220809_01.fid/
- Compound1/compound1_proton/PROTON_20220809_01.fid/fid
- Compound1/compound1_proton/PROTON_20220809_01.fid/log
- Compound1/compound1_proton/PROTON_20220809_01.fid/procpar
- Compound1/compound1_proton/PROTON_20220809_01.fid/text
- Compound1/compound1_proton/scoutfids/
- Compound1/compound1_proton/spectra/
- Compound1/compound1_proton/studypar
