# Supplementary material for: Spiro-Linked Polyketides from Cultures of Westerdykella dispersa Ca4–13 as Inhibitors of iNOS-Associated Neuroinflammation
Source: J Nat Prod. 2026 May 28;89(6):1775–84. doi: 10.1021/acs.jnatprod.6c00217 (PMC13316987; doi:10.1021/acs.jnatprod.6c00217)
Supplement: Supplementary file 2 [file np6c00217_si_002.zip › Compound1/compound1.mol]

compound1.mol
  ChemDraw05162610482D

  0  0  0     0  0              0 V3000
M  V30 BEGIN CTAB
M  V30 COUNTS 19 19 0 0 1
M  V30 BEGIN ATOM
M  V30 1 C -1.394227 3.233205 0.000000 0
M  V30 2 O -0.664305 3.617564 0.000000 0
M  V30 3 C -1.426143 2.408913 0.000000 0
M  V30 4 O -2.091961 3.672865 0.000000 0
M  V30 5 C -0.728135 1.969252 0.000000 0
M  V30 6 C -0.760050 1.144959 0.000000 0
M  V30 7 C -1.199710 0.446950 0.000000 0
M  V30 8 O -0.672008 -0.186952 0.000000 0
M  V30 9 C 0.093957 0.119270 0.000000 0
M  V30 10 C 0.039481 0.942463 0.000000 0
M  V30 11 O -2.022903 0.392750 0.000000 0
M  V30 12 C 0.918251 0.087354 0.000000 0
M  V30 13 C 0.062043 -0.705024 0.000000 0
M  V30 14 C 0.760051 -1.144684 0.000000 0
M  V30 15 C 0.728135 -1.968977 0.000000 0
M  V30 16 C 1.425868 -2.408912 0.000000 0
M  V30 17 C 1.393953 -3.232931 0.000000 0
M  V30 18 C 2.091961 -3.672865 0.000000 0
M  V30 19 O 0.664305 -3.617564 0.000000 0
M  V30 END ATOM
M  V30 BEGIN BOND
M  V30 1 2 1 2
M  V30 2 1 1 3
M  V30 3 1 1 4
M  V30 4 2 3 5
M  V30 5 1 5 6
M  V30 6 1 6 7
M  V30 7 1 7 8
M  V30 8 1 8 9
M  V30 9 1 9 10
M  V30 10 2 10 6
M  V30 11 2 7 11
M  V30 12 1 9 12 CFG=3
M  V30 13 1 9 13
M  V30 14 2 13 14
M  V30 15 1 14 15
M  V30 16 2 15 16
M  V30 17 1 16 17
M  V30 18 1 17 18
M  V30 19 1 17 19 CFG=2
M  V30 END BOND
M  V30 END CTAB
M  END
