# Supplementary material for: Spiro-Linked Polyketides from Cultures of Westerdykella dispersa Ca4–13 as Inhibitors of iNOS-Associated Neuroinflammation
Source: J Nat Prod. 2026 May 28;89(6):1775–84. doi: 10.1021/acs.jnatprod.6c00217 (PMC13316987; doi:10.1021/acs.jnatprod.6c00217)
Supplement: Supplementary file 2 [file np6c00217_si_002.zip › Compound1/Compound1_13C/CARBON_20220811_01.fid/log]

Thu Aug 11 12:45:04 2022: Experiment started
Thu Aug 11 12:47:10 2022: BS 1 completed
Thu Aug 11 12:49:13 2022: BS 2 completed
Thu Aug 11 12:51:17 2022: BS 3 completed
Thu Aug 11 12:53:21 2022: BS 4 completed
Thu Aug 11 12:55:24 2022: BS 5 completed
Thu Aug 11 12:57:28 2022: BS 6 completed
Thu Aug 11 12:59:32 2022: BS 7 completed
Thu Aug 11 13:01:35 2022: BS 8 completed
Thu Aug 11 13:03:39 2022: BS 9 completed
Thu Aug 11 13:05:43 2022: BS 10 completed
Thu Aug 11 13:07:47 2022: BS 11 completed
Thu Aug 11 13:09:50 2022: BS 12 completed
Thu Aug 11 13:11:54 2022: BS 13 completed
Thu Aug 11 13:13:58 2022: BS 14 completed
Thu Aug 11 13:16:01 2022: BS 15 completed
Thu Aug 11 13:18:05 2022: BS 16 completed
Thu Aug 11 13:20:09 2022: BS 17 completed
Thu Aug 11 13:22:12 2022: BS 18 completed
Thu Aug 11 13:24:16 2022: BS 19 completed
Thu Aug 11 13:26:20 2022: BS 20 completed
Thu Aug 11 13:28:24 2022: BS 21 completed
Thu Aug 11 13:30:27 2022: BS 22 completed
Thu Aug 11 13:32:31 2022: BS 23 completed
Thu Aug 11 13:34:35 2022: BS 24 completed
Thu Aug 11 13:36:38 2022: BS 25 completed
Thu Aug 11 13:38:42 2022: BS 26 completed
Thu Aug 11 13:40:46 2022: BS 27 completed
Thu Aug 11 13:42:49 2022: BS 28 completed
Thu Aug 11 13:44:53 2022: BS 29 completed
Thu Aug 11 13:46:57 2022: BS 30 completed
Thu Aug 11 13:49:01 2022: BS 31 completed
Thu Aug 11 13:51:04 2022: BS 32 completed
Thu Aug 11 13:53:08 2022: BS 33 completed
Thu Aug 11 13:55:12 2022: BS 34 completed
Thu Aug 11 13:57:15 2022: BS 35 completed
Thu Aug 11 13:59:19 2022: BS 36 completed
Thu Aug 11 14:01:23 2022: BS 37 completed
Thu Aug 11 14:03:26 2022: BS 38 completed
Thu Aug 11 14:05:30 2022: BS 39 completed
Thu Aug 11 14:07:34 2022: BS 40 completed
Thu Aug 11 14:09:35 2022: Acquisition aborted
