# Supplementary material for: Spiro-Linked Polyketides from Cultures of Westerdykella dispersa Ca4–13 as Inhibitors of iNOS-Associated Neuroinflammation
Source: J Nat Prod. 2026 May 28;89(6):1775–84. doi: 10.1021/acs.jnatprod.6c00217 (PMC13316987; doi:10.1021/acs.jnatprod.6c00217)
Supplement: Supplementary file 2 [file np6c00217_si_002.zip › Compound1/Compound1_13C/dirinfo/macdir/maclib_attic/PROTON_002acqpars]

ACQtime 7 1 100000000 0 1 2 1 256 1 64
1 161 
0 
at 1 1 14 14 14 2 1 8203 1 64
1 2.999984 
0 
d1 3 1 14 14 14 2 1 8194 1 64
1 2 
0 
gain 1 1 60 0 2 2 1 0 0 64
1 34 
0 
np 7 1 524288 32 2 2 1 11 1 64
1 57692 
0 
nt 7 1 1000000000 1 1 2 1 2 1 64
1 32 
0 
time_saved 2 2 8 0 0 4 1 0 1 64
1 "20220811T124102"
0 
fn 7 1 524288 64 -2 3 1 1 1 64
1 131072 
0 
REQexp 2 2 8 0 0 4 1 256 1 64
1 ""
0 
