# Supplementary material for: Spiro-Linked Polyketides from Cultures of Westerdykella dispersa Ca4–13 as Inhibitors of iNOS-Associated Neuroinflammation
Source: J Nat Prod. 2026 May 28;89(6):1775–84. doi: 10.1021/acs.jnatprod.6c00217 (PMC13316987; doi:10.1021/acs.jnatprod.6c00217)
Supplement: Supplementary file 2 [file np6c00217_si_002.zip › Compound1/Compound1_13C/dirinfo/xmldir/info/Sqn0002/prop]

type   LIB
status   Completed
lock   on
title   CARBON_20220811_01 
exp   CARBON
time   
macro   return
data   /home/tmu/vnmrsys/data/THL/0809-HSJ-3-37-101/CARBON_20220811_01
CPnode   CARBON_001
tooltext   0809-HSJ-3-37-101
