# Supplementary material for: Spiro-Linked Polyketides from Cultures of Westerdykella dispersa Ca4–13 as Inhibitors of iNOS-Associated Neuroinflammation
Source: J Nat Prod. 2026 May 28;89(6):1775–84. doi: 10.1021/acs.jnatprod.6c00217 (PMC13316987; doi:10.1021/acs.jnatprod.6c00217)
Supplement: Supplementary file 2 [file np6c00217_si_002.zip › Compound1/Compound1_13C/dirinfo/xmldir/sqdir/enterSQ]

Sqn0001 PROTON_20220809_01 lockon
Sqn0003 PROTON_20220811_01 lockon
Sqn0002 CARBON_20220811_01 lockon
