# Supplementary material for: Spiro-Linked Polyketides from Cultures of Westerdykella dispersa Ca4–13 as Inhibitors of iNOS-Associated Neuroinflammation
Source: J Nat Prod. 2026 May 28;89(6):1775–84. doi: 10.1021/acs.jnatprod.6c00217 (PMC13316987; doi:10.1021/acs.jnatprod.6c00217)
Supplement: Supplementary file 2 [file np6c00217_si_002.zip › Compound1/compound1_HMBC/log]

Mon Aug 15 13:25:28 2022: Experiment started
Mon Aug 15 13:26:14 2022: BS 1 completed
Mon Aug 15 13:26:24 2022: BS 1 completed
Mon Aug 15 13:26:34 2022: BS 1 completed
Mon Aug 15 13:26:44 2022: BS 1 completed
Mon Aug 15 13:26:54 2022: BS 1 completed
Mon Aug 15 13:27:03 2022: BS 1 completed
Mon Aug 15 13:27:13 2022: BS 1 completed
Mon Aug 15 13:27:23 2022: BS 1 completed
Mon Aug 15 13:27:33 2022: BS 1 completed
Mon Aug 15 13:27:43 2022: BS 1 completed
Mon Aug 15 13:27:53 2022: BS 1 completed
Mon Aug 15 13:28:03 2022: BS 1 completed
Mon Aug 15 13:28:12 2022: BS 1 completed
Mon Aug 15 13:28:22 2022: BS 1 completed
Mon Aug 15 13:28:32 2022: BS 1 completed
Mon Aug 15 13:28:42 2022: BS 1 completed
Mon Aug 15 13:28:52 2022: BS 1 completed
Mon Aug 15 13:29:02 2022: BS 1 completed
Mon Aug 15 13:29:12 2022: BS 1 completed
Mon Aug 15 13:29:21 2022: BS 1 completed
Mon Aug 15 13:29:31 2022: BS 1 completed
Mon Aug 15 13:29:41 2022: BS 1 completed
Mon Aug 15 13:29:51 2022: BS 1 completed
Mon Aug 15 13:30:01 2022: BS 1 completed
Mon Aug 15 13:30:11 2022: BS 1 completed
Mon Aug 15 13:30:21 2022: BS 1 completed
Mon Aug 15 13:30:30 2022: BS 1 completed
Mon Aug 15 13:30:40 2022: BS 1 completed
Mon Aug 15 13:30:50 2022: BS 1 completed
Mon Aug 15 13:31:00 2022: BS 1 completed
Mon Aug 15 13:31:10 2022: BS 1 completed
Mon Aug 15 13:31:20 2022: BS 1 completed
Mon Aug 15 13:31:30 2022: BS 1 completed
Mon Aug 15 13:31:39 2022: BS 1 completed
Mon Aug 15 13:31:49 2022: BS 1 completed
Mon Aug 15 13:31:59 2022: BS 1 completed
Mon Aug 15 13:32:09 2022: BS 1 completed
Mon Aug 15 13:32:19 2022: BS 1 completed
Mon Aug 15 13:32:29 2022: BS 1 completed
Mon Aug 15 13:32:39 2022: BS 1 completed
Mon Aug 15 13:32:48 2022: BS 1 completed
Mon Aug 15 13:32:58 2022: BS 1 completed
Mon Aug 15 13:33:08 2022: BS 1 completed
Mon Aug 15 13:33:18 2022: BS 1 completed
Mon Aug 15 13:33:28 2022: BS 1 completed
Mon Aug 15 13:33:38 2022: BS 1 completed
Mon Aug 15 13:33:48 2022: BS 1 completed
Mon Aug 15 13:33:57 2022: BS 1 completed
Mon Aug 15 13:34:07 2022: BS 1 completed
Mon Aug 15 13:34:17 2022: BS 1 completed
Mon Aug 15 13:34:27 2022: BS 1 completed
Mon Aug 15 13:34:37 2022: BS 1 completed
Mon Aug 15 13:34:47 2022: BS 1 completed
Mon Aug 15 13:34:57 2022: BS 1 completed
Mon Aug 15 13:35:06 2022: BS 1 completed
Mon Aug 15 13:35:16 2022: BS 1 completed
Mon Aug 15 13:35:26 2022: BS 1 completed
Mon Aug 15 13:35:36 2022: BS 1 completed
Mon Aug 15 13:35:46 2022: BS 1 completed
Mon Aug 15 13:35:56 2022: BS 1 completed
Mon Aug 15 13:36:06 2022: BS 1 completed
Mon Aug 15 13:36:15 2022: BS 1 completed
Mon Aug 15 13:36:25 2022: BS 1 completed
Mon Aug 15 13:36:35 2022: BS 1 completed
Mon Aug 15 13:36:45 2022: BS 1 completed
Mon Aug 15 13:36:55 2022: BS 1 completed
Mon Aug 15 13:37:05 2022: BS 1 completed
Mon Aug 15 13:37:15 2022: BS 1 completed
Mon Aug 15 13:37:24 2022: BS 1 completed
Mon Aug 15 13:37:34 2022: BS 1 completed
Mon Aug 15 13:37:44 2022: BS 1 completed
Mon Aug 15 13:37:54 2022: BS 1 completed
Mon Aug 15 13:38:04 2022: BS 1 completed
Mon Aug 15 13:38:14 2022: BS 1 completed
Mon Aug 15 13:38:24 2022: BS 1 completed
Mon Aug 15 13:38:34 2022: BS 1 completed
Mon Aug 15 13:38:43 2022: BS 1 completed
Mon Aug 15 13:38:53 2022: BS 1 completed
Mon Aug 15 13:39:03 2022: BS 1 completed
Mon Aug 15 13:39:13 2022: BS 1 completed
Mon Aug 15 13:39:23 2022: BS 1 completed
Mon Aug 15 13:39:33 2022: BS 1 completed
Mon Aug 15 13:39:43 2022: BS 1 completed
Mon Aug 15 13:39:52 2022: BS 1 completed
Mon Aug 15 13:40:02 2022: BS 1 completed
Mon Aug 15 13:40:12 2022: BS 1 completed
Mon Aug 15 13:40:22 2022: BS 1 completed
Mon Aug 15 13:40:32 2022: BS 1 completed
Mon Aug 15 13:40:42 2022: BS 1 completed
Mon Aug 15 13:40:52 2022: BS 1 completed
Mon Aug 15 13:41:01 2022: BS 1 completed
Mon Aug 15 13:41:11 2022: BS 1 completed
Mon Aug 15 13:41:21 2022: BS 1 completed
Mon Aug 15 13:41:31 2022: BS 1 completed
Mon Aug 15 13:41:41 2022: BS 1 completed
Mon Aug 15 13:41:51 2022: BS 1 completed
Mon Aug 15 13:42:01 2022: BS 1 completed
Mon Aug 15 13:42:11 2022: BS 1 completed
Mon Aug 15 13:42:20 2022: BS 1 completed
Mon Aug 15 13:42:30 2022: BS 1 completed
Mon Aug 15 13:42:40 2022: BS 1 completed
Mon Aug 15 13:42:50 2022: BS 1 completed
Mon Aug 15 13:43:00 2022: BS 1 completed
Mon Aug 15 13:43:10 2022: BS 1 completed
Mon Aug 15 13:43:20 2022: BS 1 completed
Mon Aug 15 13:43:29 2022: BS 1 completed
Mon Aug 15 13:43:39 2022: BS 1 completed
Mon Aug 15 13:43:49 2022: BS 1 completed
Mon Aug 15 13:43:59 2022: BS 1 completed
Mon Aug 15 13:44:09 2022: BS 1 completed
Mon Aug 15 13:44:19 2022: BS 1 completed
Mon Aug 15 13:44:29 2022: BS 1 completed
Mon Aug 15 13:44:39 2022: BS 1 completed
Mon Aug 15 13:44:48 2022: BS 1 completed
Mon Aug 15 13:44:58 2022: BS 1 completed
Mon Aug 15 13:45:08 2022: BS 1 completed
Mon Aug 15 13:45:18 2022: BS 1 completed
Mon Aug 15 13:45:28 2022: BS 1 completed
Mon Aug 15 13:45:38 2022: BS 1 completed
Mon Aug 15 13:45:48 2022: BS 1 completed
Mon Aug 15 13:45:57 2022: BS 1 completed
Mon Aug 15 13:46:07 2022: BS 1 completed
Mon Aug 15 13:46:17 2022: BS 1 completed
Mon Aug 15 13:46:27 2022: BS 1 completed
Mon Aug 15 13:46:37 2022: BS 1 completed
Mon Aug 15 13:46:47 2022: BS 1 completed
Mon Aug 15 13:46:57 2022: BS 1 completed
Mon Aug 15 13:47:07 2022: BS 1 completed
Mon Aug 15 13:47:16 2022: BS 1 completed
Mon Aug 15 13:47:26 2022: BS 1 completed
Mon Aug 15 13:47:36 2022: BS 1 completed
Mon Aug 15 13:47:46 2022: BS 1 completed
Mon Aug 15 13:47:56 2022: BS 1 completed
Mon Aug 15 13:48:06 2022: BS 1 completed
Mon Aug 15 13:48:16 2022: BS 1 completed
Mon Aug 15 13:48:25 2022: BS 1 completed
Mon Aug 15 13:48:35 2022: BS 1 completed
Mon Aug 15 13:48:45 2022: BS 1 completed
Mon Aug 15 13:48:55 2022: BS 1 completed
Mon Aug 15 13:49:05 2022: BS 1 completed
Mon Aug 15 13:49:15 2022: BS 1 completed
Mon Aug 15 13:49:25 2022: BS 1 completed
Mon Aug 15 13:49:35 2022: BS 1 completed
Mon Aug 15 13:49:44 2022: BS 1 completed
Mon Aug 15 13:49:54 2022: BS 1 completed
Mon Aug 15 13:50:04 2022: BS 1 completed
Mon Aug 15 13:50:14 2022: BS 1 completed
Mon Aug 15 13:50:24 2022: BS 1 completed
Mon Aug 15 13:50:34 2022: BS 1 completed
Mon Aug 15 13:50:44 2022: BS 1 completed
Mon Aug 15 13:50:54 2022: BS 1 completed
Mon Aug 15 13:51:03 2022: BS 1 completed
Mon Aug 15 13:51:13 2022: BS 1 completed
Mon Aug 15 13:51:23 2022: BS 1 completed
Mon Aug 15 13:51:33 2022: BS 1 completed
Mon Aug 15 13:51:43 2022: BS 1 completed
Mon Aug 15 13:51:53 2022: BS 1 completed
Mon Aug 15 13:52:03 2022: BS 1 completed
Mon Aug 15 13:52:13 2022: BS 1 completed
Mon Aug 15 13:52:22 2022: BS 1 completed
Mon Aug 15 13:52:32 2022: BS 1 completed
Mon Aug 15 13:52:42 2022: BS 1 completed
Mon Aug 15 13:52:52 2022: BS 1 completed
Mon Aug 15 13:53:02 2022: BS 1 completed
Mon Aug 15 13:53:12 2022: BS 1 completed
Mon Aug 15 13:53:22 2022: BS 1 completed
Mon Aug 15 13:53:31 2022: BS 1 completed
Mon Aug 15 13:53:41 2022: BS 1 completed
Mon Aug 15 13:53:51 2022: BS 1 completed
Mon Aug 15 13:54:01 2022: BS 1 completed
Mon Aug 15 13:54:11 2022: BS 1 completed
Mon Aug 15 13:54:21 2022: BS 1 completed
Mon Aug 15 13:54:31 2022: BS 1 completed
Mon Aug 15 13:54:41 2022: BS 1 completed
Mon Aug 15 13:54:50 2022: BS 1 completed
Mon Aug 15 13:55:00 2022: BS 1 completed
Mon Aug 15 13:55:10 2022: BS 1 completed
Mon Aug 15 13:55:20 2022: BS 1 completed
Mon Aug 15 13:55:30 2022: BS 1 completed
Mon Aug 15 13:55:40 2022: BS 1 completed
Mon Aug 15 13:55:50 2022: BS 1 completed
Mon Aug 15 13:56:00 2022: BS 1 completed
Mon Aug 15 13:56:09 2022: BS 1 completed
Mon Aug 15 13:56:19 2022: BS 1 completed
Mon Aug 15 13:56:29 2022: BS 1 completed
Mon Aug 15 13:56:39 2022: BS 1 completed
Mon Aug 15 13:56:49 2022: BS 1 completed
Mon Aug 15 13:56:59 2022: BS 1 completed
Mon Aug 15 13:57:09 2022: BS 1 completed
Mon Aug 15 13:57:19 2022: BS 1 completed
Mon Aug 15 13:57:28 2022: BS 1 completed
Mon Aug 15 13:57:38 2022: BS 1 completed
Mon Aug 15 13:57:48 2022: BS 1 completed
Mon Aug 15 13:57:58 2022: BS 1 completed
Mon Aug 15 13:58:08 2022: BS 1 completed
Mon Aug 15 13:58:18 2022: BS 1 completed
Mon Aug 15 13:58:28 2022: BS 1 completed
Mon Aug 15 13:58:38 2022: BS 1 completed
Mon Aug 15 13:58:47 2022: BS 1 completed
Mon Aug 15 13:58:57 2022: BS 1 completed
Mon Aug 15 13:59:07 2022: BS 1 completed
Mon Aug 15 13:59:17 2022: BS 1 completed
Mon Aug 15 13:59:27 2022: BS 1 completed
Mon Aug 15 13:59:37 2022: BS 1 completed
Mon Aug 15 13:59:47 2022: BS 1 completed
Mon Aug 15 13:59:57 2022: BS 1 completed
Mon Aug 15 14:00:06 2022: BS 1 completed
Mon Aug 15 14:00:16 2022: BS 1 completed
Mon Aug 15 14:00:26 2022: BS 1 completed
Mon Aug 15 14:00:36 2022: BS 1 completed
Mon Aug 15 14:00:46 2022: BS 1 completed
Mon Aug 15 14:00:56 2022: BS 1 completed
Mon Aug 15 14:01:06 2022: BS 1 completed
Mon Aug 15 14:01:16 2022: BS 1 completed
Mon Aug 15 14:01:25 2022: BS 1 completed
Mon Aug 15 14:01:35 2022: BS 1 completed
Mon Aug 15 14:01:45 2022: BS 1 completed
Mon Aug 15 14:01:55 2022: BS 1 completed
Mon Aug 15 14:02:05 2022: BS 1 completed
Mon Aug 15 14:02:15 2022: BS 1 completed
Mon Aug 15 14:02:25 2022: BS 1 completed
Mon Aug 15 14:02:35 2022: BS 1 completed
Mon Aug 15 14:02:45 2022: BS 1 completed
Mon Aug 15 14:02:54 2022: BS 1 completed
Mon Aug 15 14:03:04 2022: BS 1 completed
Mon Aug 15 14:03:14 2022: BS 1 completed
Mon Aug 15 14:03:24 2022: BS 1 completed
Mon Aug 15 14:03:34 2022: BS 1 completed
Mon Aug 15 14:03:44 2022: BS 1 completed
Mon Aug 15 14:03:54 2022: BS 1 completed
Mon Aug 15 14:04:04 2022: BS 1 completed
Mon Aug 15 14:04:13 2022: BS 1 completed
Mon Aug 15 14:04:23 2022: BS 1 completed
Mon Aug 15 14:04:33 2022: BS 1 completed
Mon Aug 15 14:04:43 2022: BS 1 completed
Mon Aug 15 14:04:53 2022: BS 1 completed
Mon Aug 15 14:05:03 2022: BS 1 completed
Mon Aug 15 14:05:13 2022: BS 1 completed
Mon Aug 15 14:05:23 2022: BS 1 completed
Mon Aug 15 14:05:32 2022: BS 1 completed
Mon Aug 15 14:05:42 2022: BS 1 completed
Mon Aug 15 14:05:52 2022: BS 1 completed
Mon Aug 15 14:06:02 2022: BS 1 completed
Mon Aug 15 14:06:12 2022: BS 1 completed
Mon Aug 15 14:06:22 2022: BS 1 completed
Mon Aug 15 14:06:32 2022: BS 1 completed
Mon Aug 15 14:06:42 2022: BS 1 completed
Mon Aug 15 14:06:52 2022: BS 1 completed
Mon Aug 15 14:07:01 2022: BS 1 completed
Mon Aug 15 14:07:11 2022: BS 1 completed
Mon Aug 15 14:07:21 2022: BS 1 completed
Mon Aug 15 14:07:31 2022: BS 1 completed
Mon Aug 15 14:07:41 2022: BS 1 completed
Mon Aug 15 14:07:51 2022: BS 1 completed
Mon Aug 15 14:08:01 2022: BS 1 completed
Mon Aug 15 14:08:11 2022: BS 1 completed
Mon Aug 15 14:08:20 2022: BS 1 completed
Mon Aug 15 14:08:30 2022: BS 1 completed
Mon Aug 15 14:08:40 2022: BS 1 completed
Mon Aug 15 14:08:50 2022: BS 1 completed
Mon Aug 15 14:09:00 2022: BS 1 completed
Mon Aug 15 14:09:10 2022: BS 1 completed
Mon Aug 15 14:09:20 2022: BS 1 completed
Mon Aug 15 14:09:30 2022: BS 1 completed
Mon Aug 15 14:09:40 2022: BS 1 completed
Mon Aug 15 14:09:49 2022: BS 1 completed
Mon Aug 15 14:09:59 2022: BS 1 completed
Mon Aug 15 14:10:09 2022: BS 1 completed
Mon Aug 15 14:10:19 2022: BS 1 completed
Mon Aug 15 14:10:29 2022: BS 1 completed
Mon Aug 15 14:10:39 2022: BS 1 completed
Mon Aug 15 14:10:49 2022: BS 1 completed
Mon Aug 15 14:10:59 2022: BS 1 completed
Mon Aug 15 14:11:08 2022: BS 1 completed
Mon Aug 15 14:11:18 2022: BS 1 completed
Mon Aug 15 14:11:28 2022: BS 1 completed
Mon Aug 15 14:11:38 2022: BS 1 completed
Mon Aug 15 14:11:48 2022: BS 1 completed
Mon Aug 15 14:11:58 2022: BS 1 completed
Mon Aug 15 14:12:08 2022: BS 1 completed
Mon Aug 15 14:12:18 2022: BS 1 completed
Mon Aug 15 14:12:28 2022: BS 1 completed
Mon Aug 15 14:12:37 2022: BS 1 completed
Mon Aug 15 14:12:47 2022: BS 1 completed
Mon Aug 15 14:12:57 2022: BS 1 completed
Mon Aug 15 14:13:07 2022: BS 1 completed
Mon Aug 15 14:13:17 2022: BS 1 completed
Mon Aug 15 14:13:27 2022: BS 1 completed
Mon Aug 15 14:13:37 2022: BS 1 completed
Mon Aug 15 14:13:47 2022: BS 1 completed
Mon Aug 15 14:13:57 2022: BS 1 completed
Mon Aug 15 14:14:06 2022: BS 1 completed
Mon Aug 15 14:14:16 2022: BS 1 completed
Mon Aug 15 14:14:26 2022: BS 1 completed
Mon Aug 15 14:14:36 2022: BS 1 completed
Mon Aug 15 14:14:46 2022: BS 1 completed
Mon Aug 15 14:14:56 2022: BS 1 completed
Mon Aug 15 14:15:06 2022: BS 1 completed
Mon Aug 15 14:15:16 2022: BS 1 completed
Mon Aug 15 14:15:26 2022: BS 1 completed
Mon Aug 15 14:15:35 2022: BS 1 completed
Mon Aug 15 14:15:45 2022: BS 1 completed
Mon Aug 15 14:15:55 2022: BS 1 completed
Mon Aug 15 14:16:05 2022: BS 1 completed
Mon Aug 15 14:16:15 2022: BS 1 completed
Mon Aug 15 14:16:25 2022: BS 1 completed
Mon Aug 15 14:16:35 2022: BS 1 completed
Mon Aug 15 14:16:45 2022: BS 1 completed
Mon Aug 15 14:16:54 2022: BS 1 completed
Mon Aug 15 14:17:04 2022: BS 1 completed
Mon Aug 15 14:17:14 2022: BS 1 completed
Mon Aug 15 14:17:24 2022: BS 1 completed
Mon Aug 15 14:17:34 2022: BS 1 completed
Mon Aug 15 14:17:44 2022: BS 1 completed
Mon Aug 15 14:17:54 2022: BS 1 completed
Mon Aug 15 14:18:04 2022: BS 1 completed
Mon Aug 15 14:18:14 2022: BS 1 completed
Mon Aug 15 14:18:23 2022: BS 1 completed
Mon Aug 15 14:18:33 2022: BS 1 completed
Mon Aug 15 14:18:43 2022: BS 1 completed
Mon Aug 15 14:18:53 2022: BS 1 completed
Mon Aug 15 14:19:03 2022: BS 1 completed
Mon Aug 15 14:19:13 2022: BS 1 completed
Mon Aug 15 14:19:23 2022: BS 1 completed
Mon Aug 15 14:19:33 2022: BS 1 completed
Mon Aug 15 14:19:43 2022: BS 1 completed
Mon Aug 15 14:19:53 2022: BS 1 completed
Mon Aug 15 14:20:02 2022: BS 1 completed
Mon Aug 15 14:20:12 2022: BS 1 completed
Mon Aug 15 14:20:22 2022: BS 1 completed
Mon Aug 15 14:20:32 2022: BS 1 completed
Mon Aug 15 14:20:42 2022: BS 1 completed
Mon Aug 15 14:20:52 2022: BS 1 completed
Mon Aug 15 14:21:02 2022: BS 1 completed
Mon Aug 15 14:21:12 2022: BS 1 completed
Mon Aug 15 14:21:22 2022: BS 1 completed
Mon Aug 15 14:21:31 2022: BS 1 completed
Mon Aug 15 14:21:41 2022: BS 1 completed
Mon Aug 15 14:21:51 2022: BS 1 completed
Mon Aug 15 14:22:01 2022: BS 1 completed
Mon Aug 15 14:22:11 2022: BS 1 completed
Mon Aug 15 14:22:21 2022: BS 1 completed
Mon Aug 15 14:22:31 2022: BS 1 completed
Mon Aug 15 14:22:41 2022: BS 1 completed
Mon Aug 15 14:22:51 2022: BS 1 completed
Mon Aug 15 14:23:00 2022: BS 1 completed
Mon Aug 15 14:23:10 2022: BS 1 completed
Mon Aug 15 14:23:20 2022: BS 1 completed
Mon Aug 15 14:23:30 2022: BS 1 completed
Mon Aug 15 14:23:40 2022: BS 1 completed
Mon Aug 15 14:23:50 2022: BS 1 completed
Mon Aug 15 14:24:00 2022: BS 1 completed
Mon Aug 15 14:24:10 2022: BS 1 completed
Mon Aug 15 14:24:20 2022: BS 1 completed
Mon Aug 15 14:24:29 2022: BS 1 completed
Mon Aug 15 14:24:39 2022: BS 1 completed
Mon Aug 15 14:24:49 2022: BS 1 completed
Mon Aug 15 14:24:59 2022: BS 1 completed
Mon Aug 15 14:25:09 2022: BS 1 completed
Mon Aug 15 14:25:19 2022: BS 1 completed
Mon Aug 15 14:25:29 2022: BS 1 completed
Mon Aug 15 14:25:39 2022: BS 1 completed
Mon Aug 15 14:25:49 2022: BS 1 completed
Mon Aug 15 14:25:59 2022: BS 1 completed
Mon Aug 15 14:26:08 2022: BS 1 completed
Mon Aug 15 14:26:18 2022: BS 1 completed
Mon Aug 15 14:26:28 2022: BS 1 completed
Mon Aug 15 14:26:38 2022: BS 1 completed
Mon Aug 15 14:26:48 2022: BS 1 completed
Mon Aug 15 14:26:58 2022: BS 1 completed
Mon Aug 15 14:27:08 2022: BS 1 completed
Mon Aug 15 14:27:18 2022: BS 1 completed
Mon Aug 15 14:27:28 2022: BS 1 completed
Mon Aug 15 14:27:37 2022: BS 1 completed
Mon Aug 15 14:27:47 2022: BS 1 completed
Mon Aug 15 14:27:57 2022: BS 1 completed
Mon Aug 15 14:28:07 2022: BS 1 completed
Mon Aug 15 14:28:17 2022: BS 1 completed
Mon Aug 15 14:28:27 2022: BS 1 completed
Mon Aug 15 14:28:37 2022: BS 1 completed
Mon Aug 15 14:28:47 2022: BS 1 completed
Mon Aug 15 14:28:57 2022: BS 1 completed
Mon Aug 15 14:29:07 2022: BS 1 completed
Mon Aug 15 14:29:16 2022: BS 1 completed
Mon Aug 15 14:29:26 2022: BS 1 completed
Mon Aug 15 14:29:36 2022: BS 1 completed
Mon Aug 15 14:29:46 2022: BS 1 completed
Mon Aug 15 14:29:56 2022: BS 1 completed
Mon Aug 15 14:30:06 2022: BS 1 completed
Mon Aug 15 14:30:16 2022: BS 1 completed
Mon Aug 15 14:30:26 2022: BS 1 completed
Mon Aug 15 14:30:36 2022: BS 1 completed
Mon Aug 15 14:30:45 2022: BS 1 completed
Mon Aug 15 14:30:55 2022: BS 1 completed
Mon Aug 15 14:31:05 2022: BS 1 completed
Mon Aug 15 14:31:15 2022: BS 1 completed
Mon Aug 15 14:31:25 2022: BS 1 completed
Mon Aug 15 14:31:35 2022: BS 1 completed
Mon Aug 15 14:31:45 2022: BS 1 completed
Mon Aug 15 14:31:55 2022: BS 1 completed
Mon Aug 15 14:32:05 2022: BS 1 completed
Mon Aug 15 14:32:15 2022: BS 1 completed
Mon Aug 15 14:32:24 2022: BS 1 completed
Mon Aug 15 14:32:34 2022: BS 1 completed
Mon Aug 15 14:32:44 2022: BS 1 completed
Mon Aug 15 14:32:54 2022: BS 1 completed
Mon Aug 15 14:33:04 2022: BS 1 completed
Mon Aug 15 14:33:14 2022: BS 1 completed
Mon Aug 15 14:33:24 2022: BS 1 completed
Mon Aug 15 14:33:34 2022: BS 1 completed
Mon Aug 15 14:33:44 2022: BS 1 completed
Mon Aug 15 14:33:54 2022: BS 1 completed
Mon Aug 15 14:34:03 2022: BS 1 completed
Mon Aug 15 14:34:13 2022: BS 1 completed
Mon Aug 15 14:34:23 2022: BS 1 completed
Mon Aug 15 14:34:33 2022: BS 1 completed
Mon Aug 15 14:34:43 2022: BS 1 completed
Mon Aug 15 14:34:53 2022: BS 1 completed
Mon Aug 15 14:35:03 2022: BS 1 completed
Mon Aug 15 14:35:13 2022: BS 1 completed
Mon Aug 15 14:35:23 2022: BS 1 completed
Mon Aug 15 14:35:33 2022: BS 1 completed
Mon Aug 15 14:35:42 2022: BS 1 completed
Mon Aug 15 14:35:52 2022: BS 1 completed
Mon Aug 15 14:36:02 2022: BS 1 completed
Mon Aug 15 14:36:12 2022: BS 1 completed
Mon Aug 15 14:36:22 2022: BS 1 completed
Mon Aug 15 14:36:32 2022: BS 1 completed
Mon Aug 15 14:36:42 2022: BS 1 completed
Mon Aug 15 14:36:52 2022: BS 1 completed
Mon Aug 15 14:37:02 2022: BS 1 completed
Mon Aug 15 14:37:12 2022: BS 1 completed
Mon Aug 15 14:37:21 2022: BS 1 completed
Mon Aug 15 14:37:31 2022: BS 1 completed
Mon Aug 15 14:37:41 2022: BS 1 completed
Mon Aug 15 14:37:51 2022: BS 1 completed
Mon Aug 15 14:38:01 2022: BS 1 completed
Mon Aug 15 14:38:11 2022: BS 1 completed
Mon Aug 15 14:38:21 2022: BS 1 completed
Mon Aug 15 14:38:31 2022: BS 1 completed
Mon Aug 15 14:38:41 2022: BS 1 completed
Mon Aug 15 14:38:51 2022: BS 1 completed
Mon Aug 15 14:39:01 2022: BS 1 completed
Mon Aug 15 14:39:10 2022: BS 1 completed
Mon Aug 15 14:39:20 2022: BS 1 completed
Mon Aug 15 14:39:30 2022: BS 1 completed
Mon Aug 15 14:39:40 2022: BS 1 completed
Mon Aug 15 14:39:50 2022: BS 1 completed
Mon Aug 15 14:40:00 2022: BS 1 completed
Mon Aug 15 14:40:10 2022: BS 1 completed
Mon Aug 15 14:40:20 2022: BS 1 completed
Mon Aug 15 14:40:30 2022: BS 1 completed
Mon Aug 15 14:40:40 2022: BS 1 completed
Mon Aug 15 14:40:49 2022: BS 1 completed
Mon Aug 15 14:40:59 2022: BS 1 completed
Mon Aug 15 14:41:09 2022: BS 1 completed
Mon Aug 15 14:41:19 2022: BS 1 completed
Mon Aug 15 14:41:29 2022: BS 1 completed
Mon Aug 15 14:41:39 2022: BS 1 completed
Mon Aug 15 14:41:49 2022: BS 1 completed
Mon Aug 15 14:41:59 2022: BS 1 completed
Mon Aug 15 14:42:09 2022: BS 1 completed
Mon Aug 15 14:42:19 2022: BS 1 completed
Mon Aug 15 14:42:29 2022: BS 1 completed
Mon Aug 15 14:42:38 2022: BS 1 completed
Mon Aug 15 14:42:48 2022: BS 1 completed
Mon Aug 15 14:42:58 2022: BS 1 completed
Mon Aug 15 14:43:08 2022: BS 1 completed
Mon Aug 15 14:43:18 2022: BS 1 completed
Mon Aug 15 14:43:28 2022: BS 1 completed
Mon Aug 15 14:43:38 2022: BS 1 completed
Mon Aug 15 14:43:48 2022: BS 1 completed
Mon Aug 15 14:43:58 2022: BS 1 completed
Mon Aug 15 14:44:08 2022: BS 1 completed
Mon Aug 15 14:44:17 2022: BS 1 completed
Mon Aug 15 14:44:27 2022: BS 1 completed
Mon Aug 15 14:44:37 2022: BS 1 completed
Mon Aug 15 14:44:47 2022: BS 1 completed
Mon Aug 15 14:44:57 2022: BS 1 completed
Mon Aug 15 14:45:07 2022: BS 1 completed
Mon Aug 15 14:45:17 2022: BS 1 completed
Mon Aug 15 14:45:27 2022: BS 1 completed
Mon Aug 15 14:45:37 2022: BS 1 completed
Mon Aug 15 14:45:47 2022: BS 1 completed
Mon Aug 15 14:45:57 2022: BS 1 completed
Mon Aug 15 14:46:06 2022: BS 1 completed
Mon Aug 15 14:46:16 2022: BS 1 completed
Mon Aug 15 14:46:26 2022: BS 1 completed
Mon Aug 15 14:46:36 2022: BS 1 completed
Mon Aug 15 14:46:46 2022: BS 1 completed
Mon Aug 15 14:46:56 2022: BS 1 completed
Mon Aug 15 14:47:06 2022: BS 1 completed
Mon Aug 15 14:47:16 2022: BS 1 completed
Mon Aug 15 14:47:26 2022: BS 1 completed
Mon Aug 15 14:47:36 2022: BS 1 completed
Mon Aug 15 14:47:46 2022: BS 1 completed
Mon Aug 15 14:47:55 2022: BS 1 completed
Mon Aug 15 14:48:05 2022: BS 1 completed
Mon Aug 15 14:48:15 2022: BS 1 completed
Mon Aug 15 14:48:25 2022: BS 1 completed
Mon Aug 15 14:48:35 2022: BS 1 completed
Mon Aug 15 14:48:45 2022: BS 1 completed
Mon Aug 15 14:48:55 2022: BS 1 completed
Mon Aug 15 14:49:05 2022: BS 1 completed
Mon Aug 15 14:49:15 2022: BS 1 completed
Mon Aug 15 14:49:25 2022: BS 1 completed
Mon Aug 15 14:49:35 2022: BS 1 completed
Mon Aug 15 14:49:44 2022: BS 1 completed
Mon Aug 15 14:49:54 2022: BS 1 completed
Mon Aug 15 14:50:04 2022: BS 1 completed
Mon Aug 15 14:50:14 2022: BS 1 completed
Mon Aug 15 14:50:24 2022: BS 1 completed
Mon Aug 15 14:50:29 2022: Acquisition complete
