# Supplementary material for: Spiro-Linked Polyketides from Cultures of Westerdykella dispersa Ca4–13 as Inhibitors of iNOS-Associated Neuroinflammation
Source: J Nat Prod. 2026 May 28;89(6):1775–84. doi: 10.1021/acs.jnatprod.6c00217 (PMC13316987; doi:10.1021/acs.jnatprod.6c00217)
Supplement: Supplementary file 2 [file np6c00217_si_002.zip › Compound1/compound1_HSQC/log]

Mon Aug 15 12:43:43 2022: Experiment started
Mon Aug 15 13:25:14 2022: Acquisition complete
