# Supplementary material for: Spiro-Linked Polyketides from Cultures of Westerdykella dispersa Ca4–13 as Inhibitors of iNOS-Associated Neuroinflammation
Source: J Nat Prod. 2026 May 28;89(6):1775–84. doi: 10.1021/acs.jnatprod.6c00217 (PMC13316987; doi:10.1021/acs.jnatprod.6c00217)
Supplement: Supplementary file 2 [file np6c00217_si_002.zip › Compound1/compound1_NOESY/dirinfo/chronlog]

20220830 : T102715 : /home/tmu/vnmrsys/data/THL : Parent Directory
20220830 : T102715 : 0830-HSJ-3-37-101 : Created by : tmu
Workstation: Linux Agilent-NMR 2.6.32-131.0.15.el6.x86_64
VNMR Software: vnmrs  VnmrJ VERSION 4.2 REVISION A  April 22, 2016
VNMR Patch: /vnmr/adm/patch/4.2_LNX_DDR_110

-------------------------------------------------------------
