# Supplementary material for: Spiro-Linked Polyketides from Cultures of Westerdykella dispersa Ca4–13 as Inhibitors of iNOS-Associated Neuroinflammation
Source: J Nat Prod. 2026 May 28;89(6):1775–84. doi: 10.1021/acs.jnatprod.6c00217 (PMC13316987; doi:10.1021/acs.jnatprod.6c00217)
Supplement: Supplementary file 2 [file np6c00217_si_002.zip › Compound1/compound1_NOESY/dirinfo/fidlist]

2022-08-30 : T103027 : PROTON_20220830_01 : Saved by : auto for tmu
2022-08-30 : T123543 : NOESY_20220830_01 : Saved by : auto for tmu
