# Supplementary material for: Spiro-Linked Polyketides from Cultures of Westerdykella dispersa Ca4–13 as Inhibitors of iNOS-Associated Neuroinflammation
Source: J Nat Prod. 2026 May 28;89(6):1775–84. doi: 10.1021/acs.jnatprod.6c00217 (PMC13316987; doi:10.1021/acs.jnatprod.6c00217)
Supplement: Supplementary file 2 [file np6c00217_si_002.zip › Compound1/compound1_NOESY/dirinfo/shapelib/NOESY_zqf1.RF]

# Pbox  30000.00  35 4095  0.0     0    1.0000 1.65589     6
# VJ4.2  pw (us)  pwr  pwrf  dres  dmf  dcyc   B1max (kHz)  Stype
# ---------------------------------------------------------------
# Pxsim 0.0300000 1649.4229 0.000 288461.4 0.0000000 0.0000000 0.00
# data: pw (s) B1max (Hz) status sw (Hz) T1 (s)   T2 (s) RDC (Hz)
# ---------------------------------------------------------------
# Pbox.inp data :
# ~~~~~~~~~~~~~~~~~~~~~~~~~~~Waves~~~~~~~~~~~~~~~~~~~~~~~~~~~~~~~~~~
#   shape   bw(/pw)   ofs  st  ph  fla  trev  d1  d2   d0   wrp  php
# ~~~~~~~~~~~~~~~~~~~~~~~~~~~~~~~~~~~~~~~~~~~~~~~~~~~~~~~~~~~~~~~~~~
# { wurst2i 48076.9/0.0300000 }
#
# type      = r          mod       = n          dres      = n         
# steps     = n          stepsize  = 10.00      attn      = i         
# refofs    = n          wrap      = n          sfrq      = n         
# sucyc     = d          reps      = 2          header    = y         
# bscor     = n          pad1      = n          pad2      = n         
# bsim      = n          T1        = n          T2        = n         
# rdc       = n          dcyc      = n          sw        = n         
#
# RF Calibration Data :  ref_pwr   = 60         ref_pw90  = 8.49
# ~~~~~~~~~~~~~~~~~~~~~
###
# ------------------- Shape data ------------------
# pwtot      = 0.0300000 (total pw, s)
# power      = 35 (power level, dB)
# pwrf       = 4095 (fine power)
# B1max      = 1.6559 (B1max, kHz)
# B1rms      = 1.0099 (B1[RMS], kHz)
# nptot      = 3000 (total number of steps)
# stepsize   = 10.00 (length of a single step, us)
# maxamp     = 1020.0 (max amplitude)
# ------------------------------------------------- 
#      phase      amplitude   length     gate 
# ------------------------------------------------- 
        0.00      1023.00      0.0        0
       0.000        0.000      1.0        0
     190.052        0.000      1.0        0
     276.619        0.000      1.0        0
       3.186        0.000      1.0        0
      89.754        0.000      1.0        0
     176.321        0.000      1.0        0
     262.888        0.000      1.0        0
     349.455        0.000      1.0        0
      76.023        0.000      1.0        0
     162.590        0.000      1.0        0
     249.157        0.000      1.0        0
     335.724        0.000      1.0        0
      62.292        0.000      1.0        0
     148.859        0.000      1.0        0
     235.426        0.000      1.0        0
     321.994        0.000      1.0        0
      48.561        0.000      1.0        0
     135.128        0.000      1.0        0
     221.695        0.000      1.0        0
     308.263        0.000      1.0        0
      34.830        0.000      1.0        0
     121.397        0.000      1.0        0
     207.964        0.000      1.0        1
     294.532        0.000      1.0        1
      21.099        0.000      1.0        1
     107.666        0.000      1.0        1
     194.234        0.000      1.0        1
     280.801        0.000      1.0        1
       7.368        0.000      1.0        1
      93.935        0.000      1.0        1
     180.503        0.007      1.0        1
     267.070        0.075      1.0        1
     353.637        0.146      1.0        1
      80.205        0.218      1.0        1
     166.772        0.293      1.0        1
     253.339        0.371      1.0        1
     339.906        0.450      1.0        1
      66.474        0.532      1.0        1
     153.041        0.615      1.0        1
     239.608        0.702      1.0        1
     326.175        0.790      1.0        1
      52.743        0.880      1.0        1
     139.310        0.973      1.0        1
     225.877        1.068      1.0        1
     312.445        1.165      1.0        1
      39.012        1.265      1.0        1
     125.579        1.367      1.0        1
     212.146        1.471      1.0        1
     298.714        1.577      1.0        1
      25.281        1.685      1.0        1
     111.848        1.796      1.0        1
     198.415        1.909      1.0        1
     284.983        2.024      1.0        1
      11.550        2.141      1.0        1
      98.117        2.260      1.0        1
     184.684        2.382      1.0        1
     271.252        2.506      1.0        1
     357.819        2.632      1.0        1
      84.386        2.761      1.0        1
     170.953        2.891      1.0        1
     257.521        3.024      1.0        1
     344.088        3.159      1.0        1
      70.655        3.297      1.0        1
     157.222        3.436      1.0        1
     243.790        3.578      1.0        1
     330.357        3.722      1.0        1
      56.924        3.868      1.0        1
     143.491        4.016      1.0        1
     230.059        4.167      1.0        1
     316.626        4.320      1.0        1
      43.193        4.475      1.0        1
     129.760        4.632      1.0        1
     216.327        4.791      1.0        1
     302.895        4.953      1.0        1
      29.462        5.117      1.0        1
     116.029        5.283      1.0        1
     202.596        5.451      1.0        1
     289.163        5.622      1.0        1
      15.731        5.795      1.0        1
     102.298        5.970      1.0        1
     188.865        6.147      1.0        1
     275.432        6.326      1.0        1
       1.999        6.508      1.0        1
      88.566        6.691      1.0        1
     175.133        6.877      1.0        1
     261.701        7.066      1.0        1
     348.268        7.256      1.0        1
      74.835        7.449      1.0        1
     161.402        7.643      1.0        1
     247.969        7.840      1.0        1
     334.536        8.040      1.0        1
      61.103        8.241      1.0        1
     147.670        8.444      1.0        1
     234.237        8.650      1.0        1
     320.804        8.858      1.0        1
      47.371        9.068      1.0        1
     133.938        9.281      1.0        1
     220.505        9.495      1.0        1
     307.072        9.712      1.0        1
      33.639        9.931      1.0        1
     120.206       10.152      1.0        1
     206.773       10.375      1.0        1
     293.340       10.601      1.0        1
      19.906       10.829      1.0        1
     106.473       11.059      1.0        1
     193.040       11.291      1.0        1
     279.607       11.525      1.0        1
       6.174       11.761      1.0        1
      92.740       12.000      1.0        1
     179.307       12.241      1.0        1
     265.874       12.484      1.0        1
     352.441       12.729      1.0        1
      79.007       12.976      1.0        1
     165.574       13.226      1.0        1
     252.140       13.477      1.0        1
     338.707       13.731      1.0        1
      65.273       13.987      1.0        1
     151.840       14.246      1.0        1
     238.406       14.506      1.0        1
     324.973       14.768      1.0        1
      51.539       15.033      1.0        1
     138.106       15.300      1.0        1
     224.672       15.569      1.0        1
     311.238       15.840      1.0        1
      37.804       16.114      1.0        1
     124.370       16.389      1.0        1
     210.937       16.667      1.0        1
     297.503       16.947      1.0        1
      24.069       17.229      1.0        1
     110.635       17.513      1.0        1
     197.201       17.800      1.0        1
     283.767       18.088      1.0        1
      10.332       18.379      1.0        1
      96.898       18.672      1.0        1
     183.464       18.966      1.0        1
     270.030       19.264      1.0        1
     356.595       19.563      1.0        1
      83.161       19.864      1.0        1
     169.726       20.168      1.0        1
     256.292       20.474      1.0        1
     342.857       20.781      1.0        1
      69.422       21.091      1.0        1
     155.987       21.404      1.0        1
     242.552       21.718      1.0        1
     329.117       22.034      1.0        1
      55.682       22.353      1.0        1
     142.247       22.674      1.0        1
     228.812       22.996      1.0        1
     315.377       23.321      1.0        1
      41.941       23.648      1.0        1
     128.506       23.978      1.0        1
     215.070       24.309      1.0        1
     301.635       24.643      1.0        1
      28.199       24.978      1.0        1
     114.763       25.316      1.0        1
     201.327       25.656      1.0        1
     287.891       25.998      1.0        1
      14.455       26.342      1.0        1
     101.019       26.688      1.0        1
     187.582       27.036      1.0        1
     274.146       27.387      1.0        1
       0.709       27.739      1.0        1
      87.273       28.094      1.0        1
     173.836       28.451      1.0        1
     260.399       28.810      1.0        1
     346.962       29.171      1.0        1
      73.524       29.534      1.0        1
     160.087       29.899      1.0        1
     246.649       30.266      1.0        1
     333.212       30.636      1.0        1
      59.774       31.007      1.0        1
     146.336       31.381      1.0        1
     232.898       31.757      1.0        1
     319.459       32.134      1.0        1
      46.021       32.514      1.0        1
     132.582       32.896      1.0        1
     219.144       33.280      1.0        1
     305.705       33.667      1.0        1
      32.265       34.055      1.0        1
     118.826       34.445      1.0        1
     205.387       34.838      1.0        1
     291.947       35.232      1.0        1
      18.507       35.629      1.0        1
     105.067       36.027      1.0        1
     191.627       36.428      1.0        1
     278.186       36.831      1.0        1
       4.745       37.236      1.0        1
      91.304       37.643      1.0        1
     177.863       38.052      1.0        1
     264.422       38.463      1.0        1
     350.980       38.876      1.0        1
      77.538       39.291      1.0        1
     164.096       39.708      1.0        1
     250.654       40.128      1.0        1
     337.211       40.549      1.0        1
      63.768       40.973      1.0        1
     150.325       41.398      1.0        1
     236.882       41.826      1.0        1
     323.438       42.255      1.0        1
      49.994       42.687      1.0        1
     136.550       43.121      1.0        1
     223.106       43.557      1.0        1
     309.661       43.994      1.0        1
      36.216       44.434      1.0        1
     122.770       44.876      1.0        1
     209.325       45.320      1.0        1
     295.879       45.766      1.0        1
      22.432       46.214      1.0        1
     108.986       46.664      1.0        1
     195.539       47.116      1.0        1
     282.091       47.570      1.0        1
       8.644       48.026      1.0        1
      95.196       48.484      1.0        1
     181.747       48.944      1.0        1
     268.298       49.407      1.0        1
     354.849       49.871      1.0        1
      81.400       50.337      1.0        1
     167.950       50.805      1.0        1
     254.500       51.275      1.0        1
     341.049       51.748      1.0        1
      67.598       52.222      1.0        1
     154.146       52.698      1.0        1
     240.694       53.176      1.0        1
     327.242       53.657      1.0        1
      53.789       54.139      1.0        1
     140.335       54.623      1.0        1
     226.882       55.109      1.0        1
     313.427       55.597      1.0        1
      39.973       56.088      1.0        1
     126.518       56.580      1.0        1
     213.062       57.074      1.0        1
     299.606       57.570      1.0        1
      26.149       58.068      1.0        1
     112.692       58.569      1.0        1
     199.234       59.071      1.0        1
     285.776       59.575      1.0        1
      12.317       60.081      1.0        1
      98.858       60.589      1.0        1
     185.398       61.099      1.0        1
     271.937       61.611      1.0        1
     358.476       62.125      1.0        1
      85.014       62.641      1.0        1
     171.552       63.158      1.0        1
     258.089       63.678      1.0        1
     344.626       64.200      1.0        1
      71.162       64.724      1.0        1
     157.697       65.249      1.0        1
     244.231       65.777      1.0        1
     330.765       66.307      1.0        1
      57.299       66.838      1.0        1
     143.831       67.372      1.0        1
     230.363       67.907      1.0        1
     316.894       68.444      1.0        1
      43.425       68.983      1.0        1
     129.954       69.525      1.0        1
     216.483       70.068      1.0        1
     303.012       70.613      1.0        1
      29.539       71.160      1.0        1
     116.066       71.709      1.0        1
     202.592       72.259      1.0        1
     289.117       72.812      1.0        1
      15.641       73.367      1.0        1
     102.165       73.923      1.0        1
     188.688       74.482      1.0        1
     275.210       75.042      1.0        1
       1.731       75.604      1.0        1
      88.251       76.169      1.0        1
     174.770       76.735      1.0        1
     261.288       77.303      1.0        1
     347.806       77.872      1.0        1
      74.322       78.444      1.0        1
     160.838       79.018      1.0        1
     247.352       79.593      1.0        1
     333.866       80.171      1.0        1
      60.379       80.750      1.0        1
     146.891       81.331      1.0        1
     233.401       81.914      1.0        1
     319.911       82.499      1.0        1
      46.420       83.086      1.0        1
     132.927       83.675      1.0        1
     219.434       84.265      1.0        1
     305.939       84.858      1.0        1
      32.444       85.452      1.0        1
     118.947       86.048      1.0        1
     205.449       86.646      1.0        1
     291.950       87.246      1.0        1
      18.450       87.848      1.0        1
     104.949       88.451      1.0        1
     191.446       89.056      1.0        1
     277.943       89.664      1.0        1
       4.438       90.273      1.0        1
      90.932       90.884      1.0        1
     177.424       91.496      1.0        1
     263.916       92.111      1.0        1
     350.406       92.727      1.0        1
      76.895       93.346      1.0        1
     163.382       93.966      1.0        1
     249.868       94.588      1.0        1
     336.353       95.211      1.0        1
      62.836       95.837      1.0        1
     149.318       96.464      1.0        1
     235.799       97.093      1.0        1
     322.278       97.724      1.0        1
      48.756       98.357      1.0        1
     135.232       98.991      1.0        1
     221.707       99.628      1.0        1
     308.180      100.266      1.0        1
      34.652      100.906      1.0        1
     121.122      101.548      1.0        1
     207.591      102.191      1.0        1
     294.058      102.836      1.0        1
      20.524      103.484      1.0        1
     106.988      104.132      1.0        1
     193.450      104.783      1.0        1
     279.911      105.435      1.0        1
       6.369      106.090      1.0        1
      92.827      106.746      1.0        1
     179.282      107.403      1.0        1
     265.736      108.063      1.0        1
     352.188      108.724      1.0        1
      78.638      109.387      1.0        1
     165.087      110.052      1.0        1
     251.533      110.718      1.0        1
     337.978      111.387      1.0        1
      64.421      112.057      1.0        1
     150.862      112.728      1.0        1
     237.301      113.402      1.0        1
     323.738      114.077      1.0        1
      50.174      114.754      1.0        1
     136.607      115.433      1.0        1
     223.038      116.113      1.0        1
     309.467      116.795      1.0        1
      35.894      117.479      1.0        1
     122.319      118.165      1.0        1
     208.742      118.852      1.0        1
     295.163      119.541      1.0        1
      21.582      120.232      1.0        1
     107.998      120.924      1.0        1
     194.413      121.618      1.0        1
     280.825      122.314      1.0        1
       7.235      123.012      1.0        1
      93.642      123.711      1.0        1
     180.047      124.412      1.0        1
     266.450      125.114      1.0        1
     352.851      125.819      1.0        1
      79.249      126.525      1.0        1
     165.645      127.232      1.0        1
     252.038      127.941      1.0        1
     338.429      128.652      1.0        1
      64.818      129.365      1.0        1
     151.203      130.079      1.0        1
     237.587      130.795      1.0        1
     323.968      131.513      1.0        1
      50.346      132.232      1.0        1
     136.721      132.953      1.0        1
     223.094      133.676      1.0        1
     309.464      134.400      1.0        1
      35.832      135.126      1.0        1
     122.197      135.854      1.0        1
     208.559      136.583      1.0        1
     294.918      137.314      1.0        1
      21.274      138.046      1.0        1
     107.628      138.780      1.0        1
     193.978      139.516      1.0        1
     280.326      140.253      1.0        1
       6.671      140.992      1.0        1
      93.012      141.733      1.0        1
     179.351      142.475      1.0        1
     265.687      143.219      1.0        1
     352.019      143.964      1.0        1
      78.349      144.711      1.0        1
     164.675      145.460      1.0        1
     250.998      146.210      1.0        1
     337.318      146.962      1.0        1
      63.635      147.715      1.0        1
     149.949      148.470      1.0        1
     236.259      149.226      1.0        1
     322.566      149.985      1.0        1
      48.869      150.744      1.0        1
     135.169      151.505      1.0        1
     221.466      152.268      1.0        1
     307.759      153.033      1.0        1
      34.048      153.799      1.0        1
     120.335      154.566      1.0        1
     206.617      155.335      1.0        1
     292.896      156.106      1.0        1
      19.171      156.878      1.0        1
     105.443      157.652      1.0        1
     191.710      158.427      1.0        1
     277.974      159.204      1.0        1
       4.235      159.982      1.0        1
      90.491      160.762      1.0        1
     176.744      161.543      1.0        1
     262.992      162.326      1.0        1
     349.237      163.111      1.0        1
      75.478      163.897      1.0        1
     161.714      164.684      1.0        1
     247.947      165.473      1.0        1
     334.175      166.264      1.0        1
      60.400      167.056      1.0        1
     146.620      167.849      1.0        1
     232.836      168.644      1.0        1
     319.048      169.441      1.0        1
      45.255      170.239      1.0        1
     131.458      171.038      1.0        1
     217.657      171.839      1.0        1
     303.851      172.641      1.0        1
      30.041      173.445      1.0        1
     116.226      174.251      1.0        1
     202.407      175.058      1.0        1
     288.583      175.866      1.0        1
      14.755      176.676      1.0        1
     100.922      177.487      1.0        1
     187.084      178.300      1.0        1
     273.241      179.114      1.0        1
     359.394      179.929      1.0        1
      85.542      180.746      1.0        1
     171.684      181.565      1.0        1
     257.822      182.385      1.0        1
     343.955      183.206      1.0        1
      70.083      184.029      1.0        1
     156.206      184.853      1.0        1
     242.324      185.679      1.0        1
     328.437      186.506      1.0        1
      54.544      187.334      1.0        1
     140.646      188.164      1.0        1
     226.743      188.995      1.0        1
     312.835      189.828      1.0        1
      38.921      190.662      1.0        1
     125.001      191.498      1.0        1
     211.077      192.334      1.0        1
     297.146      193.173      1.0        1
      23.210      194.012      1.0        1
     109.269      194.853      1.0        1
     195.322      195.696      1.0        1
     281.369      196.540      1.0        1
       7.410      197.385      1.0        1
      93.446      198.231      1.0        1
     179.475      199.079      1.0        1
     265.499      199.929      1.0        1
     351.517      200.779      1.0        1
      77.528      201.631      1.0        1
     163.534      202.484      1.0        1
     249.533      203.339      1.0        1
     335.527      204.195      1.0        1
      61.514      205.052      1.0        1
     147.495      205.911      1.0        1
     233.469      206.771      1.0        1
     319.437      207.632      1.0        1
      45.399      208.495      1.0        1
     131.354      209.359      1.0        1
     217.302      210.224      1.0        1
     303.244      211.091      1.0        1
      29.180      211.959      1.0        1
     115.108      212.828      1.0        1
     201.030      213.699      1.0        1
     286.945      214.570      1.0        1
      12.853      215.443      1.0        1
      98.755      216.318      1.0        1
     184.649      217.193      1.0        1
     270.536      218.070      1.0        1
     356.416      218.949      1.0        1
      82.289      219.828      1.0        1
     168.155      220.709      1.0        1
     254.013      221.591      1.0        1
     339.864      222.474      1.0        1
      65.708      223.359      1.0        1
     151.544      224.245      1.0        1
     237.373      225.132      1.0        1
     323.194      226.020      1.0        1
      49.008      226.910      1.0        1
     134.814      227.800      1.0        1
     220.612      228.692      1.0        1
     306.402      229.586      1.0        1
      32.185      230.480      1.0        1
     117.959      231.376      1.0        1
     203.726      232.273      1.0        1
     289.484      233.171      1.0        1
      15.235      234.070      1.0        1
     100.977      234.971      1.0        1
     186.711      235.872      1.0        1
     272.437      236.775      1.0        1
     358.154      237.680      1.0        1
      83.863      238.585      1.0        1
     169.563      239.491      1.0        1
     255.255      240.399      1.0        1
     340.938      241.308      1.0        1
      66.613      242.218      1.0        1
     152.278      243.129      1.0        1
     237.935      244.042      1.0        1
     323.583      244.955      1.0        1
      49.222      245.870      1.0        1
     134.852      246.786      1.0        1
     220.473      247.703      1.0        1
     306.085      248.621      1.0        1
      31.688      249.540      1.0        1
     117.281      250.461      1.0        1
     202.865      251.382      1.0        1
     288.440      252.305      1.0        1
      14.005      253.229      1.0        1
      99.560      254.154      1.0        1
     185.106      255.080      1.0        1
     270.642      256.007      1.0        1
     356.169      256.936      1.0        1
      81.685      257.865      1.0        1
     167.192      258.796      1.0        1
     252.688      259.727      1.0        1
     338.175      260.660      1.0        1
      63.652      261.594      1.0        1
     149.118      262.529      1.0        1
     234.574      263.465      1.0        1
     320.019      264.402      1.0        1
      45.455      265.340      1.0        1
     130.879      266.279      1.0        1
     216.293      267.219      1.0        1
     301.697      268.161      1.0        1
      27.090      269.103      1.0        1
     112.472      270.046      1.0        1
     197.843      270.991      1.0        1
     283.203      271.936      1.0        1
       8.552      272.883      1.0        1
      93.890      273.831      1.0        1
     179.217      274.779      1.0        1
     264.532      275.729      1.0        1
     349.837      276.680      1.0        1
      75.129      277.631      1.0        1
     160.411      278.584      1.0        1
     245.681      279.538      1.0        1
     330.939      280.492      1.0        1
      56.185      281.448      1.0        1
     141.420      282.405      1.0        1
     226.643      283.363      1.0        1
     311.853      284.321      1.0        1
      37.052      285.281      1.0        1
     122.239      286.242      1.0        1
     207.413      287.203      1.0        1
     292.575      288.166      1.0        1
      17.725      289.130      1.0        1
     102.862      290.094      1.0        1
     187.987      291.060      1.0        1
     273.099      292.026      1.0        1
     358.198      292.994      1.0        1
      83.285      293.962      1.0        1
     168.359      294.932      1.0        1
     253.420      295.902      1.0        1
     338.467      296.873      1.0        1
      63.502      297.845      1.0        1
     148.523      298.818      1.0        1
     233.531      299.792      1.0        1
     318.526      300.767      1.0        1
      43.507      301.743      1.0        1
     128.475      302.720      1.0        1
     213.429      303.697      1.0        1
     298.369      304.676      1.0        1
      23.296      305.655      1.0        1
     108.208      306.636      1.0        1
     193.107      307.617      1.0        1
     277.991      308.599      1.0        1
       2.862      309.582      1.0        1
      87.717      310.566      1.0        1
     172.559      311.551      1.0        1
     257.386      312.536      1.0        1
     342.199      313.523      1.0        1
      66.997      314.510      1.0        1
     151.780      315.498      1.0        1
     236.549      316.487      1.0        1
     321.302      317.477      1.0        1
      46.041      318.468      1.0        1
     130.764      319.459      1.0        1
     215.472      320.452      1.0        1
     300.165      321.445      1.0        1
      24.843      322.439      1.0        1
     109.505      323.434      1.0        1
     194.151      324.430      1.0        1
     278.782      325.426      1.0        1
       3.397      326.423      1.0        1
      87.996      327.421      1.0        1
     172.579      328.420      1.0        1
     257.147      329.420      1.0        1
     341.698      330.420      1.0        1
      66.232      331.422      1.0        1
     150.751      332.424      1.0        1
     235.253      333.426      1.0        1
     319.738      334.430      1.0        1
      44.207      335.434      1.0        1
     128.659      336.439      1.0        1
     213.094      337.445      1.0        1
     297.512      338.452      1.0        1
      21.913      339.459      1.0        1
     106.297      340.467      1.0        1
     190.664      341.476      1.0        1
     275.014      342.486      1.0        1
     359.345      343.496      1.0        1
      83.660      344.507      1.0        1
     167.957      345.519      1.0        1
     252.236      346.531      1.0        1
     336.497      347.544      1.0        1
      60.740      348.558      1.0        1
     144.965      349.573      1.0        1
     229.172      350.588      1.0        1
     313.360      351.604      1.0        1
      37.530      352.621      1.0        1
     121.682      353.638      1.0        1
     205.815      354.656      1.0        1
     289.929      355.675      1.0        1
      14.025      356.695      1.0        1
      98.101      357.715      1.0        1
     182.159      358.735      1.0        1
     266.197      359.757      1.0        1
     350.216      360.779      1.0        1
      74.216      361.801      1.0        1
     158.196      362.825      1.0        1
     242.157      363.849      1.0        1
     326.098      364.873      1.0        1
      50.019      365.899      1.0        1
     133.920      366.925      1.0        1
     217.802      367.951      1.0        1
     301.663      368.978      1.0        1
      25.503      370.006      1.0        1
     109.324      371.034      1.0        1
     193.124      372.063      1.0        1
     276.903      373.093      1.0        1
       0.662      374.123      1.0        1
      84.400      375.154      1.0        1
     168.117      376.185      1.0        1
     251.813      377.217      1.0        1
     335.487      378.249      1.0        1
      59.141      379.283      1.0        1
     142.773      380.316      1.0        1
     226.383      381.350      1.0        1
     309.972      382.385      1.0        1
      33.539      383.420      1.0        1
     117.084      384.456      1.0        1
     200.608      385.493      1.0        1
     284.109      386.530      1.0        1
       7.588      387.567      1.0        1
      91.044      388.605      1.0        1
     174.479      389.644      1.0        1
     257.890      390.683      1.0        1
     341.279      391.723      1.0        1
      64.645      392.763      1.0        1
     147.988      393.803      1.0        1
     231.308      394.844      1.0        1
     314.605      395.886      1.0        1
      37.878      396.928      1.0        1
     121.129      397.971      1.0        1
     204.355      399.014      1.0        1
     287.558      400.058      1.0        1
      10.737      401.102      1.0        1
      93.892      402.146      1.0        1
     177.023      403.191      1.0        1
     260.130      404.237      1.0        1
     343.213      405.283      1.0        1
      66.271      406.329      1.0        1
     149.305      407.376      1.0        1
     232.314      408.423      1.0        1
     315.298      409.471      1.0        1
      38.257      410.519      1.0        1
     121.191      411.568      1.0        1
     204.100      412.617      1.0        1
     286.984      413.666      1.0        1
       9.842      414.716      1.0        1
      92.675      415.766      1.0        1
     175.482      416.817      1.0        1
     258.263      417.868      1.0        1
     341.018      418.920      1.0        1
      63.747      419.971      1.0        1
     146.450      421.024      1.0        1
     229.126      422.076      1.0        1
     311.776      423.129      1.0        1
      34.400      424.183      1.0        1
     116.997      425.237      1.0        1
     199.566      426.291      1.0        1
     282.109      427.345      1.0        1
       4.625      428.400      1.0        1
      87.113      429.456      1.0        1
     169.574      430.511      1.0        1
     252.007      431.567      1.0        1
     334.413      432.623      1.0        1
      56.791      433.680      1.0        1
     139.141      434.737      1.0        1
     221.462      435.794      1.0        1
     303.756      436.852      1.0        1
      26.021      437.910      1.0        1
     108.258      438.968      1.0        1
     190.466      440.026      1.0        1
     272.645      441.085      1.0        1
     354.795      442.144      1.0        1
      76.917      443.204      1.0        1
     159.009      444.263      1.0        1
     241.071      445.323      1.0        1
     323.105      446.384      1.0        1
      45.108      447.444      1.0        1
     127.082      448.505      1.0        1
     209.026      449.566      1.0        1
     290.940      450.628      1.0        1
      12.824      451.689      1.0        1
      94.677      452.751      1.0        1
     176.500      453.813      1.0        1
     258.293      454.875      1.0        1
     340.054      455.938      1.0        1
      61.785      457.001      1.0        1
     143.485      458.064      1.0        1
     225.153      459.127      1.0        1
     306.790      460.191      1.0        1
      28.396      461.254      1.0        1
     109.970      462.318      1.0        1
     191.512      463.382      1.0        1
     273.023      464.447      1.0        1
     354.501      465.511      1.0        1
      75.947      466.576      1.0        1
     157.361      467.641      1.0        1
     238.742      468.706      1.0        1
     320.091      469.771      1.0        1
      41.407      470.836      1.0        1
     122.690      471.902      1.0        1
     203.940      472.968      1.0        1
     285.156      474.034      1.0        1
       6.339      475.100      1.0        1
      87.489      476.166      1.0        1
     168.605      477.232      1.0        1
     249.687      478.299      1.0        1
     330.735      479.365      1.0        1
      51.749      480.432      1.0        1
     132.729      481.499      1.0        1
     213.674      482.566      1.0        1
     294.585      483.633      1.0        1
      15.461      484.700      1.0        1
      96.302      485.768      1.0        1
     177.108      486.835      1.0        1
     257.878      487.903      1.0        1
     338.614      488.970      1.0        1
      59.313      490.038      1.0        1
     139.977      491.106      1.0        1
     220.606      492.174      1.0        1
     301.198      493.242      1.0        1
      21.754      494.310      1.0        1
     102.274      495.378      1.0        1
     182.758      496.446      1.0        1
     263.204      497.514      1.0        1
     343.614      498.582      1.0        1
      63.987      499.651      1.0        1
     144.323      500.719      1.0        1
     224.622      501.787      1.0        1
     304.883      502.856      1.0        1
      25.107      503.924      1.0        1
     105.293      504.993      1.0        1
     185.441      506.061      1.0        1
     265.552      507.130      1.0        1
     345.623      508.198      1.0        1
      65.657      509.267      1.0        1
     145.652      510.335      1.0        1
     225.608      511.404      1.0        1
     305.526      512.472      1.0        1
      25.404      513.541      1.0        1
     105.244      514.609      1.0        1
     185.043      515.677      1.0        1
     264.804      516.746      1.0        1
     344.525      517.814      1.0        1
      64.206      518.883      1.0        1
     143.847      519.951      1.0        1
     223.447      521.019      1.0        1
     303.008      522.087      1.0        1
      22.528      523.155      1.0        1
     102.007      524.223      1.0        1
     181.446      525.291      1.0        1
     260.843      526.359      1.0        1
     340.200      527.427      1.0        1
      59.515      528.495      1.0        1
     138.788      529.563      1.0        1
     218.020      530.630      1.0        1
     297.210      531.698      1.0        1
      16.358      532.765      1.0        1
      95.464      533.832      1.0        1
     174.528      534.899      1.0        1
     253.549      535.967      1.0        1
     332.528      537.033      1.0        1
      51.463      538.100      1.0        1
     130.356      539.167      1.0        1
     209.205      540.234      1.0        1
     288.011      541.300      1.0        1
       6.774      542.366      1.0        1
      85.493      543.432      1.0        1
     164.168      544.498      1.0        1
     242.799      545.564      1.0        1
     321.386      546.630      1.0        1
      39.928      547.695      1.0        1
     118.426      548.761      1.0        1
     196.879      549.826      1.0        1
     275.287      550.891      1.0        1
     353.651      551.956      1.0        1
      71.969      553.020      1.0        1
     150.241      554.085      1.0        1
     228.468      555.149      1.0        1
     306.649      556.213      1.0        1
      24.784      557.277      1.0        1
     102.874      558.340      1.0        1
     180.916      559.404      1.0        1
     258.913      560.467      1.0        1
     336.862      561.530      1.0        1
      54.765      562.592      1.0        1
     132.621      563.655      1.0        1
     210.430      564.717      1.0        1
     288.191      565.779      1.0        1
       5.905      566.841      1.0        1
      83.571      567.902      1.0        1
     161.189      568.963      1.0        1
     238.759      570.024      1.0        1
     316.281      571.085      1.0        1
      33.755      572.146      1.0        1
     111.180      573.206      1.0        1
     188.556      574.266      1.0        1
     265.883      575.325      1.0        1
     343.161      576.384      1.0        1
      60.389      577.443      1.0        1
     137.568      578.502      1.0        1
     214.698      579.560      1.0        1
     291.777      580.618      1.0        1
       8.807      581.676      1.0        1
      85.786      582.734      1.0        1
     162.715      583.791      1.0        1
     239.593      584.848      1.0        1
     316.421      585.904      1.0        1
      33.197      586.960      1.0        1
     109.922      588.016      1.0        1
     186.596      589.071      1.0        1
     263.219      590.126      1.0        1
     339.790      591.181      1.0        1
      56.308      592.235      1.0        1
     132.775      593.289      1.0        1
     209.190      594.343      1.0        1
     285.552      595.396      1.0        1
       1.861      596.449      1.0        1
      78.118      597.502      1.0        1
     154.321      598.554      1.0        1
     230.472      599.605      1.0        1
     306.569      600.657      1.0        1
      22.612      601.708      1.0        1
      98.602      602.758      1.0        1
     174.538      603.808      1.0        1
     250.420      604.858      1.0        1
     326.247      605.907      1.0        1
      42.020      606.956      1.0        1
     117.738      608.004      1.0        1
     193.401      609.052      1.0        1
     269.009      610.100      1.0        1
     344.562      611.147      1.0        1
      60.060      612.193      1.0        1
     135.502      613.240      1.0        1
     210.888      614.285      1.0        1
     286.218      615.331      1.0        1
       1.492      616.375      1.0        1
      76.709      617.420      1.0        1
     151.870      618.463      1.0        1
     226.974      619.507      1.0        1
     302.021      620.550      1.0        1
      17.011      621.592      1.0        1
      91.944      622.634      1.0        1
     166.819      623.675      1.0        1
     241.636      624.716      1.0        1
     316.395      625.757      1.0        1
      31.096      626.796      1.0        1
     105.739      627.836      1.0        1
     180.324      628.875      1.0        1
     254.849      629.913      1.0        1
     329.316      630.951      1.0        1
      43.724      631.988      1.0        1
     118.072      633.025      1.0        1
     192.361      634.061      1.0        1
     266.590      635.096      1.0        1
     340.759      636.131      1.0        1
      54.869      637.166      1.0        1
     128.918      638.200      1.0        1
     202.906      639.233      1.0        1
     276.834      640.266      1.0        1
     350.701      641.298      1.0        1
      64.507      642.330      1.0        1
     138.252      643.361      1.0        1
     211.935      644.391      1.0        1
     285.557      645.421      1.0        1
     359.117      646.450      1.0        1
      72.615      647.479      1.0        1
     146.050      648.507      1.0        1
     219.424      649.535      1.0        1
     292.734      650.561      1.0        1
       5.982      651.588      1.0        1
      79.167      652.613      1.0        1
     152.288      653.638      1.0        1
     225.346      654.662      1.0        1
     298.341      655.686      1.0        1
      11.271      656.709      1.0        1
      84.138      657.731      1.0        1
     156.941      658.753      1.0        1
     229.679      659.774      1.0        1
     302.352      660.795      1.0        1
      14.961      661.814      1.0        1
      87.504      662.833      1.0        1
     159.983      663.852      1.0        1
     232.396      664.870      1.0        1
     304.743      665.887      1.0        1
      17.025      666.903      1.0        1
      89.240      667.919      1.0        1
     161.390      668.933      1.0        1
     233.473      669.948      1.0        1
     305.489      670.961      1.0        1
      17.439      671.974      1.0        1
      89.321      672.986      1.0        1
     161.137      673.998      1.0        1
     232.885      675.008      1.0        1
     304.565      676.018      1.0        1
      16.177      677.027      1.0        1
      87.722      678.036      1.0        1
     159.198      679.044      1.0        1
     230.606      680.051      1.0        1
     301.945      681.057      1.0        1
      13.215      682.062      1.0        1
      84.416      683.067      1.0        1
     155.548      684.071      1.0        1
     226.611      685.074      1.0        1
     297.604      686.077      1.0        1
       8.527      687.078      1.0        1
      79.380      688.079      1.0        1
     150.163      689.079      1.0        1
     220.875      690.078      1.0        1
     291.517      691.077      1.0        1
       2.087      692.075      1.0        1
      72.587      693.071      1.0        1
     143.015      694.068      1.0        1
     213.372      695.063      1.0        1
     283.658      696.057      1.0        1
     353.871      697.051      1.0        1
      64.012      698.044      1.0        1
     134.081      699.036      1.0        1
     204.077      700.027      1.0        1
     274.001      701.017      1.0        1
     343.852      702.006      1.0        1
      53.629      702.995      1.0        1
     123.334      703.983      1.0        1
     192.964      704.970      1.0        1
     262.521      705.956      1.0        1
     332.004      706.941      1.0        1
      41.413      707.925      1.0        1
     110.748      708.909      1.0        1
     180.008      709.891      1.0        1
     249.193      710.873      1.0        1
     318.303      711.854      1.0        1
      27.338      712.834      1.0        1
      96.298      713.813      1.0        1
     165.182      714.791      1.0        1
     233.990      715.768      1.0        1
     302.722      716.744      1.0        1
      11.378      717.719      1.0        1
      79.957      718.694      1.0        1
     148.460      719.667      1.0        1
     216.886      720.640      1.0        1
     285.235      721.612      1.0        1
     353.507      722.583      1.0        1
      61.701      723.552      1.0        1
     129.817      724.521      1.0        1
     197.856      725.489      1.0        1
     265.816      726.456      1.0        1
     333.699      727.422      1.0        1
      41.502      728.387      1.0        1
     109.227      729.351      1.0        1
     176.873      730.314      1.0        1
     244.440      731.277      1.0        1
     311.928      732.238      1.0        1
      19.336      733.198      1.0        1
      86.664      734.157      1.0        1
     153.912      735.115      1.0        1
     221.080      736.073      1.0        1
     288.168      737.029      1.0        1
     355.175      737.984      1.0        1
      62.101      738.938      1.0        1
     128.947      739.892      1.0        1
     195.711      740.844      1.0        1
     262.393      741.795      1.0        1
     328.994      742.745      1.0        1
      35.514      743.694      1.0        1
     101.951      744.642      1.0        1
     168.305      745.590      1.0        1
     234.578      746.536      1.0        1
     300.767      747.481      1.0        1
       6.874      748.425      1.0        1
      72.898      749.367      1.0        1
     138.838      750.309      1.0        1
     204.695      751.250      1.0        1
     270.468      752.190      1.0        1
     336.157      753.129      1.0        1
      41.762      754.066      1.0        1
     107.283      755.003      1.0        1
     172.719      755.938      1.0        1
     238.070      756.872      1.0        1
     303.336      757.806      1.0        1
       8.517      758.738      1.0        1
      73.613      759.669      1.0        1
     138.623      760.599      1.0        1
     203.547      761.528      1.0        1
     268.385      762.456      1.0        1
     333.137      763.382      1.0        1
      37.803      764.308      1.0        1
     102.381      765.232      1.0        1
     166.873      766.155      1.0        1
     231.278      767.078      1.0        1
     295.596      767.999      1.0        1
     359.826      768.918      1.0        1
      63.968      769.837      1.0        1
     128.022      770.755      1.0        1
     191.989      771.671      1.0        1
     255.867      772.587      1.0        1
     319.656      773.501      1.0        1
      23.357      774.414      1.0        1
      86.968      775.326      1.0        1
     150.491      776.236      1.0        1
     213.924      777.146      1.0        1
     277.267      778.054      1.0        1
     340.521      778.961      1.0        1
      43.685      779.867      1.0        1
     106.758      780.772      1.0        1
     169.741      781.675      1.0        1
     232.633      782.578      1.0        1
     295.435      783.479      1.0        1
     358.145      784.379      1.0        1
      60.764      785.277      1.0        1
     123.292      786.175      1.0        1
     185.728      787.071      1.0        1
     248.072      787.966      1.0        1
     310.324      788.860      1.0        1
      12.484      789.753      1.0        1
      74.551      790.644      1.0        1
     136.525      791.534      1.0        1
     198.407      792.423      1.0        1
     260.195      793.311      1.0        1
     321.890      794.198      1.0        1
      23.492      795.083      1.0        1
      84.999      795.967      1.0        1
     146.413      796.849      1.0        1
     207.732      797.731      1.0        1
     268.957      798.611      1.0        1
     330.088      799.490      1.0        1
      31.123      800.367      1.0        1
      92.064      801.244      1.0        1
     152.909      802.119      1.0        1
     213.659      802.992      1.0        1
     274.313      803.865      1.0        1
     334.872      804.736      1.0        1
      35.334      805.606      1.0        1
      95.700      806.474      1.0        1
     155.970      807.342      1.0        1
     216.143      808.208      1.0        1
     276.219      809.072      1.0        1
     336.198      809.936      1.0        1
      36.079      810.798      1.0        1
      95.863      811.658      1.0        1
     155.550      812.518      1.0        1
     215.138      813.376      1.0        1
     274.628      814.232      1.0        1
     334.020      815.088      1.0        1
      33.314      815.942      1.0        1
      92.508      816.794      1.0        1
     151.604      817.645      1.0        1
     210.601      818.495      1.0        1
     269.498      819.344      1.0        1
     328.295      820.191      1.0        1
      26.993      821.037      1.0        1
      85.591      821.881      1.0        1
     144.089      822.725      1.0        1
     202.486      823.566      1.0        1
     260.782      824.407      1.0        1
     318.978      825.246      1.0        1
      17.073      826.083      1.0        1
      75.066      826.919      1.0        1
     132.959      827.754      1.0        1
     190.749      828.588      1.0        1
     248.438      829.420      1.0        1
     306.024      830.250      1.0        1
       3.509      831.079      1.0        1
      60.891      831.907      1.0        1
     118.170      832.733      1.0        1
     175.346      833.558      1.0        1
     232.420      834.382      1.0        1
     289.390      835.204      1.0        1
     346.256      836.024      1.0        1
      43.019      836.844      1.0        1
      99.678      837.661      1.0        1
     156.233      838.478      1.0        1
     212.684      839.293      1.0        1
     269.030      840.106      1.0        1
     325.272      840.918      1.0        1
      21.408      841.728      1.0        1
      77.440      842.538      1.0        1
     133.366      843.345      1.0        1
     189.187      844.151      1.0        1
     244.902      844.956      1.0        1
     300.511      845.759      1.0        1
     356.015      846.561      1.0        1
      51.411      847.361      1.0        1
     106.702      848.160      1.0        1
     161.885      848.957      1.0        1
     216.962      849.753      1.0        1
     271.932      850.547      1.0        1
     326.794      851.340      1.0        1
      21.549      852.131      1.0        1
      76.196      852.921      1.0        1
     130.735      853.709      1.0        1
     185.166      854.496      1.0        1
     239.489      855.281      1.0        1
     293.704      856.064      1.0        1
     347.809      856.847      1.0        1
      41.806      857.627      1.0        1
      95.694      858.406      1.0        1
     149.472      859.184      1.0        1
     203.141      859.960      1.0        1
     256.700      860.734      1.0        1
     310.150      861.507      1.0        1
       3.489      862.279      1.0        1
      56.718      863.049      1.0        1
     109.836      863.817      1.0        1
     162.844      864.584      1.0        1
     215.741      865.349      1.0        1
     268.527      866.112      1.0        1
     321.202      866.874      1.0        1
      13.765      867.635      1.0        1
      66.216      868.394      1.0        1
     118.556      869.151      1.0        1
     170.784      869.907      1.0        1
     222.899      870.661      1.0        1
     274.902      871.414      1.0        1
     326.793      872.165      1.0        1
      18.570      872.914      1.0        1
      70.235      873.662      1.0        1
     121.786      874.408      1.0        1
     173.224      875.153      1.0        1
     224.549      875.896      1.0        1
     275.759      876.637      1.0        1
     326.856      877.377      1.0        1
      17.838      878.115      1.0        1
      68.706      878.851      1.0        1
     119.460      879.586      1.0        1
     170.099      880.319      1.0        1
     220.623      881.051      1.0        1
     271.031      881.781      1.0        1
     321.325      882.509      1.0        1
      11.503      883.236      1.0        1
      61.565      883.961      1.0        1
     111.511      884.685      1.0        1
     161.342      885.406      1.0        1
     211.056      886.127      1.0        1
     260.653      886.845      1.0        1
     310.134      887.562      1.0        1
     359.498      888.277      1.0        1
      48.745      888.991      1.0        1
      97.875      889.702      1.0        1
     146.888      890.412      1.0        1
     195.783      891.121      1.0        1
     244.560      891.828      1.0        1
     293.219      892.533      1.0        1
     341.760      893.236      1.0        1
      30.183      893.938      1.0        1
      78.487      894.638      1.0        1
     126.672      895.337      1.0        1
     174.739      896.033      1.0        1
     222.687      896.728      1.0        1
     270.515      897.421      1.0        1
     318.224      898.113      1.0        1
       5.813      898.803      1.0        1
      53.282      899.491      1.0        1
     100.632      900.177      1.0        1
     147.861      900.862      1.0        1
     194.970      901.545      1.0        1
     241.958      902.226      1.0        1
     288.826      902.906      1.0        1
     335.573      903.584      1.0        1
      22.199      904.260      1.0        1
      68.703      904.934      1.0        1
     115.086      905.607      1.0        1
     161.347      906.278      1.0        1
     207.487      906.947      1.0        1
     253.505      907.614      1.0        1
     299.400      908.280      1.0        1
     345.173      908.944      1.0        1
      30.824      909.606      1.0        1
      76.352      910.266      1.0        1
     121.757      910.925      1.0        1
     167.038      911.582      1.0        1
     212.197      912.237      1.0        1
     257.232      912.890      1.0        1
     302.144      913.542      1.0        1
     346.932      914.191      1.0        1
      31.596      914.839      1.0        1
      76.136      915.486      1.0        1
     120.552      916.130      1.0        1
     164.843      916.773      1.0        1
     209.009      917.413      1.0        1
     253.051      918.052      1.0        1
     296.968      918.690      1.0        1
     340.759      919.325      1.0        1
      24.426      919.959      1.0        1
      67.966      920.591      1.0        1
     111.381      921.221      1.0        1
     154.671      921.849      1.0        1
     197.834      922.475      1.0        1
     240.871      923.100      1.0        1
     283.781      923.723      1.0        1
     326.566      924.344      1.0        1
       9.223      924.963      1.0        1
      51.753      925.580      1.0        1
      94.157      926.196      1.0        1
     136.433      926.809      1.0        1
     178.582      927.421      1.0        1
     220.603      928.031      1.0        1
     262.497      928.639      1.0        1
     304.263      929.246      1.0        1
     345.901      929.850      1.0        1
      27.410      930.453      1.0        1
      68.791      931.053      1.0        1
     110.044      931.652      1.0        1
     151.168      932.249      1.0        1
     192.163      932.845      1.0        1
     233.029      933.438      1.0        1
     273.765      934.029      1.0        1
     314.373      934.619      1.0        1
     354.851      935.207      1.0        1
      35.199      935.793      1.0        1
      75.417      936.377      1.0        1
     115.505      936.959      1.0        1
     155.463      937.539      1.0        1
     195.291      938.117      1.0        1
     234.988      938.694      1.0        1
     274.555      939.268      1.0        1
     313.991      939.841      1.0        1
     353.296      940.412      1.0        1
      32.469      940.981      1.0        1
      71.512      941.548      1.0        1
     110.422      942.113      1.0        1
     149.202      942.676      1.0        1
     187.849      943.237      1.0        1
     226.365      943.797      1.0        1
     264.748      944.354      1.0        1
     303.000      944.910      1.0        1
     341.118      945.464      1.0        1
      19.105      946.015      1.0        1
      56.958      946.565      1.0        1
      94.679      947.113      1.0        1
     132.267      947.659      1.0        1
     169.721      948.203      1.0        1
     207.043      948.745      1.0        1
     244.230      949.286      1.0        1
     281.284      949.824      1.0        1
     318.205      950.360      1.0        1
     354.991      950.895      1.0        1
      31.644      951.427      1.0        1
      68.162      951.958      1.0        1
     104.546      952.486      1.0        1
     140.795      953.013      1.0        1
     176.909      953.537      1.0        1
     212.889      954.060      1.0        1
     248.734      954.581      1.0        1
     284.443      955.100      1.0        1
     320.018      955.617      1.0        1
     355.457      956.132      1.0        1
      30.760      956.645      1.0        1
      65.928      957.156      1.0        1
     100.960      957.665      1.0        1
     135.856      958.172      1.0        1
     170.615      958.677      1.0        1
     205.239      959.180      1.0        1
     239.726      959.681      1.0        1
     274.076      960.180      1.0        1
     308.290      960.677      1.0        1
     342.367      961.172      1.0        1
      16.307      961.666      1.0        1
      50.110      962.157      1.0        1
      83.775      962.646      1.0        1
     117.304      963.133      1.0        1
     150.694      963.618      1.0        1
     183.947      964.102      1.0        1
     217.062      964.583      1.0        1
     250.039      965.062      1.0        1
     282.878      965.539      1.0        1
     315.579      966.015      1.0        1
     348.142      966.488      1.0        1
      20.565      966.959      1.0        1
      52.851      967.428      1.0        1
      84.997      967.896      1.0        1
     117.005      968.361      1.0        1
     148.873      968.824      1.0        1
     180.603      969.285      1.0        1
     212.193      969.744      1.0        1
     243.643      970.201      1.0        1
     274.954      970.656      1.0        1
     306.126      971.109      1.0        1
     337.157      971.560      1.0        1
       8.049      972.009      1.0        1
      38.800      972.456      1.0        1
      69.412      972.901      1.0        1
      99.883      973.344      1.0        1
     130.213      973.785      1.0        1
     160.403      974.224      1.0        1
     190.452      974.661      1.0        1
     220.360      975.095      1.0        1
     250.127      975.528      1.0        1
     279.753      975.959      1.0        1
     309.238      976.387      1.0        1
     338.582      976.814      1.0        1
       7.784      977.238      1.0        1
      36.845      977.661      1.0        1
      65.763      978.081      1.0        1
      94.540      978.500      1.0        1
     123.175      978.916      1.0        1
     151.668      979.330      1.0        1
     180.019      979.742      1.0        1
     208.227      980.152      1.0        1
     236.293      980.560      1.0        1
     264.216      980.966      1.0        1
     291.997      981.370      1.0        1
     319.635      981.772      1.0        1
     347.130      982.171      1.0        1
      14.482      982.569      1.0        1
      41.690      982.965      1.0        1
      68.756      983.358      1.0        1
      95.678      983.749      1.0        1
     122.456      984.139      1.0        1
     149.091      984.526      1.0        1
     175.583      984.911      1.0        1
     201.930      985.294      1.0        1
     228.134      985.675      1.0        1
     254.193      986.054      1.0        1
     280.108      986.431      1.0        1
     305.879      986.805      1.0        1
     331.506      987.178      1.0        1
     356.988      987.548      1.0        1
      22.326      987.917      1.0        1
      47.519      988.283      1.0        1
      72.567      988.647      1.0        1
      97.470      989.009      1.0        1
     122.228      989.369      1.0        1
     146.841      989.727      1.0        1
     171.308      990.083      1.0        1
     195.631      990.436      1.0        1
     219.808      990.788      1.0        1
     243.839      991.137      1.0        1
     267.725      991.484      1.0        1
     291.465      991.830      1.0        1
     315.059      992.173      1.0        1
     338.507      992.514      1.0        1
       1.809      992.852      1.0        1
      24.965      993.189      1.0        1
      47.975      993.524      1.0        1
      70.838      993.856      1.0        1
      93.555      994.186      1.0        1
     116.125      994.514      1.0        1
     138.549      994.840      1.0        1
     160.826      995.164      1.0        1
     182.956      995.486      1.0        1
     204.939      995.806      1.0        1
     226.775      996.123      1.0        1
     248.464      996.439      1.0        1
     270.006      996.752      1.0        1
     291.400      997.063      1.0        1
     312.647      997.372      1.0        1
     333.747      997.679      1.0        1
     354.699      997.983      1.0        1
      15.503      998.286      1.0        1
      36.160      998.586      1.0        1
      56.668      998.884      1.0        1
      77.029      999.180      1.0        1
      97.242      999.474      1.0        1
     117.307      999.766      1.0        1
     137.223     1000.056      1.0        1
     156.991     1000.343      1.0        1
     176.611     1000.628      1.0        1
     196.082     1000.911      1.0        1
     215.405     1001.192      1.0        1
     234.579     1001.471      1.0        1
     253.605     1001.748      1.0        1
     272.482     1002.022      1.0        1
     291.209     1002.295      1.0        1
     309.788     1002.565      1.0        1
     328.218     1002.833      1.0        1
     346.499     1003.099      1.0        1
       4.630     1003.362      1.0        1
      22.613     1003.624      1.0        1
      40.446     1003.883      1.0        1
      58.129     1004.140      1.0        1
      75.663     1004.395      1.0        1
      93.048     1004.648      1.0        1
     110.283     1004.898      1.0        1
     127.368     1005.147      1.0        1
     144.303     1005.393      1.0        1
     161.089     1005.637      1.0        1
     177.724     1005.879      1.0        1
     194.210     1006.119      1.0        1
     210.545     1006.356      1.0        1
     226.730     1006.592      1.0        1
     242.765     1006.825      1.0        1
     258.650     1007.056      1.0        1
     274.384     1007.285      1.0        1
     289.968     1007.511      1.0        1
     305.402     1007.736      1.0        1
     320.684     1007.958      1.0        1
     335.817     1008.178      1.0        1
     350.798     1008.396      1.0        1
       5.629     1008.611      1.0        1
      20.309     1008.825      1.0        1
      34.838     1009.036      1.0        1
      49.216     1009.245      1.0        1
      63.443     1009.452      1.0        1
      77.519     1009.657      1.0        1
      91.444     1009.859      1.0        1
     105.218     1010.059      1.0        1
     118.840     1010.258      1.0        1
     132.311     1010.453      1.0        1
     145.631     1010.647      1.0        1
     158.799     1010.839      1.0        1
     171.816     1011.028      1.0        1
     184.681     1011.215      1.0        1
     197.394     1011.400      1.0        1
     209.956     1011.582      1.0        1
     222.367     1011.763      1.0        1
     234.625     1011.941      1.0        1
     246.732     1012.117      1.0        1
     258.686     1012.291      1.0        1
     270.489     1012.463      1.0        1
     282.140     1012.632      1.0        1
     293.639     1012.799      1.0        1
     304.985     1012.964      1.0        1
     316.180     1013.127      1.0        1
     327.222     1013.288      1.0        1
     338.113     1013.446      1.0        1
     348.850     1013.602      1.0        1
     359.436     1013.756      1.0        1
       9.869     1013.908      1.0        1
      20.150     1014.057      1.0        1
      30.278     1014.205      1.0        1
      40.254     1014.350      1.0        1
      50.077     1014.492      1.0        1
      59.748     1014.633      1.0        1
      69.266     1014.771      1.0        1
      78.631     1014.908      1.0        1
      87.844     1015.042      1.0        1
      96.904     1015.173      1.0        1
     105.811     1015.303      1.0        1
     114.565     1015.430      1.0        1
     123.167     1015.555      1.0        1
     131.615     1015.678      1.0        1
     139.911     1015.799      1.0        1
     148.053     1015.917      1.0        1
     156.043     1016.033      1.0        1
     163.879     1016.147      1.0        1
     171.562     1016.259      1.0        1
     179.093     1016.368      1.0        1
     186.470     1016.476      1.0        1
     193.694     1016.581      1.0        1
     200.764     1016.684      1.0        1
     207.682     1016.784      1.0        1
     214.446     1016.883      1.0        1
     221.057     1016.979      1.0        1
     227.514     1017.073      1.0        1
     233.819     1017.164      1.0        1
     239.969     1017.254      1.0        1
     245.967     1017.341      1.0        1
     251.810     1017.426      1.0        1
     257.501     1017.509      1.0        1
     263.038     1017.589      1.0        1
     268.421     1017.667      1.0        1
     273.651     1017.743      1.0        1
     278.727     1017.817      1.0        1
     283.650     1017.889      1.0        1
     288.419     1017.958      1.0        1
     293.034     1018.025      1.0        1
     297.496     1018.090      1.0        1
     301.804     1018.153      1.0        1
     305.959     1018.213      1.0        1
     309.959     1018.271      1.0        1
     313.806     1018.327      1.0        1
     317.500     1018.381      1.0        1
     321.039     1018.433      1.0        1
     324.425     1018.482      1.0        1
     327.657     1018.529      1.0        1
     330.735     1018.574      1.0        1
     333.659     1018.616      1.0        1
     336.429     1018.656      1.0        1
     339.046     1018.694      1.0        1
     341.509     1018.730      1.0        1
     343.817     1018.764      1.0        1
     345.972     1018.795      1.0        1
     347.973     1018.824      1.0        1
     349.821     1018.851      1.0        1
     351.514     1018.876      1.0        1
     353.053     1018.898      1.0        1
     354.439     1018.918      1.0        1
     355.670     1018.936      1.0        1
     356.748     1018.952      1.0        1
     357.672     1018.965      1.0        1
     358.441     1018.976      1.0        1
     359.057     1018.985      1.0        1
     359.519     1018.992      1.0        1
     359.827     1018.997      1.0        1
     359.981     1018.999      2.0        1
     359.827     1018.997      1.0        1
     359.519     1018.992      1.0        1
     359.057     1018.985      1.0        1
     358.441     1018.976      1.0        1
     357.672     1018.965      1.0        1
     356.748     1018.952      1.0        1
     355.670     1018.936      1.0        1
     354.439     1018.918      1.0        1
     353.053     1018.898      1.0        1
     351.514     1018.876      1.0        1
     349.821     1018.851      1.0        1
     347.973     1018.824      1.0        1
     345.972     1018.795      1.0        1
     343.817     1018.764      1.0        1
     341.509     1018.730      1.0        1
     339.046     1018.694      1.0        1
     336.429     1018.656      1.0        1
     333.659     1018.616      1.0        1
     330.735     1018.574      1.0        1
     327.657     1018.529      1.0        1
     324.425     1018.482      1.0        1
     321.039     1018.433      1.0        1
     317.500     1018.381      1.0        1
     313.806     1018.327      1.0        1
     309.959     1018.271      1.0        1
     305.959     1018.213      1.0        1
     301.804     1018.153      1.0        1
     297.496     1018.090      1.0        1
     293.034     1018.025      1.0        1
     288.419     1017.958      1.0        1
     283.650     1017.889      1.0        1
     278.727     1017.817      1.0        1
     273.651     1017.743      1.0        1
     268.421     1017.667      1.0        1
     263.038     1017.589      1.0        1
     257.501     1017.509      1.0        1
     251.810     1017.426      1.0        1
     245.967     1017.341      1.0        1
     239.969     1017.254      1.0        1
     233.819     1017.164      1.0        1
     227.514     1017.073      1.0        1
     221.057     1016.979      1.0        1
     214.446     1016.883      1.0        1
     207.682     1016.784      1.0        1
     200.764     1016.684      1.0        1
     193.694     1016.581      1.0        1
     186.470     1016.476      1.0        1
     179.093     1016.368      1.0        1
     171.562     1016.259      1.0        1
     163.879     1016.147      1.0        1
     156.043     1016.033      1.0        1
     148.053     1015.917      1.0        1
     139.911     1015.799      1.0        1
     131.615     1015.678      1.0        1
     123.167     1015.555      1.0        1
     114.565     1015.430      1.0        1
     105.811     1015.303      1.0        1
      96.904     1015.173      1.0        1
      87.844     1015.042      1.0        1
      78.631     1014.908      1.0        1
      69.266     1014.771      1.0        1
      59.748     1014.633      1.0        1
      50.077     1014.492      1.0        1
      40.254     1014.350      1.0        1
      30.278     1014.205      1.0        1
      20.150     1014.057      1.0        1
       9.869     1013.908      1.0        1
     359.436     1013.756      1.0        1
     348.850     1013.602      1.0        1
     338.113     1013.446      1.0        1
     327.222     1013.288      1.0        1
     316.180     1013.127      1.0        1
     304.985     1012.964      1.0        1
     293.639     1012.799      1.0        1
     282.140     1012.632      1.0        1
     270.489     1012.463      1.0        1
     258.686     1012.291      1.0        1
     246.732     1012.117      1.0        1
     234.625     1011.941      1.0        1
     222.367     1011.763      1.0        1
     209.956     1011.582      1.0        1
     197.394     1011.400      1.0        1
     184.681     1011.215      1.0        1
     171.816     1011.028      1.0        1
     158.799     1010.839      1.0        1
     145.631     1010.647      1.0        1
     132.311     1010.453      1.0        1
     118.840     1010.258      1.0        1
     105.218     1010.059      1.0        1
      91.444     1009.859      1.0        1
      77.519     1009.657      1.0        1
      63.443     1009.452      1.0        1
      49.216     1009.245      1.0        1
      34.838     1009.036      1.0        1
      20.309     1008.825      1.0        1
       5.629     1008.611      1.0        1
     350.798     1008.396      1.0        1
     335.817     1008.178      1.0        1
     320.684     1007.958      1.0        1
     305.402     1007.736      1.0        1
     289.968     1007.511      1.0        1
     274.384     1007.285      1.0        1
     258.650     1007.056      1.0        1
     242.765     1006.825      1.0        1
     226.730     1006.592      1.0        1
     210.545     1006.356      1.0        1
     194.210     1006.119      1.0        1
     177.724     1005.879      1.0        1
     161.089     1005.637      1.0        1
     144.303     1005.393      1.0        1
     127.368     1005.147      1.0        1
     110.283     1004.898      1.0        1
      93.048     1004.648      1.0        1
      75.663     1004.395      1.0        1
      58.129     1004.140      1.0        1
      40.446     1003.883      1.0        1
      22.613     1003.624      1.0        1
       4.630     1003.362      1.0        1
     346.499     1003.099      1.0        1
     328.218     1002.833      1.0        1
     309.788     1002.565      1.0        1
     291.209     1002.295      1.0        1
     272.482     1002.022      1.0        1
     253.605     1001.748      1.0        1
     234.579     1001.471      1.0        1
     215.405     1001.192      1.0        1
     196.082     1000.911      1.0        1
     176.611     1000.628      1.0        1
     156.991     1000.343      1.0        1
     137.223     1000.056      1.0        1
     117.307      999.766      1.0        1
      97.242      999.474      1.0        1
      77.029      999.180      1.0        1
      56.668      998.884      1.0        1
      36.160      998.586      1.0        1
      15.503      998.286      1.0        1
     354.699      997.983      1.0        1
     333.747      997.679      1.0        1
     312.647      997.372      1.0        1
     291.400      997.063      1.0        1
     270.006      996.752      1.0        1
     248.464      996.439      1.0        1
     226.775      996.123      1.0        1
     204.939      995.806      1.0        1
     182.956      995.486      1.0        1
     160.826      995.164      1.0        1
     138.549      994.840      1.0        1
     116.125      994.514      1.0        1
      93.555      994.186      1.0        1
      70.838      993.856      1.0        1
      47.975      993.524      1.0        1
      24.965      993.189      1.0        1
       1.809      992.852      1.0        1
     338.507      992.514      1.0        1
     315.059      992.173      1.0        1
     291.465      991.830      1.0        1
     267.725      991.484      1.0        1
     243.839      991.137      1.0        1
     219.808      990.788      1.0        1
     195.631      990.436      1.0        1
     171.308      990.083      1.0        1
     146.841      989.727      1.0        1
     122.228      989.369      1.0        1
      97.470      989.009      1.0        1
      72.567      988.647      1.0        1
      47.519      988.283      1.0        1
      22.326      987.917      1.0        1
     356.988      987.548      1.0        1
     331.506      987.178      1.0        1
     305.879      986.805      1.0        1
     280.108      986.431      1.0        1
     254.193      986.054      1.0        1
     228.134      985.675      1.0        1
     201.930      985.294      1.0        1
     175.583      984.911      1.0        1
     149.091      984.526      1.0        1
     122.456      984.139      1.0        1
      95.678      983.749      1.0        1
      68.756      983.358      1.0        1
      41.690      982.965      1.0        1
      14.482      982.569      1.0        1
     347.130      982.171      1.0        1
     319.635      981.772      1.0        1
     291.997      981.370      1.0        1
     264.216      980.966      1.0        1
     236.293      980.560      1.0        1
     208.227      980.152      1.0        1
     180.019      979.742      1.0        1
     151.668      979.330      1.0        1
     123.175      978.916      1.0        1
      94.540      978.500      1.0        1
      65.763      978.081      1.0        1
      36.845      977.661      1.0        1
       7.784      977.238      1.0        1
     338.582      976.814      1.0        1
     309.238      976.387      1.0        1
     279.753      975.959      1.0        1
     250.127      975.528      1.0        1
     220.360      975.095      1.0        1
     190.452      974.661      1.0        1
     160.403      974.224      1.0        1
     130.213      973.785      1.0        1
      99.883      973.344      1.0        1
      69.412      972.901      1.0        1
      38.800      972.456      1.0        1
       8.049      972.009      1.0        1
     337.157      971.560      1.0        1
     306.126      971.109      1.0        1
     274.954      970.656      1.0        1
     243.643      970.201      1.0        1
     212.193      969.744      1.0        1
     180.603      969.285      1.0        1
     148.873      968.824      1.0        1
     117.005      968.361      1.0        1
      84.997      967.896      1.0        1
      52.851      967.428      1.0        1
      20.565      966.959      1.0        1
     348.142      966.488      1.0        1
     315.579      966.015      1.0        1
     282.878      965.539      1.0        1
     250.039      965.062      1.0        1
     217.062      964.583      1.0        1
     183.947      964.102      1.0        1
     150.694      963.618      1.0        1
     117.304      963.133      1.0        1
      83.775      962.646      1.0        1
      50.110      962.157      1.0        1
      16.307      961.666      1.0        1
     342.367      961.172      1.0        1
     308.290      960.677      1.0        1
     274.076      960.180      1.0        1
     239.726      959.681      1.0        1
     205.239      959.180      1.0        1
     170.615      958.677      1.0        1
     135.856      958.172      1.0        1
     100.960      957.665      1.0        1
      65.928      957.156      1.0        1
      30.760      956.645      1.0        1
     355.457      956.132      1.0        1
     320.018      955.617      1.0        1
     284.443      955.100      1.0        1
     248.734      954.581      1.0        1
     212.889      954.060      1.0        1
     176.909      953.537      1.0        1
     140.795      953.013      1.0        1
     104.546      952.486      1.0        1
      68.162      951.958      1.0        1
      31.644      951.427      1.0        1
     354.991      950.895      1.0        1
     318.205      950.360      1.0        1
     281.284      949.824      1.0        1
     244.230      949.286      1.0        1
     207.043      948.745      1.0        1
     169.721      948.203      1.0        1
     132.267      947.659      1.0        1
      94.679      947.113      1.0        1
      56.958      946.565      1.0        1
      19.105      946.015      1.0        1
     341.118      945.464      1.0        1
     303.000      944.910      1.0        1
     264.748      944.354      1.0        1
     226.365      943.797      1.0        1
     187.849      943.237      1.0        1
     149.202      942.676      1.0        1
     110.422      942.113      1.0        1
      71.512      941.548      1.0        1
      32.469      940.981      1.0        1
     353.296      940.412      1.0        1
     313.991      939.841      1.0        1
     274.555      939.268      1.0        1
     234.988      938.694      1.0        1
     195.291      938.117      1.0        1
     155.463      937.539      1.0        1
     115.505      936.959      1.0        1
      75.417      936.377      1.0        1
      35.199      935.793      1.0        1
     354.851      935.207      1.0        1
     314.373      934.619      1.0        1
     273.765      934.029      1.0        1
     233.029      933.438      1.0        1
     192.163      932.845      1.0        1
     151.168      932.249      1.0        1
     110.044      931.652      1.0        1
      68.791      931.053      1.0        1
      27.410      930.453      1.0        1
     345.901      929.850      1.0        1
     304.263      929.246      1.0        1
     262.497      928.639      1.0        1
     220.603      928.031      1.0        1
     178.582      927.421      1.0        1
     136.433      926.809      1.0        1
      94.157      926.196      1.0        1
      51.753      925.580      1.0        1
       9.223      924.963      1.0        1
     326.566      924.344      1.0        1
     283.781      923.723      1.0        1
     240.871      923.100      1.0        1
     197.834      922.475      1.0        1
     154.671      921.849      1.0        1
     111.381      921.221      1.0        1
      67.966      920.591      1.0        1
      24.426      919.959      1.0        1
     340.759      919.325      1.0        1
     296.968      918.690      1.0        1
     253.051      918.052      1.0        1
     209.009      917.413      1.0        1
     164.843      916.773      1.0        1
     120.552      916.130      1.0        1
      76.136      915.486      1.0        1
      31.596      914.839      1.0        1
     346.932      914.191      1.0        1
     302.144      913.542      1.0        1
     257.232      912.890      1.0        1
     212.197      912.237      1.0        1
     167.038      911.582      1.0        1
     121.757      910.925      1.0        1
      76.352      910.266      1.0        1
      30.824      909.606      1.0        1
     345.173      908.944      1.0        1
     299.400      908.280      1.0        1
     253.505      907.614      1.0        1
     207.487      906.947      1.0        1
     161.347      906.278      1.0        1
     115.086      905.607      1.0        1
      68.703      904.934      1.0        1
      22.199      904.260      1.0        1
     335.573      903.584      1.0        1
     288.826      902.906      1.0        1
     241.958      902.226      1.0        1
     194.970      901.545      1.0        1
     147.861      900.862      1.0        1
     100.632      900.177      1.0        1
      53.282      899.491      1.0        1
       5.813      898.803      1.0        1
     318.224      898.113      1.0        1
     270.515      897.421      1.0        1
     222.687      896.728      1.0        1
     174.739      896.033      1.0        1
     126.672      895.337      1.0        1
      78.487      894.638      1.0        1
      30.183      893.938      1.0        1
     341.760      893.236      1.0        1
     293.219      892.533      1.0        1
     244.560      891.828      1.0        1
     195.783      891.121      1.0        1
     146.888      890.412      1.0        1
      97.875      889.702      1.0        1
      48.745      888.991      1.0        1
     359.498      888.277      1.0        1
     310.134      887.562      1.0        1
     260.653      886.845      1.0        1
     211.056      886.127      1.0        1
     161.342      885.406      1.0        1
     111.511      884.685      1.0        1
      61.565      883.961      1.0        1
      11.503      883.236      1.0        1
     321.325      882.509      1.0        1
     271.031      881.781      1.0        1
     220.623      881.051      1.0        1
     170.099      880.319      1.0        1
     119.460      879.586      1.0        1
      68.706      878.851      1.0        1
      17.838      878.115      1.0        1
     326.856      877.377      1.0        1
     275.759      876.637      1.0        1
     224.549      875.896      1.0        1
     173.224      875.153      1.0        1
     121.786      874.408      1.0        1
      70.235      873.662      1.0        1
      18.570      872.914      1.0        1
     326.793      872.165      1.0        1
     274.902      871.414      1.0        1
     222.899      870.661      1.0        1
     170.784      869.907      1.0        1
     118.556      869.151      1.0        1
      66.216      868.394      1.0        1
      13.765      867.635      1.0        1
     321.202      866.874      1.0        1
     268.527      866.112      1.0        1
     215.741      865.349      1.0        1
     162.844      864.584      1.0        1
     109.836      863.817      1.0        1
      56.718      863.049      1.0        1
       3.489      862.279      1.0        1
     310.150      861.507      1.0        1
     256.700      860.734      1.0        1
     203.141      859.960      1.0        1
     149.472      859.184      1.0        1
      95.694      858.406      1.0        1
      41.806      857.627      1.0        1
     347.809      856.847      1.0        1
     293.704      856.064      1.0        1
     239.489      855.281      1.0        1
     185.166      854.496      1.0        1
     130.735      853.709      1.0        1
      76.196      852.921      1.0        1
      21.549      852.131      1.0        1
     326.794      851.340      1.0        1
     271.932      850.547      1.0        1
     216.962      849.753      1.0        1
     161.885      848.957      1.0        1
     106.702      848.160      1.0        1
      51.411      847.361      1.0        1
     356.015      846.561      1.0        1
     300.511      845.759      1.0        1
     244.902      844.956      1.0        1
     189.187      844.151      1.0        1
     133.366      843.345      1.0        1
      77.440      842.538      1.0        1
      21.408      841.728      1.0        1
     325.272      840.918      1.0        1
     269.030      840.106      1.0        1
     212.684      839.293      1.0        1
     156.233      838.478      1.0        1
      99.678      837.661      1.0        1
      43.019      836.844      1.0        1
     346.256      836.024      1.0        1
     289.390      835.204      1.0        1
     232.420      834.382      1.0        1
     175.346      833.558      1.0        1
     118.170      832.733      1.0        1
      60.891      831.907      1.0        1
       3.509      831.079      1.0        1
     306.024      830.250      1.0        1
     248.438      829.420      1.0        1
     190.749      828.588      1.0        1
     132.959      827.754      1.0        1
      75.066      826.919      1.0        1
      17.073      826.083      1.0        1
     318.978      825.246      1.0        1
     260.782      824.407      1.0        1
     202.486      823.566      1.0        1
     144.089      822.725      1.0        1
      85.591      821.881      1.0        1
      26.993      821.037      1.0        1
     328.295      820.191      1.0        1
     269.498      819.344      1.0        1
     210.601      818.495      1.0        1
     151.604      817.645      1.0        1
      92.508      816.794      1.0        1
      33.314      815.942      1.0        1
     334.020      815.088      1.0        1
     274.628      814.232      1.0        1
     215.138      813.376      1.0        1
     155.550      812.518      1.0        1
      95.863      811.658      1.0        1
      36.079      810.798      1.0        1
     336.198      809.936      1.0        1
     276.219      809.072      1.0        1
     216.143      808.208      1.0        1
     155.970      807.342      1.0        1
      95.700      806.474      1.0        1
      35.334      805.606      1.0        1
     334.872      804.736      1.0        1
     274.313      803.865      1.0        1
     213.659      802.992      1.0        1
     152.909      802.119      1.0        1
      92.064      801.244      1.0        1
      31.123      800.367      1.0        1
     330.088      799.490      1.0        1
     268.957      798.611      1.0        1
     207.732      797.731      1.0        1
     146.413      796.849      1.0        1
      84.999      795.967      1.0        1
      23.492      795.083      1.0        1
     321.890      794.198      1.0        1
     260.195      793.311      1.0        1
     198.407      792.423      1.0        1
     136.525      791.534      1.0        1
      74.551      790.644      1.0        1
      12.484      789.753      1.0        1
     310.324      788.860      1.0        1
     248.072      787.966      1.0        1
     185.728      787.071      1.0        1
     123.292      786.175      1.0        1
      60.764      785.277      1.0        1
     358.145      784.379      1.0        1
     295.435      783.479      1.0        1
     232.633      782.578      1.0        1
     169.741      781.675      1.0        1
     106.758      780.772      1.0        1
      43.685      779.867      1.0        1
     340.521      778.961      1.0        1
     277.267      778.054      1.0        1
     213.924      777.146      1.0        1
     150.491      776.236      1.0        1
      86.968      775.326      1.0        1
      23.357      774.414      1.0        1
     319.656      773.501      1.0        1
     255.867      772.587      1.0        1
     191.989      771.671      1.0        1
     128.022      770.755      1.0        1
      63.968      769.837      1.0        1
     359.826      768.918      1.0        1
     295.596      767.999      1.0        1
     231.278      767.078      1.0        1
     166.873      766.155      1.0        1
     102.381      765.232      1.0        1
      37.803      764.308      1.0        1
     333.137      763.382      1.0        1
     268.385      762.456      1.0        1
     203.547      761.528      1.0        1
     138.623      760.599      1.0        1
      73.613      759.669      1.0        1
       8.517      758.738      1.0        1
     303.336      757.806      1.0        1
     238.070      756.872      1.0        1
     172.719      755.938      1.0        1
     107.283      755.003      1.0        1
      41.762      754.066      1.0        1
     336.157      753.129      1.0        1
     270.468      752.190      1.0        1
     204.695      751.250      1.0        1
     138.838      750.309      1.0        1
      72.898      749.367      1.0        1
       6.874      748.425      1.0        1
     300.767      747.481      1.0        1
     234.578      746.536      1.0        1
     168.305      745.590      1.0        1
     101.951      744.642      1.0        1
      35.514      743.694      1.0        1
     328.994      742.745      1.0        1
     262.393      741.795      1.0        1
     195.711      740.844      1.0        1
     128.947      739.892      1.0        1
      62.101      738.938      1.0        1
     355.175      737.984      1.0        1
     288.168      737.029      1.0        1
     221.080      736.073      1.0        1
     153.912      735.115      1.0        1
      86.664      734.157      1.0        1
      19.336      733.198      1.0        1
     311.928      732.238      1.0        1
     244.440      731.277      1.0        1
     176.873      730.314      1.0        1
     109.227      729.351      1.0        1
      41.502      728.387      1.0        1
     333.699      727.422      1.0        1
     265.816      726.456      1.0        1
     197.856      725.489      1.0        1
     129.817      724.521      1.0        1
      61.701      723.552      1.0        1
     353.507      722.583      1.0        1
     285.235      721.612      1.0        1
     216.886      720.640      1.0        1
     148.460      719.667      1.0        1
      79.957      718.694      1.0        1
      11.378      717.719      1.0        1
     302.722      716.744      1.0        1
     233.990      715.768      1.0        1
     165.182      714.791      1.0        1
      96.298      713.813      1.0        1
      27.338      712.834      1.0        1
     318.303      711.854      1.0        1
     249.193      710.873      1.0        1
     180.008      709.891      1.0        1
     110.748      708.909      1.0        1
      41.413      707.925      1.0        1
     332.004      706.941      1.0        1
     262.521      705.956      1.0        1
     192.964      704.970      1.0        1
     123.334      703.983      1.0        1
      53.629      702.995      1.0        1
     343.852      702.006      1.0        1
     274.001      701.017      1.0        1
     204.077      700.027      1.0        1
     134.081      699.036      1.0        1
      64.012      698.044      1.0        1
     353.871      697.051      1.0        1
     283.658      696.057      1.0        1
     213.372      695.063      1.0        1
     143.015      694.068      1.0        1
      72.587      693.071      1.0        1
       2.087      692.075      1.0        1
     291.517      691.077      1.0        1
     220.875      690.078      1.0        1
     150.163      689.079      1.0        1
      79.380      688.079      1.0        1
       8.527      687.078      1.0        1
     297.604      686.077      1.0        1
     226.611      685.074      1.0        1
     155.548      684.071      1.0        1
      84.416      683.067      1.0        1
      13.215      682.062      1.0        1
     301.945      681.057      1.0        1
     230.606      680.051      1.0        1
     159.198      679.044      1.0        1
      87.722      678.036      1.0        1
      16.177      677.027      1.0        1
     304.565      676.018      1.0        1
     232.885      675.008      1.0        1
     161.137      673.998      1.0        1
      89.321      672.986      1.0        1
      17.439      671.974      1.0        1
     305.489      670.961      1.0        1
     233.473      669.948      1.0        1
     161.390      668.933      1.0        1
      89.240      667.919      1.0        1
      17.025      666.903      1.0        1
     304.743      665.887      1.0        1
     232.396      664.870      1.0        1
     159.983      663.852      1.0        1
      87.504      662.833      1.0        1
      14.961      661.814      1.0        1
     302.352      660.795      1.0        1
     229.679      659.774      1.0        1
     156.941      658.753      1.0        1
      84.138      657.731      1.0        1
      11.271      656.709      1.0        1
     298.341      655.686      1.0        1
     225.346      654.662      1.0        1
     152.288      653.638      1.0        1
      79.167      652.613      1.0        1
       5.982      651.588      1.0        1
     292.734      650.561      1.0        1
     219.424      649.535      1.0        1
     146.050      648.507      1.0        1
      72.615      647.479      1.0        1
     359.117      646.450      1.0        1
     285.557      645.421      1.0        1
     211.935      644.391      1.0        1
     138.252      643.361      1.0        1
      64.507      642.330      1.0        1
     350.701      641.298      1.0        1
     276.834      640.266      1.0        1
     202.906      639.233      1.0        1
     128.918      638.200      1.0        1
      54.869      637.166      1.0        1
     340.759      636.131      1.0        1
     266.590      635.096      1.0        1
     192.361      634.061      1.0        1
     118.072      633.025      1.0        1
      43.724      631.988      1.0        1
     329.316      630.951      1.0        1
     254.849      629.913      1.0        1
     180.324      628.875      1.0        1
     105.739      627.836      1.0        1
      31.096      626.796      1.0        1
     316.395      625.757      1.0        1
     241.636      624.716      1.0        1
     166.819      623.675      1.0        1
      91.944      622.634      1.0        1
      17.011      621.592      1.0        1
     302.021      620.550      1.0        1
     226.974      619.507      1.0        1
     151.870      618.463      1.0        1
      76.709      617.420      1.0        1
       1.492      616.375      1.0        1
     286.218      615.331      1.0        1
     210.888      614.285      1.0        1
     135.502      613.240      1.0        1
      60.060      612.193      1.0        1
     344.562      611.147      1.0        1
     269.009      610.100      1.0        1
     193.401      609.052      1.0        1
     117.738      608.004      1.0        1
      42.020      606.956      1.0        1
     326.247      605.907      1.0        1
     250.420      604.858      1.0        1
     174.538      603.808      1.0        1
      98.602      602.758      1.0        1
      22.612      601.708      1.0        1
     306.569      600.657      1.0        1
     230.472      599.605      1.0        1
     154.321      598.554      1.0        1
      78.118      597.502      1.0        1
       1.861      596.449      1.0        1
     285.552      595.396      1.0        1
     209.190      594.343      1.0        1
     132.775      593.289      1.0        1
      56.308      592.235      1.0        1
     339.790      591.181      1.0        1
     263.219      590.126      1.0        1
     186.596      589.071      1.0        1
     109.922      588.016      1.0        1
      33.197      586.960      1.0        1
     316.421      585.904      1.0        1
     239.593      584.848      1.0        1
     162.715      583.791      1.0        1
      85.786      582.734      1.0        1
       8.807      581.676      1.0        1
     291.777      580.618      1.0        1
     214.698      579.560      1.0        1
     137.568      578.502      1.0        1
      60.389      577.443      1.0        1
     343.161      576.384      1.0        1
     265.883      575.325      1.0        1
     188.556      574.266      1.0        1
     111.180      573.206      1.0        1
      33.755      572.146      1.0        1
     316.281      571.085      1.0        1
     238.759      570.024      1.0        1
     161.189      568.963      1.0        1
      83.571      567.902      1.0        1
       5.905      566.841      1.0        1
     288.191      565.779      1.0        1
     210.430      564.717      1.0        1
     132.621      563.655      1.0        1
      54.765      562.592      1.0        1
     336.862      561.530      1.0        1
     258.913      560.467      1.0        1
     180.916      559.404      1.0        1
     102.874      558.340      1.0        1
      24.784      557.277      1.0        1
     306.649      556.213      1.0        1
     228.468      555.149      1.0        1
     150.241      554.085      1.0        1
      71.969      553.020      1.0        1
     353.651      551.956      1.0        1
     275.287      550.891      1.0        1
     196.879      549.826      1.0        1
     118.426      548.761      1.0        1
      39.928      547.695      1.0        1
     321.386      546.630      1.0        1
     242.799      545.564      1.0        1
     164.168      544.498      1.0        1
      85.493      543.432      1.0        1
       6.774      542.366      1.0        1
     288.011      541.300      1.0        1
     209.205      540.234      1.0        1
     130.356      539.167      1.0        1
      51.463      538.100      1.0        1
     332.528      537.033      1.0        1
     253.549      535.967      1.0        1
     174.528      534.899      1.0        1
      95.464      533.832      1.0        1
      16.358      532.765      1.0        1
     297.210      531.698      1.0        1
     218.020      530.630      1.0        1
     138.788      529.563      1.0        1
      59.515      528.495      1.0        1
     340.200      527.427      1.0        1
     260.843      526.359      1.0        1
     181.446      525.291      1.0        1
     102.007      524.223      1.0        1
      22.528      523.155      1.0        1
     303.008      522.087      1.0        1
     223.447      521.019      1.0        1
     143.847      519.951      1.0        1
      64.206      518.883      1.0        1
     344.525      517.814      1.0        1
     264.804      516.746      1.0        1
     185.043      515.677      1.0        1
     105.244      514.609      1.0        1
      25.404      513.541      1.0        1
     305.526      512.472      1.0        1
     225.608      511.404      1.0        1
     145.652      510.335      1.0        1
      65.657      509.267      1.0        1
     345.623      508.198      1.0        1
     265.552      507.130      1.0        1
     185.441      506.061      1.0        1
     105.293      504.993      1.0        1
      25.107      503.924      1.0        1
     304.883      502.856      1.0        1
     224.622      501.787      1.0        1
     144.323      500.719      1.0        1
      63.987      499.651      1.0        1
     343.614      498.582      1.0        1
     263.204      497.514      1.0        1
     182.758      496.446      1.0        1
     102.274      495.378      1.0        1
      21.754      494.310      1.0        1
     301.198      493.242      1.0        1
     220.606      492.174      1.0        1
     139.977      491.106      1.0        1
      59.313      490.038      1.0        1
     338.614      488.970      1.0        1
     257.878      487.903      1.0        1
     177.108      486.835      1.0        1
      96.302      485.768      1.0        1
      15.461      484.700      1.0        1
     294.585      483.633      1.0        1
     213.674      482.566      1.0        1
     132.729      481.499      1.0        1
      51.749      480.432      1.0        1
     330.735      479.365      1.0        1
     249.687      478.299      1.0        1
     168.605      477.232      1.0        1
      87.489      476.166      1.0        1
       6.339      475.100      1.0        1
     285.156      474.034      1.0        1
     203.940      472.968      1.0        1
     122.690      471.902      1.0        1
      41.407      470.836      1.0        1
     320.091      469.771      1.0        1
     238.742      468.706      1.0        1
     157.361      467.641      1.0        1
      75.947      466.576      1.0        1
     354.501      465.511      1.0        1
     273.023      464.447      1.0        1
     191.512      463.382      1.0        1
     109.970      462.318      1.0        1
      28.396      461.254      1.0        1
     306.790      460.191      1.0        1
     225.153      459.127      1.0        1
     143.485      458.064      1.0        1
      61.785      457.001      1.0        1
     340.054      455.938      1.0        1
     258.293      454.875      1.0        1
     176.500      453.813      1.0        1
      94.677      452.751      1.0        1
      12.824      451.689      1.0        1
     290.940      450.628      1.0        1
     209.026      449.566      1.0        1
     127.082      448.505      1.0        1
      45.108      447.444      1.0        1
     323.105      446.384      1.0        1
     241.071      445.323      1.0        1
     159.009      444.263      1.0        1
      76.917      443.204      1.0        1
     354.795      442.144      1.0        1
     272.645      441.085      1.0        1
     190.466      440.026      1.0        1
     108.258      438.968      1.0        1
      26.021      437.910      1.0        1
     303.756      436.852      1.0        1
     221.462      435.794      1.0        1
     139.141      434.737      1.0        1
      56.791      433.680      1.0        1
     334.413      432.623      1.0        1
     252.007      431.567      1.0        1
     169.574      430.511      1.0        1
      87.113      429.456      1.0        1
       4.625      428.400      1.0        1
     282.109      427.345      1.0        1
     199.566      426.291      1.0        1
     116.997      425.237      1.0        1
      34.400      424.183      1.0        1
     311.776      423.129      1.0        1
     229.126      422.076      1.0        1
     146.450      421.024      1.0        1
      63.747      419.971      1.0        1
     341.018      418.920      1.0        1
     258.263      417.868      1.0        1
     175.482      416.817      1.0        1
      92.675      415.766      1.0        1
       9.842      414.716      1.0        1
     286.984      413.666      1.0        1
     204.100      412.617      1.0        1
     121.191      411.568      1.0        1
      38.257      410.519      1.0        1
     315.298      409.471      1.0        1
     232.314      408.423      1.0        1
     149.305      407.376      1.0        1
      66.271      406.329      1.0        1
     343.213      405.283      1.0        1
     260.130      404.237      1.0        1
     177.023      403.191      1.0        1
      93.892      402.146      1.0        1
      10.737      401.102      1.0        1
     287.558      400.058      1.0        1
     204.355      399.014      1.0        1
     121.129      397.971      1.0        1
      37.878      396.928      1.0        1
     314.605      395.886      1.0        1
     231.308      394.844      1.0        1
     147.988      393.803      1.0        1
      64.645      392.763      1.0        1
     341.279      391.723      1.0        1
     257.890      390.683      1.0        1
     174.479      389.644      1.0        1
      91.044      388.605      1.0        1
       7.588      387.567      1.0        1
     284.109      386.530      1.0        1
     200.608      385.493      1.0        1
     117.084      384.456      1.0        1
      33.539      383.420      1.0        1
     309.972      382.385      1.0        1
     226.383      381.350      1.0        1
     142.773      380.316      1.0        1
      59.141      379.283      1.0        1
     335.487      378.249      1.0        1
     251.813      377.217      1.0        1
     168.117      376.185      1.0        1
      84.400      375.154      1.0        1
       0.662      374.123      1.0        1
     276.903      373.093      1.0        1
     193.124      372.063      1.0        1
     109.324      371.034      1.0        1
      25.503      370.006      1.0        1
     301.663      368.978      1.0        1
     217.802      367.951      1.0        1
     133.920      366.925      1.0        1
      50.019      365.899      1.0        1
     326.098      364.873      1.0        1
     242.157      363.849      1.0        1
     158.196      362.825      1.0        1
      74.216      361.801      1.0        1
     350.216      360.779      1.0        1
     266.197      359.757      1.0        1
     182.159      358.735      1.0        1
      98.101      357.715      1.0        1
      14.025      356.695      1.0        1
     289.929      355.675      1.0        1
     205.815      354.656      1.0        1
     121.682      353.638      1.0        1
      37.530      352.621      1.0        1
     313.360      351.604      1.0        1
     229.172      350.588      1.0        1
     144.965      349.573      1.0        1
      60.740      348.558      1.0        1
     336.497      347.544      1.0        1
     252.236      346.531      1.0        1
     167.957      345.519      1.0        1
      83.660      344.507      1.0        1
     359.345      343.496      1.0        1
     275.014      342.486      1.0        1
     190.664      341.476      1.0        1
     106.297      340.467      1.0        1
      21.913      339.459      1.0        1
     297.512      338.452      1.0        1
     213.094      337.445      1.0        1
     128.659      336.439      1.0        1
      44.207      335.434      1.0        1
     319.738      334.430      1.0        1
     235.253      333.426      1.0        1
     150.751      332.424      1.0        1
      66.232      331.422      1.0        1
     341.698      330.420      1.0        1
     257.147      329.420      1.0        1
     172.579      328.420      1.0        1
      87.996      327.421      1.0        1
       3.397      326.423      1.0        1
     278.782      325.426      1.0        1
     194.151      324.430      1.0        1
     109.505      323.434      1.0        1
      24.843      322.439      1.0        1
     300.165      321.445      1.0        1
     215.472      320.452      1.0        1
     130.764      319.459      1.0        1
      46.041      318.468      1.0        1
     321.302      317.477      1.0        1
     236.549      316.487      1.0        1
     151.780      315.498      1.0        1
      66.997      314.510      1.0        1
     342.199      313.523      1.0        1
     257.386      312.536      1.0        1
     172.559      311.551      1.0        1
      87.717      310.566      1.0        1
       2.862      309.582      1.0        1
     277.991      308.599      1.0        1
     193.107      307.617      1.0        1
     108.208      306.636      1.0        1
      23.296      305.655      1.0        1
     298.369      304.676      1.0        1
     213.429      303.697      1.0        1
     128.475      302.720      1.0        1
      43.507      301.743      1.0        1
     318.526      300.767      1.0        1
     233.531      299.792      1.0        1
     148.523      298.818      1.0        1
      63.502      297.845      1.0        1
     338.467      296.873      1.0        1
     253.420      295.902      1.0        1
     168.359      294.932      1.0        1
      83.285      293.962      1.0        1
     358.198      292.994      1.0        1
     273.099      292.026      1.0        1
     187.987      291.060      1.0        1
     102.862      290.094      1.0        1
      17.725      289.130      1.0        1
     292.575      288.166      1.0        1
     207.413      287.203      1.0        1
     122.239      286.242      1.0        1
      37.052      285.281      1.0        1
     311.853      284.321      1.0        1
     226.643      283.363      1.0        1
     141.420      282.405      1.0        1
      56.185      281.448      1.0        1
     330.939      280.492      1.0        1
     245.681      279.538      1.0        1
     160.411      278.584      1.0        1
      75.129      277.631      1.0        1
     349.837      276.680      1.0        1
     264.532      275.729      1.0        1
     179.217      274.779      1.0        1
      93.890      273.831      1.0        1
       8.552      272.883      1.0        1
     283.203      271.936      1.0        1
     197.843      270.991      1.0        1
     112.472      270.046      1.0        1
      27.090      269.103      1.0        1
     301.697      268.161      1.0        1
     216.293      267.219      1.0        1
     130.879      266.279      1.0        1
      45.455      265.340      1.0        1
     320.019      264.402      1.0        1
     234.574      263.465      1.0        1
     149.118      262.529      1.0        1
      63.652      261.594      1.0        1
     338.175      260.660      1.0        1
     252.688      259.727      1.0        1
     167.192      258.796      1.0        1
      81.685      257.865      1.0        1
     356.169      256.936      1.0        1
     270.642      256.007      1.0        1
     185.106      255.080      1.0        1
      99.560      254.154      1.0        1
      14.005      253.229      1.0        1
     288.440      252.305      1.0        1
     202.865      251.382      1.0        1
     117.281      250.461      1.0        1
      31.688      249.540      1.0        1
     306.085      248.621      1.0        1
     220.473      247.703      1.0        1
     134.852      246.786      1.0        1
      49.222      245.870      1.0        1
     323.583      244.955      1.0        1
     237.935      244.042      1.0        1
     152.278      243.129      1.0        1
      66.613      242.218      1.0        1
     340.938      241.308      1.0        1
     255.255      240.399      1.0        1
     169.563      239.491      1.0        1
      83.863      238.585      1.0        1
     358.154      237.680      1.0        1
     272.437      236.775      1.0        1
     186.711      235.872      1.0        1
     100.977      234.971      1.0        1
      15.235      234.070      1.0        1
     289.484      233.171      1.0        1
     203.726      232.273      1.0        1
     117.959      231.376      1.0        1
      32.185      230.480      1.0        1
     306.402      229.586      1.0        1
     220.612      228.692      1.0        1
     134.814      227.800      1.0        1
      49.008      226.910      1.0        1
     323.194      226.020      1.0        1
     237.373      225.132      1.0        1
     151.544      224.245      1.0        1
      65.708      223.359      1.0        1
     339.864      222.474      1.0        1
     254.013      221.591      1.0        1
     168.155      220.709      1.0        1
      82.289      219.828      1.0        1
     356.416      218.949      1.0        1
     270.536      218.070      1.0        1
     184.649      217.193      1.0        1
      98.755      216.318      1.0        1
      12.853      215.443      1.0        1
     286.945      214.570      1.0        1
     201.030      213.699      1.0        1
     115.108      212.828      1.0        1
      29.180      211.959      1.0        1
     303.244      211.091      1.0        1
     217.302      210.224      1.0        1
     131.354      209.359      1.0        1
      45.399      208.495      1.0        1
     319.437      207.632      1.0        1
     233.469      206.771      1.0        1
     147.495      205.911      1.0        1
      61.514      205.052      1.0        1
     335.527      204.195      1.0        1
     249.533      203.339      1.0        1
     163.534      202.484      1.0        1
      77.528      201.631      1.0        1
     351.517      200.779      1.0        1
     265.499      199.929      1.0        1
     179.475      199.079      1.0        1
      93.446      198.231      1.0        1
       7.410      197.385      1.0        1
     281.369      196.540      1.0        1
     195.322      195.696      1.0        1
     109.269      194.853      1.0        1
      23.210      194.012      1.0        1
     297.146      193.173      1.0        1
     211.077      192.334      1.0        1
     125.001      191.498      1.0        1
      38.921      190.662      1.0        1
     312.835      189.828      1.0        1
     226.743      188.995      1.0        1
     140.646      188.164      1.0        1
      54.544      187.334      1.0        1
     328.437      186.506      1.0        1
     242.324      185.679      1.0        1
     156.206      184.853      1.0        1
      70.083      184.029      1.0        1
     343.955      183.206      1.0        1
     257.822      182.385      1.0        1
     171.684      181.565      1.0        1
      85.542      180.746      1.0        1
     359.394      179.929      1.0        1
     273.241      179.114      1.0        1
     187.084      178.300      1.0        1
     100.922      177.487      1.0        1
      14.755      176.676      1.0        1
     288.583      175.866      1.0        1
     202.407      175.058      1.0        1
     116.226      174.251      1.0        1
      30.041      173.445      1.0        1
     303.851      172.641      1.0        1
     217.657      171.839      1.0        1
     131.458      171.038      1.0        1
      45.255      170.239      1.0        1
     319.048      169.441      1.0        1
     232.836      168.644      1.0        1
     146.620      167.849      1.0        1
      60.400      167.056      1.0        1
     334.175      166.264      1.0        1
     247.947      165.473      1.0        1
     161.714      164.684      1.0        1
      75.478      163.897      1.0        1
     349.237      163.111      1.0        1
     262.992      162.326      1.0        1
     176.744      161.543      1.0        1
      90.491      160.762      1.0        1
       4.235      159.982      1.0        1
     277.974      159.204      1.0        1
     191.710      158.427      1.0        1
     105.443      157.652      1.0        1
      19.171      156.878      1.0        1
     292.896      156.106      1.0        1
     206.617      155.335      1.0        1
     120.335      154.566      1.0        1
      34.048      153.799      1.0        1
     307.759      153.033      1.0        1
     221.466      152.268      1.0        1
     135.169      151.505      1.0        1
      48.869      150.744      1.0        1
     322.566      149.985      1.0        1
     236.259      149.226      1.0        1
     149.949      148.470      1.0        1
      63.635      147.715      1.0        1
     337.318      146.962      1.0        1
     250.998      146.210      1.0        1
     164.675      145.460      1.0        1
      78.349      144.711      1.0        1
     352.019      143.964      1.0        1
     265.687      143.219      1.0        1
     179.351      142.475      1.0        1
      93.012      141.733      1.0        1
       6.671      140.992      1.0        1
     280.326      140.253      1.0        1
     193.978      139.516      1.0        1
     107.628      138.780      1.0        1
      21.274      138.046      1.0        1
     294.918      137.314      1.0        1
     208.559      136.583      1.0        1
     122.197      135.854      1.0        1
      35.832      135.126      1.0        1
     309.464      134.400      1.0        1
     223.094      133.676      1.0        1
     136.721      132.953      1.0        1
      50.346      132.232      1.0        1
     323.968      131.513      1.0        1
     237.587      130.795      1.0        1
     151.203      130.079      1.0        1
      64.818      129.365      1.0        1
     338.429      128.652      1.0        1
     252.038      127.941      1.0        1
     165.645      127.232      1.0        1
      79.249      126.525      1.0        1
     352.851      125.819      1.0        1
     266.450      125.114      1.0        1
     180.047      124.412      1.0        1
      93.642      123.711      1.0        1
       7.235      123.012      1.0        1
     280.825      122.314      1.0        1
     194.413      121.618      1.0        1
     107.998      120.924      1.0        1
      21.582      120.232      1.0        1
     295.163      119.541      1.0        1
     208.742      118.852      1.0        1
     122.319      118.165      1.0        1
      35.894      117.479      1.0        1
     309.467      116.795      1.0        1
     223.038      116.113      1.0        1
     136.607      115.433      1.0        1
      50.174      114.754      1.0        1
     323.738      114.077      1.0        1
     237.301      113.402      1.0        1
     150.862      112.728      1.0        1
      64.421      112.057      1.0        1
     337.978      111.387      1.0        1
     251.533      110.718      1.0        1
     165.087      110.052      1.0        1
      78.638      109.387      1.0        1
     352.188      108.724      1.0        1
     265.736      108.063      1.0        1
     179.282      107.403      1.0        1
      92.827      106.746      1.0        1
       6.369      106.090      1.0        1
     279.911      105.435      1.0        1
     193.450      104.783      1.0        1
     106.988      104.132      1.0        1
      20.524      103.484      1.0        1
     294.058      102.836      1.0        1
     207.591      102.191      1.0        1
     121.122      101.548      1.0        1
      34.652      100.906      1.0        1
     308.180      100.266      1.0        1
     221.707       99.628      1.0        1
     135.232       98.991      1.0        1
      48.756       98.357      1.0        1
     322.278       97.724      1.0        1
     235.799       97.093      1.0        1
     149.318       96.464      1.0        1
      62.836       95.837      1.0        1
     336.353       95.211      1.0        1
     249.868       94.588      1.0        1
     163.382       93.966      1.0        1
      76.895       93.346      1.0        1
     350.406       92.727      1.0        1
     263.916       92.111      1.0        1
     177.424       91.496      1.0        1
      90.932       90.884      1.0        1
       4.438       90.273      1.0        1
     277.943       89.664      1.0        1
     191.446       89.056      1.0        1
     104.949       88.451      1.0        1
      18.450       87.848      1.0        1
     291.950       87.246      1.0        1
     205.449       86.646      1.0        1
     118.947       86.048      1.0        1
      32.444       85.452      1.0        1
     305.939       84.858      1.0        1
     219.434       84.265      1.0        1
     132.927       83.675      1.0        1
      46.420       83.086      1.0        1
     319.911       82.499      1.0        1
     233.401       81.914      1.0        1
     146.891       81.331      1.0        1
      60.379       80.750      1.0        1
     333.866       80.171      1.0        1
     247.352       79.593      1.0        1
     160.838       79.018      1.0        1
      74.322       78.444      1.0        1
     347.806       77.872      1.0        1
     261.288       77.303      1.0        1
     174.770       76.735      1.0        1
      88.251       76.169      1.0        1
       1.731       75.604      1.0        1
     275.210       75.042      1.0        1
     188.688       74.482      1.0        1
     102.165       73.923      1.0        1
      15.641       73.367      1.0        1
     289.117       72.812      1.0        1
     202.592       72.259      1.0        1
     116.066       71.709      1.0        1
      29.539       71.160      1.0        1
     303.012       70.613      1.0        1
     216.483       70.068      1.0        1
     129.954       69.525      1.0        1
      43.425       68.983      1.0        1
     316.894       68.444      1.0        1
     230.363       67.907      1.0        1
     143.831       67.372      1.0        1
      57.299       66.838      1.0        1
     330.765       66.307      1.0        1
     244.231       65.777      1.0        1
     157.697       65.249      1.0        1
      71.162       64.724      1.0        1
     344.626       64.200      1.0        1
     258.089       63.678      1.0        1
     171.552       63.158      1.0        1
      85.014       62.641      1.0        1
     358.476       62.125      1.0        1
     271.937       61.611      1.0        1
     185.398       61.099      1.0        1
      98.858       60.589      1.0        1
      12.317       60.081      1.0        1
     285.776       59.575      1.0        1
     199.234       59.071      1.0        1
     112.692       58.569      1.0        1
      26.149       58.068      1.0        1
     299.606       57.570      1.0        1
     213.062       57.074      1.0        1
     126.518       56.580      1.0        1
      39.973       56.088      1.0        1
     313.427       55.597      1.0        1
     226.882       55.109      1.0        1
     140.335       54.623      1.0        1
      53.789       54.139      1.0        1
     327.242       53.657      1.0        1
     240.694       53.176      1.0        1
     154.146       52.698      1.0        1
      67.598       52.222      1.0        1
     341.049       51.748      1.0        1
     254.500       51.275      1.0        1
     167.950       50.805      1.0        1
      81.400       50.337      1.0        1
     354.849       49.871      1.0        1
     268.298       49.407      1.0        1
     181.747       48.944      1.0        1
      95.196       48.484      1.0        1
       8.644       48.026      1.0        1
     282.091       47.570      1.0        1
     195.539       47.116      1.0        1
     108.986       46.664      1.0        1
      22.432       46.214      1.0        1
     295.879       45.766      1.0        1
     209.325       45.320      1.0        1
     122.770       44.876      1.0        1
      36.216       44.434      1.0        1
     309.661       43.994      1.0        1
     223.106       43.557      1.0        1
     136.550       43.121      1.0        1
      49.994       42.687      1.0        1
     323.438       42.255      1.0        1
     236.882       41.826      1.0        1
     150.325       41.398      1.0        1
      63.768       40.973      1.0        1
     337.211       40.549      1.0        1
     250.654       40.128      1.0        1
     164.096       39.708      1.0        1
      77.538       39.291      1.0        1
     350.980       38.876      1.0        1
     264.422       38.463      1.0        1
     177.863       38.052      1.0        1
      91.304       37.643      1.0        1
       4.745       37.236      1.0        1
     278.186       36.831      1.0        1
     191.627       36.428      1.0        1
     105.067       36.027      1.0        1
      18.507       35.629      1.0        1
     291.947       35.232      1.0        1
     205.387       34.838      1.0        1
     118.826       34.445      1.0        1
      32.265       34.055      1.0        1
     305.705       33.667      1.0        1
     219.144       33.280      1.0        1
     132.582       32.896      1.0        1
      46.021       32.514      1.0        1
     319.459       32.134      1.0        1
     232.898       31.757      1.0        1
     146.336       31.381      1.0        1
      59.774       31.007      1.0        1
     333.212       30.636      1.0        1
     246.649       30.266      1.0        1
     160.087       29.899      1.0        1
      73.524       29.534      1.0        1
     346.962       29.171      1.0        1
     260.399       28.810      1.0        1
     173.836       28.451      1.0        1
      87.273       28.094      1.0        1
       0.709       27.739      1.0        1
     274.146       27.387      1.0        1
     187.582       27.036      1.0        1
     101.019       26.688      1.0        1
      14.455       26.342      1.0        1
     287.891       25.998      1.0        1
     201.327       25.656      1.0        1
     114.763       25.316      1.0        1
      28.199       24.978      1.0        1
     301.635       24.643      1.0        1
     215.070       24.309      1.0        1
     128.506       23.978      1.0        1
      41.941       23.648      1.0        1
     315.377       23.321      1.0        1
     228.812       22.996      1.0        1
     142.247       22.674      1.0        1
      55.682       22.353      1.0        1
     329.117       22.034      1.0        1
     242.552       21.718      1.0        1
     155.987       21.404      1.0        1
      69.422       21.091      1.0        1
     342.857       20.781      1.0        1
     256.292       20.474      1.0        1
     169.726       20.168      1.0        1
      83.161       19.864      1.0        1
     356.595       19.563      1.0        1
     270.030       19.264      1.0        1
     183.464       18.966      1.0        1
      96.898       18.672      1.0        1
      10.332       18.379      1.0        1
     283.767       18.088      1.0        1
     197.201       17.800      1.0        1
     110.635       17.513      1.0        1
      24.069       17.229      1.0        1
     297.503       16.947      1.0        1
     210.937       16.667      1.0        1
     124.370       16.389      1.0        1
      37.804       16.114      1.0        1
     311.238       15.840      1.0        1
     224.672       15.569      1.0        1
     138.106       15.300      1.0        1
      51.539       15.033      1.0        1
     324.973       14.768      1.0        1
     238.406       14.506      1.0        1
     151.840       14.246      1.0        1
      65.273       13.987      1.0        1
     338.707       13.731      1.0        1
     252.140       13.477      1.0        1
     165.574       13.226      1.0        1
      79.007       12.976      1.0        1
     352.441       12.729      1.0        1
     265.874       12.484      1.0        1
     179.307       12.241      1.0        1
      92.740       12.000      1.0        1
       6.174       11.761      1.0        1
     279.607       11.525      1.0        1
     193.040       11.291      1.0        1
     106.473       11.059      1.0        1
      19.906       10.829      1.0        1
     293.340       10.601      1.0        1
     206.773       10.375      1.0        1
     120.206       10.152      1.0        1
      33.639        9.931      1.0        1
     307.072        9.712      1.0        1
     220.505        9.495      1.0        1
     133.938        9.281      1.0        1
      47.371        9.068      1.0        1
     320.804        8.858      1.0        1
     234.237        8.650      1.0        1
     147.670        8.444      1.0        1
      61.103        8.241      1.0        1
     334.536        8.040      1.0        1
     247.969        7.840      1.0        1
     161.402        7.643      1.0        1
      74.835        7.449      1.0        1
     348.268        7.256      1.0        1
     261.701        7.066      1.0        1
     175.133        6.877      1.0        1
      88.566        6.691      1.0        1
       1.999        6.508      1.0        1
     275.432        6.326      1.0        1
     188.865        6.147      1.0        1
     102.298        5.970      1.0        1
      15.731        5.795      1.0        1
     289.163        5.622      1.0        1
     202.596        5.451      1.0        1
     116.029        5.283      1.0        1
      29.462        5.117      1.0        1
     302.895        4.953      1.0        1
     216.327        4.791      1.0        1
     129.760        4.632      1.0        1
      43.193        4.475      1.0        1
     316.626        4.320      1.0        1
     230.059        4.167      1.0        1
     143.491        4.016      1.0        1
      56.924        3.868      1.0        1
     330.357        3.722      1.0        1
     243.790        3.578      1.0        1
     157.222        3.436      1.0        1
      70.655        3.297      1.0        1
     344.088        3.159      1.0        1
     257.521        3.024      1.0        1
     170.953        2.891      1.0        1
      84.386        2.761      1.0        1
     357.819        2.632      1.0        1
     271.252        2.506      1.0        1
     184.684        2.382      1.0        1
      98.117        2.260      1.0        1
      11.550        2.141      1.0        1
     284.983        2.024      1.0        1
     198.415        1.909      1.0        1
     111.848        1.796      1.0        1
      25.281        1.685      1.0        1
     298.714        1.577      1.0        1
     212.146        1.471      1.0        1
     125.579        1.367      1.0        1
      39.012        1.265      1.0        1
     312.445        1.165      1.0        1
     225.877        1.068      1.0        1
     139.310        0.973      1.0        1
      52.743        0.880      1.0        1
     326.175        0.790      1.0        1
     239.608        0.702      1.0        1
     153.041        0.615      1.0        1
      66.474        0.532      1.0        1
     339.906        0.450      1.0        1
     253.339        0.371      1.0        1
     166.772        0.293      1.0        1
      80.205        0.218      1.0        1
     353.637        0.146      1.0        1
     267.070        0.075      1.0        1
     180.503        0.007      1.0        1
      93.935        0.000      1.0        1
       7.368        0.000      1.0        1
     280.801        0.000      1.0        1
     194.234        0.000      1.0        1
     107.666        0.000      1.0        1
      21.099        0.000      1.0        1
     294.532        0.000      1.0        1
     207.964        0.000      1.0        1
     121.397        0.000      1.0        0
      34.830        0.000      1.0        0
     308.263        0.000      1.0        0
     221.695        0.000      1.0        0
     135.128        0.000      1.0        0
      48.561        0.000      1.0        0
     321.994        0.000      1.0        0
     235.426        0.000      1.0        0
     148.859        0.000      1.0        0
      62.292        0.000      1.0        0
     335.724        0.000      1.0        0
     249.157        0.000      1.0        0
     162.590        0.000      1.0        0
      76.023        0.000      1.0        0
     349.455        0.000      1.0        0
     262.888        0.000      1.0        0
     176.321        0.000      1.0        0
      89.754        0.000      1.0        0
       3.186        0.000      1.0        0
     276.619        0.000      1.0        0
     190.052        0.000      1.0        0
       0.000        0.000      1.0        0
