# Supplementary material for: Spiro-Linked Polyketides from Cultures of Westerdykella dispersa Ca4–13 as Inhibitors of iNOS-Associated Neuroinflammation
Source: J Nat Prod. 2026 May 28;89(6):1775–84. doi: 10.1021/acs.jnatprod.6c00217 (PMC13316987; doi:10.1021/acs.jnatprod.6c00217)
Supplement: Supplementary file 2 [file np6c00217_si_002.zip › Compound1/compound1_NOESY/NOESY_20220830_01.fid/log]

Tue Aug 30 10:34:01 2022: Experiment started
Tue Aug 30 10:35:06 2022: BS 1 completed
Tue Aug 30 10:35:20 2022: BS 1 completed
Tue Aug 30 10:35:34 2022: BS 1 completed
Tue Aug 30 10:35:48 2022: BS 1 completed
Tue Aug 30 10:36:02 2022: BS 1 completed
Tue Aug 30 10:36:16 2022: BS 1 completed
Tue Aug 30 10:36:30 2022: BS 1 completed
Tue Aug 30 10:36:44 2022: BS 1 completed
Tue Aug 30 10:36:58 2022: BS 1 completed
Tue Aug 30 10:37:12 2022: BS 1 completed
Tue Aug 30 10:37:26 2022: BS 1 completed
Tue Aug 30 10:37:40 2022: BS 1 completed
Tue Aug 30 10:37:54 2022: BS 1 completed
Tue Aug 30 10:38:08 2022: BS 1 completed
Tue Aug 30 10:38:22 2022: BS 1 completed
Tue Aug 30 10:38:36 2022: BS 1 completed
Tue Aug 30 10:38:50 2022: BS 1 completed
Tue Aug 30 10:39:05 2022: BS 1 completed
Tue Aug 30 10:39:19 2022: BS 1 completed
Tue Aug 30 10:39:33 2022: BS 1 completed
Tue Aug 30 10:39:47 2022: BS 1 completed
Tue Aug 30 10:40:01 2022: BS 1 completed
Tue Aug 30 10:40:15 2022: BS 1 completed
Tue Aug 30 10:40:29 2022: BS 1 completed
Tue Aug 30 10:40:43 2022: BS 1 completed
Tue Aug 30 10:40:57 2022: BS 1 completed
Tue Aug 30 10:41:11 2022: BS 1 completed
Tue Aug 30 10:41:25 2022: BS 1 completed
Tue Aug 30 10:41:39 2022: BS 1 completed
Tue Aug 30 10:41:53 2022: BS 1 completed
Tue Aug 30 10:42:07 2022: BS 1 completed
Tue Aug 30 10:42:21 2022: BS 1 completed
Tue Aug 30 10:42:35 2022: BS 1 completed
Tue Aug 30 10:42:49 2022: BS 1 completed
Tue Aug 30 10:43:03 2022: BS 1 completed
Tue Aug 30 10:43:17 2022: BS 1 completed
Tue Aug 30 10:43:31 2022: BS 1 completed
Tue Aug 30 10:43:45 2022: BS 1 completed
Tue Aug 30 10:44:00 2022: BS 1 completed
Tue Aug 30 10:44:14 2022: BS 1 completed
Tue Aug 30 10:44:28 2022: BS 1 completed
Tue Aug 30 10:44:42 2022: BS 1 completed
Tue Aug 30 10:44:56 2022: BS 1 completed
Tue Aug 30 10:45:10 2022: BS 1 completed
Tue Aug 30 10:45:24 2022: BS 1 completed
Tue Aug 30 10:45:38 2022: BS 1 completed
Tue Aug 30 10:45:52 2022: BS 1 completed
Tue Aug 30 10:46:06 2022: BS 1 completed
Tue Aug 30 10:46:20 2022: BS 1 completed
Tue Aug 30 10:46:34 2022: BS 1 completed
Tue Aug 30 10:46:48 2022: BS 1 completed
Tue Aug 30 10:47:02 2022: BS 1 completed
Tue Aug 30 10:47:16 2022: BS 1 completed
Tue Aug 30 10:47:30 2022: BS 1 completed
Tue Aug 30 10:47:44 2022: BS 1 completed
Tue Aug 30 10:47:58 2022: BS 1 completed
Tue Aug 30 10:48:13 2022: BS 1 completed
Tue Aug 30 10:48:27 2022: BS 1 completed
Tue Aug 30 10:48:41 2022: BS 1 completed
Tue Aug 30 10:48:55 2022: BS 1 completed
Tue Aug 30 10:49:09 2022: BS 1 completed
Tue Aug 30 10:49:23 2022: BS 1 completed
Tue Aug 30 10:49:37 2022: BS 1 completed
Tue Aug 30 10:49:51 2022: BS 1 completed
Tue Aug 30 10:50:05 2022: BS 1 completed
Tue Aug 30 10:50:19 2022: BS 1 completed
Tue Aug 30 10:50:33 2022: BS 1 completed
Tue Aug 30 10:50:47 2022: BS 1 completed
Tue Aug 30 10:51:01 2022: BS 1 completed
Tue Aug 30 10:51:15 2022: BS 1 completed
Tue Aug 30 10:51:29 2022: BS 1 completed
Tue Aug 30 10:51:43 2022: BS 1 completed
Tue Aug 30 10:51:58 2022: BS 1 completed
Tue Aug 30 10:52:12 2022: BS 1 completed
Tue Aug 30 10:52:26 2022: BS 1 completed
Tue Aug 30 10:52:40 2022: BS 1 completed
Tue Aug 30 10:52:54 2022: BS 1 completed
Tue Aug 30 10:53:08 2022: BS 1 completed
Tue Aug 30 10:53:22 2022: BS 1 completed
Tue Aug 30 10:53:36 2022: BS 1 completed
Tue Aug 30 10:53:50 2022: BS 1 completed
Tue Aug 30 10:54:04 2022: BS 1 completed
Tue Aug 30 10:54:18 2022: BS 1 completed
Tue Aug 30 10:54:32 2022: BS 1 completed
Tue Aug 30 10:54:46 2022: BS 1 completed
Tue Aug 30 10:55:00 2022: BS 1 completed
Tue Aug 30 10:55:15 2022: BS 1 completed
Tue Aug 30 10:55:29 2022: BS 1 completed
Tue Aug 30 10:55:43 2022: BS 1 completed
Tue Aug 30 10:55:57 2022: BS 1 completed
Tue Aug 30 10:56:11 2022: BS 1 completed
Tue Aug 30 10:56:25 2022: BS 1 completed
Tue Aug 30 10:56:39 2022: BS 1 completed
Tue Aug 30 10:56:53 2022: BS 1 completed
Tue Aug 30 10:57:07 2022: BS 1 completed
Tue Aug 30 10:57:21 2022: BS 1 completed
Tue Aug 30 10:57:35 2022: BS 1 completed
Tue Aug 30 10:57:49 2022: BS 1 completed
Tue Aug 30 10:58:03 2022: BS 1 completed
Tue Aug 30 10:58:18 2022: BS 1 completed
Tue Aug 30 10:58:32 2022: BS 1 completed
Tue Aug 30 10:58:46 2022: BS 1 completed
Tue Aug 30 10:59:00 2022: BS 1 completed
Tue Aug 30 10:59:14 2022: BS 1 completed
Tue Aug 30 10:59:28 2022: BS 1 completed
Tue Aug 30 10:59:42 2022: BS 1 completed
Tue Aug 30 10:59:56 2022: BS 1 completed
Tue Aug 30 11:00:10 2022: BS 1 completed
Tue Aug 30 11:00:24 2022: BS 1 completed
Tue Aug 30 11:00:38 2022: BS 1 completed
Tue Aug 30 11:00:52 2022: BS 1 completed
Tue Aug 30 11:01:06 2022: BS 1 completed
Tue Aug 30 11:01:21 2022: BS 1 completed
Tue Aug 30 11:01:35 2022: BS 1 completed
Tue Aug 30 11:01:49 2022: BS 1 completed
Tue Aug 30 11:02:03 2022: BS 1 completed
Tue Aug 30 11:02:17 2022: BS 1 completed
Tue Aug 30 11:02:31 2022: BS 1 completed
Tue Aug 30 11:02:45 2022: BS 1 completed
Tue Aug 30 11:02:59 2022: BS 1 completed
Tue Aug 30 11:03:13 2022: BS 1 completed
Tue Aug 30 11:03:27 2022: BS 1 completed
Tue Aug 30 11:03:41 2022: BS 1 completed
Tue Aug 30 11:03:55 2022: BS 1 completed
Tue Aug 30 11:04:10 2022: BS 1 completed
Tue Aug 30 11:04:24 2022: BS 1 completed
Tue Aug 30 11:04:38 2022: BS 1 completed
Tue Aug 30 11:04:52 2022: BS 1 completed
Tue Aug 30 11:05:06 2022: BS 1 completed
Tue Aug 30 11:05:20 2022: BS 1 completed
Tue Aug 30 11:05:34 2022: BS 1 completed
Tue Aug 30 11:05:48 2022: BS 1 completed
Tue Aug 30 11:06:02 2022: BS 1 completed
Tue Aug 30 11:06:16 2022: BS 1 completed
Tue Aug 30 11:06:30 2022: BS 1 completed
Tue Aug 30 11:06:45 2022: BS 1 completed
Tue Aug 30 11:06:59 2022: BS 1 completed
Tue Aug 30 11:07:13 2022: BS 1 completed
Tue Aug 30 11:07:27 2022: BS 1 completed
Tue Aug 30 11:07:41 2022: BS 1 completed
Tue Aug 30 11:07:55 2022: BS 1 completed
Tue Aug 30 11:08:09 2022: BS 1 completed
Tue Aug 30 11:08:23 2022: BS 1 completed
Tue Aug 30 11:08:37 2022: BS 1 completed
Tue Aug 30 11:08:51 2022: BS 1 completed
Tue Aug 30 11:09:06 2022: BS 1 completed
Tue Aug 30 11:09:20 2022: BS 1 completed
Tue Aug 30 11:09:34 2022: BS 1 completed
Tue Aug 30 11:09:48 2022: BS 1 completed
Tue Aug 30 11:10:02 2022: BS 1 completed
Tue Aug 30 11:10:16 2022: BS 1 completed
Tue Aug 30 11:10:30 2022: BS 1 completed
Tue Aug 30 11:10:44 2022: BS 1 completed
Tue Aug 30 11:10:58 2022: BS 1 completed
Tue Aug 30 11:11:12 2022: BS 1 completed
Tue Aug 30 11:11:26 2022: BS 1 completed
Tue Aug 30 11:11:41 2022: BS 1 completed
Tue Aug 30 11:11:55 2022: BS 1 completed
Tue Aug 30 11:12:09 2022: BS 1 completed
Tue Aug 30 11:12:23 2022: BS 1 completed
Tue Aug 30 11:12:37 2022: BS 1 completed
Tue Aug 30 11:12:51 2022: BS 1 completed
Tue Aug 30 11:13:05 2022: BS 1 completed
Tue Aug 30 11:13:19 2022: BS 1 completed
Tue Aug 30 11:13:33 2022: BS 1 completed
Tue Aug 30 11:13:48 2022: BS 1 completed
Tue Aug 30 11:14:02 2022: BS 1 completed
Tue Aug 30 11:14:16 2022: BS 1 completed
Tue Aug 30 11:14:30 2022: BS 1 completed
Tue Aug 30 11:14:44 2022: BS 1 completed
Tue Aug 30 11:14:58 2022: BS 1 completed
Tue Aug 30 11:15:12 2022: BS 1 completed
Tue Aug 30 11:15:26 2022: BS 1 completed
Tue Aug 30 11:15:40 2022: BS 1 completed
Tue Aug 30 11:15:54 2022: BS 1 completed
Tue Aug 30 11:16:09 2022: BS 1 completed
Tue Aug 30 11:16:23 2022: BS 1 completed
Tue Aug 30 11:16:37 2022: BS 1 completed
Tue Aug 30 11:16:51 2022: BS 1 completed
Tue Aug 30 11:17:05 2022: BS 1 completed
Tue Aug 30 11:17:19 2022: BS 1 completed
Tue Aug 30 11:17:33 2022: BS 1 completed
Tue Aug 30 11:17:47 2022: BS 1 completed
Tue Aug 30 11:18:01 2022: BS 1 completed
Tue Aug 30 11:18:16 2022: BS 1 completed
Tue Aug 30 11:18:30 2022: BS 1 completed
Tue Aug 30 11:18:44 2022: BS 1 completed
Tue Aug 30 11:18:58 2022: BS 1 completed
Tue Aug 30 11:19:12 2022: BS 1 completed
Tue Aug 30 11:19:26 2022: BS 1 completed
Tue Aug 30 11:19:40 2022: BS 1 completed
Tue Aug 30 11:19:54 2022: BS 1 completed
Tue Aug 30 11:20:09 2022: BS 1 completed
Tue Aug 30 11:20:23 2022: BS 1 completed
Tue Aug 30 11:20:37 2022: BS 1 completed
Tue Aug 30 11:20:51 2022: BS 1 completed
Tue Aug 30 11:21:05 2022: BS 1 completed
Tue Aug 30 11:21:19 2022: BS 1 completed
Tue Aug 30 11:21:33 2022: BS 1 completed
Tue Aug 30 11:21:47 2022: BS 1 completed
Tue Aug 30 11:22:01 2022: BS 1 completed
Tue Aug 30 11:22:16 2022: BS 1 completed
Tue Aug 30 11:22:30 2022: BS 1 completed
Tue Aug 30 11:22:44 2022: BS 1 completed
Tue Aug 30 11:22:58 2022: BS 1 completed
Tue Aug 30 11:23:12 2022: BS 1 completed
Tue Aug 30 11:23:26 2022: BS 1 completed
Tue Aug 30 11:23:40 2022: BS 1 completed
Tue Aug 30 11:23:54 2022: BS 1 completed
Tue Aug 30 11:24:09 2022: BS 1 completed
Tue Aug 30 11:24:23 2022: BS 1 completed
Tue Aug 30 11:24:37 2022: BS 1 completed
Tue Aug 30 11:24:51 2022: BS 1 completed
Tue Aug 30 11:25:05 2022: BS 1 completed
Tue Aug 30 11:25:19 2022: BS 1 completed
Tue Aug 30 11:25:33 2022: BS 1 completed
Tue Aug 30 11:25:47 2022: BS 1 completed
Tue Aug 30 11:26:02 2022: BS 1 completed
Tue Aug 30 11:26:16 2022: BS 1 completed
Tue Aug 30 11:26:30 2022: BS 1 completed
Tue Aug 30 11:26:44 2022: BS 1 completed
Tue Aug 30 11:26:58 2022: BS 1 completed
Tue Aug 30 11:27:12 2022: BS 1 completed
Tue Aug 30 11:27:26 2022: BS 1 completed
Tue Aug 30 11:27:40 2022: BS 1 completed
Tue Aug 30 11:27:55 2022: BS 1 completed
Tue Aug 30 11:28:09 2022: BS 1 completed
Tue Aug 30 11:28:23 2022: BS 1 completed
Tue Aug 30 11:28:37 2022: BS 1 completed
Tue Aug 30 11:28:51 2022: BS 1 completed
Tue Aug 30 11:29:05 2022: BS 1 completed
Tue Aug 30 11:29:19 2022: BS 1 completed
Tue Aug 30 11:29:34 2022: BS 1 completed
Tue Aug 30 11:29:48 2022: BS 1 completed
Tue Aug 30 11:30:02 2022: BS 1 completed
Tue Aug 30 11:30:16 2022: BS 1 completed
Tue Aug 30 11:30:30 2022: BS 1 completed
Tue Aug 30 11:30:44 2022: BS 1 completed
Tue Aug 30 11:30:58 2022: BS 1 completed
Tue Aug 30 11:31:12 2022: BS 1 completed
Tue Aug 30 11:31:27 2022: BS 1 completed
Tue Aug 30 11:31:41 2022: BS 1 completed
Tue Aug 30 11:31:55 2022: BS 1 completed
Tue Aug 30 11:32:09 2022: BS 1 completed
Tue Aug 30 11:32:23 2022: BS 1 completed
Tue Aug 30 11:32:37 2022: BS 1 completed
Tue Aug 30 11:32:51 2022: BS 1 completed
Tue Aug 30 11:33:06 2022: BS 1 completed
Tue Aug 30 11:33:20 2022: BS 1 completed
Tue Aug 30 11:33:34 2022: BS 1 completed
Tue Aug 30 11:33:48 2022: BS 1 completed
Tue Aug 30 11:34:02 2022: BS 1 completed
Tue Aug 30 11:34:16 2022: BS 1 completed
Tue Aug 30 11:34:30 2022: BS 1 completed
Tue Aug 30 11:34:45 2022: BS 1 completed
Tue Aug 30 11:34:59 2022: BS 1 completed
Tue Aug 30 11:35:13 2022: BS 1 completed
Tue Aug 30 11:35:27 2022: BS 1 completed
Tue Aug 30 11:35:41 2022: BS 1 completed
Tue Aug 30 11:35:55 2022: BS 1 completed
Tue Aug 30 11:36:09 2022: BS 1 completed
Tue Aug 30 11:36:24 2022: BS 1 completed
Tue Aug 30 11:36:38 2022: BS 1 completed
Tue Aug 30 11:36:52 2022: BS 1 completed
Tue Aug 30 11:37:06 2022: BS 1 completed
Tue Aug 30 11:37:20 2022: BS 1 completed
Tue Aug 30 11:37:34 2022: BS 1 completed
Tue Aug 30 11:37:48 2022: BS 1 completed
Tue Aug 30 11:38:03 2022: BS 1 completed
Tue Aug 30 11:38:17 2022: BS 1 completed
Tue Aug 30 11:38:31 2022: BS 1 completed
Tue Aug 30 11:38:45 2022: BS 1 completed
Tue Aug 30 11:38:59 2022: BS 1 completed
Tue Aug 30 11:39:13 2022: BS 1 completed
Tue Aug 30 11:39:27 2022: BS 1 completed
Tue Aug 30 11:39:42 2022: BS 1 completed
Tue Aug 30 11:39:56 2022: BS 1 completed
Tue Aug 30 11:40:10 2022: BS 1 completed
Tue Aug 30 11:40:24 2022: BS 1 completed
Tue Aug 30 11:40:38 2022: BS 1 completed
Tue Aug 30 11:40:52 2022: BS 1 completed
Tue Aug 30 11:41:07 2022: BS 1 completed
Tue Aug 30 11:41:21 2022: BS 1 completed
Tue Aug 30 11:41:35 2022: BS 1 completed
Tue Aug 30 11:41:49 2022: BS 1 completed
Tue Aug 30 11:42:03 2022: BS 1 completed
Tue Aug 30 11:42:17 2022: BS 1 completed
Tue Aug 30 11:42:31 2022: BS 1 completed
Tue Aug 30 11:42:46 2022: BS 1 completed
Tue Aug 30 11:43:00 2022: BS 1 completed
Tue Aug 30 11:43:14 2022: BS 1 completed
Tue Aug 30 11:43:28 2022: BS 1 completed
Tue Aug 30 11:43:42 2022: BS 1 completed
Tue Aug 30 11:43:56 2022: BS 1 completed
Tue Aug 30 11:44:11 2022: BS 1 completed
Tue Aug 30 11:44:25 2022: BS 1 completed
Tue Aug 30 11:44:39 2022: BS 1 completed
Tue Aug 30 11:44:53 2022: BS 1 completed
Tue Aug 30 11:45:07 2022: BS 1 completed
Tue Aug 30 11:45:21 2022: BS 1 completed
Tue Aug 30 11:45:36 2022: BS 1 completed
Tue Aug 30 11:45:50 2022: BS 1 completed
Tue Aug 30 11:46:04 2022: BS 1 completed
Tue Aug 30 11:46:18 2022: BS 1 completed
Tue Aug 30 11:46:32 2022: BS 1 completed
Tue Aug 30 11:46:46 2022: BS 1 completed
Tue Aug 30 11:47:00 2022: BS 1 completed
Tue Aug 30 11:47:15 2022: BS 1 completed
Tue Aug 30 11:47:29 2022: BS 1 completed
Tue Aug 30 11:47:43 2022: BS 1 completed
Tue Aug 30 11:47:57 2022: BS 1 completed
Tue Aug 30 11:48:11 2022: BS 1 completed
Tue Aug 30 11:48:25 2022: BS 1 completed
Tue Aug 30 11:48:40 2022: BS 1 completed
Tue Aug 30 11:48:54 2022: BS 1 completed
Tue Aug 30 11:49:08 2022: BS 1 completed
Tue Aug 30 11:49:22 2022: BS 1 completed
Tue Aug 30 11:49:36 2022: BS 1 completed
Tue Aug 30 11:49:50 2022: BS 1 completed
Tue Aug 30 11:50:05 2022: BS 1 completed
Tue Aug 30 11:50:19 2022: BS 1 completed
Tue Aug 30 11:50:33 2022: BS 1 completed
Tue Aug 30 11:50:47 2022: BS 1 completed
Tue Aug 30 11:51:01 2022: BS 1 completed
Tue Aug 30 11:51:16 2022: BS 1 completed
Tue Aug 30 11:51:30 2022: BS 1 completed
Tue Aug 30 11:51:44 2022: BS 1 completed
Tue Aug 30 11:51:58 2022: BS 1 completed
Tue Aug 30 11:52:12 2022: BS 1 completed
Tue Aug 30 11:52:26 2022: BS 1 completed
Tue Aug 30 11:52:41 2022: BS 1 completed
Tue Aug 30 11:52:55 2022: BS 1 completed
Tue Aug 30 11:53:09 2022: BS 1 completed
Tue Aug 30 11:53:23 2022: BS 1 completed
Tue Aug 30 11:53:37 2022: BS 1 completed
Tue Aug 30 11:53:51 2022: BS 1 completed
Tue Aug 30 11:54:06 2022: BS 1 completed
Tue Aug 30 11:54:20 2022: BS 1 completed
Tue Aug 30 11:54:34 2022: BS 1 completed
Tue Aug 30 11:54:48 2022: BS 1 completed
Tue Aug 30 11:55:02 2022: BS 1 completed
Tue Aug 30 11:55:16 2022: BS 1 completed
Tue Aug 30 11:55:31 2022: BS 1 completed
Tue Aug 30 11:55:45 2022: BS 1 completed
Tue Aug 30 11:55:59 2022: BS 1 completed
Tue Aug 30 11:56:13 2022: BS 1 completed
Tue Aug 30 11:56:27 2022: BS 1 completed
Tue Aug 30 11:56:42 2022: BS 1 completed
Tue Aug 30 11:56:56 2022: BS 1 completed
Tue Aug 30 11:57:10 2022: BS 1 completed
Tue Aug 30 11:57:24 2022: BS 1 completed
Tue Aug 30 11:57:38 2022: BS 1 completed
Tue Aug 30 11:57:52 2022: BS 1 completed
Tue Aug 30 11:58:07 2022: BS 1 completed
Tue Aug 30 11:58:21 2022: BS 1 completed
Tue Aug 30 11:58:35 2022: BS 1 completed
Tue Aug 30 11:58:49 2022: BS 1 completed
Tue Aug 30 11:59:03 2022: BS 1 completed
Tue Aug 30 11:59:18 2022: BS 1 completed
Tue Aug 30 11:59:32 2022: BS 1 completed
Tue Aug 30 11:59:46 2022: BS 1 completed
Tue Aug 30 12:00:00 2022: BS 1 completed
Tue Aug 30 12:00:14 2022: BS 1 completed
Tue Aug 30 12:00:29 2022: BS 1 completed
Tue Aug 30 12:00:43 2022: BS 1 completed
Tue Aug 30 12:00:57 2022: BS 1 completed
Tue Aug 30 12:01:11 2022: BS 1 completed
Tue Aug 30 12:01:25 2022: BS 1 completed
Tue Aug 30 12:01:39 2022: BS 1 completed
Tue Aug 30 12:01:54 2022: BS 1 completed
Tue Aug 30 12:02:08 2022: BS 1 completed
Tue Aug 30 12:02:22 2022: BS 1 completed
Tue Aug 30 12:02:36 2022: BS 1 completed
Tue Aug 30 12:02:50 2022: BS 1 completed
Tue Aug 30 12:03:05 2022: BS 1 completed
Tue Aug 30 12:03:19 2022: BS 1 completed
Tue Aug 30 12:03:33 2022: BS 1 completed
Tue Aug 30 12:03:47 2022: BS 1 completed
Tue Aug 30 12:04:01 2022: BS 1 completed
Tue Aug 30 12:04:16 2022: BS 1 completed
Tue Aug 30 12:04:30 2022: BS 1 completed
Tue Aug 30 12:04:44 2022: BS 1 completed
Tue Aug 30 12:04:58 2022: BS 1 completed
Tue Aug 30 12:05:12 2022: BS 1 completed
Tue Aug 30 12:05:27 2022: BS 1 completed
Tue Aug 30 12:05:41 2022: BS 1 completed
Tue Aug 30 12:05:55 2022: BS 1 completed
Tue Aug 30 12:06:09 2022: BS 1 completed
Tue Aug 30 12:06:23 2022: BS 1 completed
Tue Aug 30 12:06:38 2022: BS 1 completed
Tue Aug 30 12:06:52 2022: BS 1 completed
Tue Aug 30 12:07:06 2022: BS 1 completed
Tue Aug 30 12:07:20 2022: BS 1 completed
Tue Aug 30 12:07:34 2022: BS 1 completed
Tue Aug 30 12:07:49 2022: BS 1 completed
Tue Aug 30 12:08:03 2022: BS 1 completed
Tue Aug 30 12:08:17 2022: BS 1 completed
Tue Aug 30 12:08:31 2022: BS 1 completed
Tue Aug 30 12:08:45 2022: BS 1 completed
Tue Aug 30 12:09:00 2022: BS 1 completed
Tue Aug 30 12:09:14 2022: BS 1 completed
Tue Aug 30 12:09:28 2022: BS 1 completed
Tue Aug 30 12:09:42 2022: BS 1 completed
Tue Aug 30 12:09:56 2022: BS 1 completed
Tue Aug 30 12:10:11 2022: BS 1 completed
Tue Aug 30 12:10:25 2022: BS 1 completed
Tue Aug 30 12:10:39 2022: BS 1 completed
Tue Aug 30 12:10:53 2022: BS 1 completed
Tue Aug 30 12:11:07 2022: BS 1 completed
Tue Aug 30 12:11:22 2022: BS 1 completed
Tue Aug 30 12:11:36 2022: BS 1 completed
Tue Aug 30 12:11:50 2022: BS 1 completed
Tue Aug 30 12:12:04 2022: BS 1 completed
Tue Aug 30 12:12:18 2022: BS 1 completed
Tue Aug 30 12:12:33 2022: BS 1 completed
Tue Aug 30 12:12:47 2022: BS 1 completed
Tue Aug 30 12:13:01 2022: BS 1 completed
Tue Aug 30 12:13:15 2022: BS 1 completed
Tue Aug 30 12:13:29 2022: BS 1 completed
Tue Aug 30 12:13:44 2022: BS 1 completed
Tue Aug 30 12:13:58 2022: BS 1 completed
Tue Aug 30 12:14:12 2022: BS 1 completed
Tue Aug 30 12:14:26 2022: BS 1 completed
Tue Aug 30 12:14:41 2022: BS 1 completed
Tue Aug 30 12:14:55 2022: BS 1 completed
Tue Aug 30 12:15:09 2022: BS 1 completed
Tue Aug 30 12:15:23 2022: BS 1 completed
Tue Aug 30 12:15:37 2022: BS 1 completed
Tue Aug 30 12:15:52 2022: BS 1 completed
Tue Aug 30 12:16:06 2022: BS 1 completed
Tue Aug 30 12:16:20 2022: BS 1 completed
Tue Aug 30 12:16:34 2022: BS 1 completed
Tue Aug 30 12:16:48 2022: BS 1 completed
Tue Aug 30 12:17:03 2022: BS 1 completed
Tue Aug 30 12:17:17 2022: BS 1 completed
Tue Aug 30 12:17:31 2022: BS 1 completed
Tue Aug 30 12:17:45 2022: BS 1 completed
Tue Aug 30 12:18:00 2022: BS 1 completed
Tue Aug 30 12:18:14 2022: BS 1 completed
Tue Aug 30 12:18:28 2022: BS 1 completed
Tue Aug 30 12:18:42 2022: BS 1 completed
Tue Aug 30 12:18:56 2022: BS 1 completed
Tue Aug 30 12:19:11 2022: BS 1 completed
Tue Aug 30 12:19:25 2022: BS 1 completed
Tue Aug 30 12:19:39 2022: BS 1 completed
Tue Aug 30 12:19:53 2022: BS 1 completed
Tue Aug 30 12:20:08 2022: BS 1 completed
Tue Aug 30 12:20:22 2022: BS 1 completed
Tue Aug 30 12:20:36 2022: BS 1 completed
Tue Aug 30 12:20:50 2022: BS 1 completed
Tue Aug 30 12:21:04 2022: BS 1 completed
Tue Aug 30 12:21:19 2022: BS 1 completed
Tue Aug 30 12:21:33 2022: BS 1 completed
Tue Aug 30 12:21:47 2022: BS 1 completed
Tue Aug 30 12:22:01 2022: BS 1 completed
Tue Aug 30 12:22:16 2022: BS 1 completed
Tue Aug 30 12:22:30 2022: BS 1 completed
Tue Aug 30 12:22:44 2022: BS 1 completed
Tue Aug 30 12:22:58 2022: BS 1 completed
Tue Aug 30 12:23:12 2022: BS 1 completed
Tue Aug 30 12:23:27 2022: BS 1 completed
Tue Aug 30 12:23:41 2022: BS 1 completed
Tue Aug 30 12:23:55 2022: BS 1 completed
Tue Aug 30 12:24:09 2022: BS 1 completed
Tue Aug 30 12:24:24 2022: BS 1 completed
Tue Aug 30 12:24:38 2022: BS 1 completed
Tue Aug 30 12:24:52 2022: BS 1 completed
Tue Aug 30 12:25:06 2022: BS 1 completed
Tue Aug 30 12:25:20 2022: BS 1 completed
Tue Aug 30 12:25:35 2022: BS 1 completed
Tue Aug 30 12:25:49 2022: BS 1 completed
Tue Aug 30 12:26:03 2022: BS 1 completed
Tue Aug 30 12:26:17 2022: BS 1 completed
Tue Aug 30 12:26:32 2022: BS 1 completed
Tue Aug 30 12:26:46 2022: BS 1 completed
Tue Aug 30 12:27:00 2022: BS 1 completed
Tue Aug 30 12:27:14 2022: BS 1 completed
Tue Aug 30 12:27:29 2022: BS 1 completed
Tue Aug 30 12:27:43 2022: BS 1 completed
Tue Aug 30 12:27:57 2022: BS 1 completed
Tue Aug 30 12:28:11 2022: BS 1 completed
Tue Aug 30 12:28:26 2022: BS 1 completed
Tue Aug 30 12:28:40 2022: BS 1 completed
Tue Aug 30 12:28:54 2022: BS 1 completed
Tue Aug 30 12:29:08 2022: BS 1 completed
Tue Aug 30 12:29:22 2022: BS 1 completed
Tue Aug 30 12:29:37 2022: BS 1 completed
Tue Aug 30 12:29:51 2022: BS 1 completed
Tue Aug 30 12:30:05 2022: BS 1 completed
Tue Aug 30 12:30:19 2022: BS 1 completed
Tue Aug 30 12:30:34 2022: BS 1 completed
Tue Aug 30 12:30:48 2022: BS 1 completed
Tue Aug 30 12:31:02 2022: BS 1 completed
Tue Aug 30 12:31:16 2022: BS 1 completed
Tue Aug 30 12:31:31 2022: BS 1 completed
Tue Aug 30 12:31:45 2022: BS 1 completed
Tue Aug 30 12:31:59 2022: BS 1 completed
Tue Aug 30 12:32:13 2022: BS 1 completed
Tue Aug 30 12:32:28 2022: BS 1 completed
Tue Aug 30 12:32:42 2022: BS 1 completed
Tue Aug 30 12:32:56 2022: BS 1 completed
Tue Aug 30 12:33:10 2022: BS 1 completed
Tue Aug 30 12:33:25 2022: BS 1 completed
Tue Aug 30 12:33:39 2022: BS 1 completed
Tue Aug 30 12:33:53 2022: BS 1 completed
Tue Aug 30 12:34:07 2022: BS 1 completed
Tue Aug 30 12:34:22 2022: BS 1 completed
Tue Aug 30 12:34:36 2022: BS 1 completed
Tue Aug 30 12:34:50 2022: BS 1 completed
Tue Aug 30 12:35:04 2022: BS 1 completed
Tue Aug 30 12:35:19 2022: BS 1 completed
Tue Aug 30 12:35:33 2022: BS 1 completed
Tue Aug 30 12:35:40 2022: Acquisition complete
