# Supplementary material for: Spiro-Linked Polyketides from Cultures of Westerdykella dispersa Ca4–13 as Inhibitors of iNOS-Associated Neuroinflammation
Source: J Nat Prod. 2026 May 28;89(6):1775–84. doi: 10.1021/acs.jnatprod.6c00217 (PMC13316987; doi:10.1021/acs.jnatprod.6c00217)
Supplement: Supplementary file 2 [file np6c00217_si_002.zip › Compound1/compound1_NOESY/PROTON_20220830_01.fid/log]

Tue Aug 30 10:27:44 2022: Experiment started
Tue Aug 30 10:28:06 2022: BS 1 completed
Tue Aug 30 10:28:26 2022: BS 2 completed
Tue Aug 30 10:28:46 2022: BS 3 completed
Tue Aug 30 10:29:06 2022: BS 4 completed
Tue Aug 30 10:29:26 2022: BS 5 completed
Tue Aug 30 10:29:46 2022: BS 6 completed
Tue Aug 30 10:30:06 2022: BS 7 completed
Tue Aug 30 10:30:26 2022: Acquisition complete
