# Supplementary material for: Spiro-Linked Polyketides from Cultures of Westerdykella dispersa Ca4–13 as Inhibitors of iNOS-Associated Neuroinflammation
Source: J Nat Prod. 2026 May 28;89(6):1775–84. doi: 10.1021/acs.jnatprod.6c00217 (PMC13316987; doi:10.1021/acs.jnatprod.6c00217)
Supplement: Supplementary file 2 [file np6c00217_si_002.zip › Compound1/compound1_proton/dirinfo/xmldir/fidlog]

    <action   type="LIB"  status="Completed"  lock="on"  title="PROTON_20220809_01 "  exp="PROTON"  time=""  macro="return"  data="/home/tmu/vnmrsys/data/THL/0809-HSJ-3-37-101/PROTON_20220809_01"  CPnode="PROTON_001"  tooltext="PROTON"  id="Sqn0001"  />
