# Supplementary material for: Spiro-Linked Polyketides from Cultures of Westerdykella dispersa Ca4–13 as Inhibitors of iNOS-Associated Neuroinflammation
Source: J Nat Prod. 2026 May 28;89(6):1775–84. doi: 10.1021/acs.jnatprod.6c00217 (PMC13316987; doi:10.1021/acs.jnatprod.6c00217)
Supplement: Supplementary file 2 [file np6c00217_si_002.zip › Compound1/compound1_proton/studypar]

samplename 2 2 8 0 0 2 1 9 1 64
1 "0809-HSJ-3-37-1"
0 
studyowner 2 2 8 0 0 2 1 0 1 64
1 "tmu"
0 
operator_ 2 2 128 0 0 2 1 32772 1 64
1 "tmu"
0 
loc_ 7 1 12 12 12 2 1 8201 0 64
1 0 
0 
notebook 2 2 8 0 0 2 1 0 1 64
1 "THL"
0 
lot 2 2 8 0 0 2 1 0 1 64
1 ""
0 
page 2 2 8 0 0 2 1 0 1 64
1 ""
0 
studystatus 2 2 8 0 0 2 1 0 1 64
1 "Complete"
0 
solvent 2 2 6 0 0 2 1 11 1 64
1 "cd3od"
0 
studyid_ 2 2 8 0 0 2 1 0 1 64
1 "tmpstudy"
0 
vrack_ 7 1 5 1 0 2 1 0 1 64
1 1 
0 
vloc_ 2 2 8 0 0 2 1 8 1 64
1 "0"
0 
vzone_ 7 1 15 1 0 2 1 0 1 64
1 1 
0 
locdir 2 2 8 0 0 2 1 0 1 64
1 ""
0 
