# Supplementary material for: Spiro-Linked Polyketides from Cultures of Westerdykella dispersa Ca4–13 as Inhibitors of iNOS-Associated Neuroinflammation
Source: J Nat Prod. 2026 May 28;89(6):1775–84. doi: 10.1021/acs.jnatprod.6c00217 (PMC13316987; doi:10.1021/acs.jnatprod.6c00217)
Supplement: Supplementary file 3 [file np6c00217_si_003.zip]

Archive with 286 entries (209 files):
- Compound2/
- Compound2/Compound 2.txt
- Compound2/compound2.mol
- Compound2/Compound2_13C/
- Compound2/Compound2_13C/fid
- Compound2/Compound2_13C/log
- Compound2/Compound2_13C/procpar
- Compound2/Compound2_13C/text
- Compound2/Compound2_COSY/
- Compound2/Compound2_COSY/fid
- Compound2/Compound2_COSY/log
- Compound2/Compound2_COSY/procpar
- Compound2/Compound2_COSY/text
- Compound2/Compound2_DEPT/
- Compound2/Compound2_DEPT/fid
- Compound2/Compound2_DEPT/log
- Compound2/Compound2_DEPT/procpar
- Compound2/Compound2_DEPT/text
- Compound2/Compound2_HMBC/
- Compound2/Compound2_HMBC/fid
- Compound2/Compound2_HMBC/log
- Compound2/Compound2_HMBC/procpar
- Compound2/Compound2_HMBC/text
- Compound2/Compound2_HSQC/
- Compound2/Compound2_HSQC/fid
- Compound2/Compound2_HSQC/log
- Compound2/Compound2_HSQC/procpar
- Compound2/Compound2_HSQC/text
- Compound2/Compound2_NOESY/
- Compound2/Compound2_NOESY/dirinfo/
- Compound2/Compound2_NOESY/dirinfo/chronlog
- Compound2/Compound2_NOESY/dirinfo/craftlog
- Compound2/Compound2_NOESY/dirinfo/fidlist
- Compound2/Compound2_NOESY/dirinfo/fidlog
- Compound2/Compound2_NOESY/dirinfo/locationpath
- Compound2/Compound2_NOESY/dirinfo/macdir/
- Compound2/Compound2_NOESY/dirinfo/macdir/ACQlist
- Compound2/Compound2_NOESY/dirinfo/macdir/EXPalias
- Compound2/Compound2_NOESY/dirinfo/macdir/EXPLIST
- Compound2/Compound2_NOESY/dirinfo/macdir/expqueue
- Compound2/Compound2_NOESY/dirinfo/macdir/LONGLIST
- Compound2/Compound2_NOESY/dirinfo/macdir/maclib_attic/
- Compound2/Compound2_NOESY/dirinfo/macdir/maclib_attic/CARBON_001acq
- Compound2/Compound2_NOESY/dirinfo/macdir/maclib_attic/CARBON_001acqpars
- Compound2/Compound2_NOESY/dirinfo/macdir/maclib_attic/CARBON_001_Attr
- Compound2/Compound2_NOESY/dirinfo/macdir/maclib_attic/CARBON_002acq
- Compound2/Compound2_NOESY/dirinfo/macdir/maclib_attic/CARBON_002acqpars
- Compound2/Compound2_NOESY/dirinfo/macdir/maclib_attic/CARBON_002_Attr
- Compound2/Compound2_NOESY/dirinfo/macdir/maclib_attic/DEPT_001acq
- Compound2/Compound2_NOESY/dirinfo/macdir/maclib_attic/DEPT_001acqpars
- Compound2/Compound2_NOESY/dirinfo/macdir/maclib_attic/DEPT_001_Attr
- Compound2/Compound2_NOESY/dirinfo/macdir/maclib_attic/firstNode_walkupQacqpars
- Compound2/Compound2_NOESY/dirinfo/macdir/maclib_attic/gCOSY_001acq
- Compound2/Compound2_NOESY/dirinfo/macdir/maclib_attic/gCOSY_001acqpars
- Compound2/Compound2_NOESY/dirinfo/macdir/maclib_attic/gCOSY_001_Attr
- Compound2/Compound2_NOESY/dirinfo/macdir/maclib_attic/gHMBCAD_001acq
- Compound2/Compound2_NOESY/dirinfo/macdir/maclib_attic/gHMBCAD_001acqpars
- Compound2/Compound2_NOESY/dirinfo/macdir/maclib_attic/gHMBCAD_001_Attr
- Compound2/Compound2_NOESY/dirinfo/macdir/maclib_attic/gHSQCAD_001acq
- Compound2/Compound2_NOESY/dirinfo/macdir/maclib_attic/gHSQCAD_001acqpars
- Compound2/Compound2_NOESY/dirinfo/macdir/maclib_attic/gHSQCAD_001_Attr
- Compound2/Compound2_NOESY/dirinfo/macdir/maclib_attic/NOESY_001acq
- Compound2/Compound2_NOESY/dirinfo/macdir/maclib_attic/NOESY_001acqpars
- Compound2/Compound2_NOESY/dirinfo/macdir/maclib_attic/NOESY_001_Attr
- Compound2/Compound2_NOESY/dirinfo/macdir/maclib_attic/PROTON_001acq
- Compound2/Compound2_NOESY/dirinfo/macdir/maclib_attic/PROTON_001acqpars
- Compound2/Compound2_NOESY/dirinfo/macdir/maclib_attic/PROTON_001_Attr
- Compound2/Compound2_NOESY/dirinfo/macdir/maclib_attic/PROTON_002acq
- Compound2/Compound2_NOESY/dirinfo/macdir/maclib_attic/PROTON_002acqpars
- Compound2/Compound2_NOESY/dirinfo/macdir/maclib_attic/PROTON_002_Attr
- Compound2/Compound2_NOESY/dirinfo/macdir/maclib_attic/PROTON_003acq
- Compound2/Compound2_NOESY/dirinfo/macdir/maclib_attic/PROTON_003acqpars
- Compound2/Compound2_NOESY/dirinfo/macdir/maclib_attic/PROTON_003_Attr
- Compound2/Compound2_NOESY/dirinfo/macdir/maclib_attic/PROTON_004acq
- Compound2/Compound2_NOESY/dirinfo/macdir/maclib_attic/PROTON_004acqpars
- Compound2/Compound2_NOESY/dirinfo/macdir/maclib_attic/PROTON_004_Attr
- Compound2/Compound2_NOESY/dirinfo/macdir/maclib_attic/PROTON_005acq
- Compound2/Compound2_NOESY/dirinfo/macdir/maclib_attic/PROTON_005acqpars
- Compound2/Compound2_NOESY/dirinfo/macdir/maclib_attic/PROTON_005_Attr
- Compound2/Compound2_NOESY/dirinfo/macdir/maclib_attic/walkupQacq
- Compound2/Compound2_NOESY/dirinfo/macdir/maclib_attic/walkupQacqpars
- Compound2/Compound2_NOESY/dirinfo/macdir/sampleglobal
- Compound2/Compound2_NOESY/dirinfo/macdir/sampleinfo
- Compound2/Compound2_NOESY/dirinfo/macdir/sampleTempacq
- Compound2/Compound2_NOESY/dirinfo/macdir/TtimeQ
- Compound2/Compound2_NOESY/dirinfo/parlib/
- Compound2/Compound2_NOESY/dirinfo/parlib/CARBON_20230515_01.par/
- Compound2/Compound2_NOESY/dirinfo/parlib/CARBON_20230515_01.par/procpar
- Compound2/Compound2_NOESY/dirinfo/parlib/CARBON_20230515_01.par/text
- Compound2/Compound2_NOESY/dirinfo/parlib/CARBON_20230516_01.par/
- Compound2/Compound2_NOESY/dirinfo/parlib/CARBON_20230516_01.par/procpar
- Compound2/Compound2_NOESY/dirinfo/parlib/CARBON_20230516_01.par/text
- Compound2/Compound2_NOESY/dirinfo/parlib/DEPT_20230516_01.par/
- Compound2/Compound2_NOESY/dirinfo/parlib/DEPT_20230516_01.par/procpar
- Compound2/Compound2_NOESY/dirinfo/parlib/DEPT_20230516_01.par/text
- Compound2/Compound2_NOESY/dirinfo/parlib/gCOSY_20230515_01.par/
- Compound2/Compound2_NOESY/dirinfo/parlib/gCOSY_20230515_01.par/procpar
- Compound2/Compound2_NOESY/dirinfo/parlib/gCOSY_20230515_01.par/text
- Compound2/Compound2_NOESY/dirinfo/parlib/gHMBCAD_20230516_01.par/
- Compound2/Compound2_NOESY/dirinfo/parlib/gHMBCAD_20230516_01.par/procpar
- Compound2/Compound2_NOESY/dirinfo/parlib/gHMBCAD_20230516_01.par/text
- Compound2/Compound2_NOESY/dirinfo/parlib/gHSQCAD_20230515_01.par/
- Compound2/Compound2_NOESY/dirinfo/parlib/gHSQCAD_20230515_01.par/procpar
- Compound2/Compound2_NOESY/dirinfo/parlib/gHSQCAD_20230515_01.par/text
- Compound2/Compound2_NOESY/dirinfo/parlib/gHSQCAD_20230516_01.par/
- Compound2/Compound2_NOESY/dirinfo/parlib/gHSQCAD_20230516_01.par/procpar
- Compound2/Compound2_NOESY/dirinfo/parlib/gHSQCAD_20230516_01.par/text
- Compound2/Compound2_NOESY/dirinfo/parlib/NOESY_20230516_01.par/
- Compound2/Compound2_NOESY/dirinfo/parlib/NOESY_20230516_01.par/procpar
- Compound2/Compound2_NOESY/dirinfo/parlib/NOESY_20230516_01.par/text
- Compound2/Compound2_NOESY/dirinfo/parlib/parliblist
- Compound2/Compound2_NOESY/dirinfo/parlib/PROTON_20230426_01.par/
- Compound2/Compound2_NOESY/dirinfo/parlib/PROTON_20230426_01.par/procpar
- Compound2/Compound2_NOESY/dirinfo/parlib/PROTON_20230426_01.par/text
- Compound2/Compound2_NOESY/dirinfo/parlib/PROTON_20230515_01.par/
- Compound2/Compound2_NOESY/dirinfo/parlib/PROTON_20230515_01.par/procpar
- Compound2/Compound2_NOESY/dirinfo/parlib/PROTON_20230515_01.par/text
- Compound2/Compound2_NOESY/dirinfo/parlib/PROTON_20230515_02.par/
- Compound2/Compound2_NOESY/dirinfo/parlib/PROTON_20230515_02.par/procpar
- Compound2/Compound2_NOESY/dirinfo/parlib/PROTON_20230515_02.par/text
- Compound2/Compound2_NOESY/dirinfo/parlib/PROTON_20230516_01.par/
- Compound2/Compound2_NOESY/dirinfo/parlib/PROTON_20230516_01.par/procpar
- Compound2/Compound2_NOESY/dirinfo/parlib/PROTON_20230516_01.par/text
- Compound2/Compound2_NOESY/dirinfo/parlib/PROTON_20230516_02.par/
- Compound2/Compound2_NOESY/dirinfo/parlib/PROTON_20230516_02.par/procpar
- Compound2/Compound2_NOESY/dirinfo/parlib/PROTON_20230516_02.par/text
- Compound2/Compound2_NOESY/dirinfo/psglib/
- Compound2/Compound2_NOESY/dirinfo/shapelib/
- Compound2/Compound2_NOESY/dirinfo/shapelib/bip125us.RF
- Compound2/Compound2_NOESY/dirinfo/shapelib/NOESY_zqf1.RF
- Compound2/Compound2_NOESY/dirinfo/shapelib/Oneprobe_ad300.RF
- Compound2/Compound2_NOESY/dirinfo/shapelib/Oneprobe_ad300R.RF
- Compound2/Compound2_NOESY/dirinfo/shapelib/Oneprobe_ref200.RF
- Compound2/Compound2_NOESY/dirinfo/shapelib/W40_Oneprobe.DEC
- Compound2/Compound2_NOESY/dirinfo/shapelib/waltz16.DEC
- Compound2/Compound2_NOESY/dirinfo/spectrumlog
- Compound2/Compound2_NOESY/dirinfo/xmldir/
- Compound2/Compound2_NOESY/dirinfo/xmldir/active
- Compound2/Compound2_NOESY/dirinfo/xmldir/cpnodeinfo
- Compound2/Compound2_NOESY/dirinfo/xmldir/craftlog
- Compound2/Compound2_NOESY/dirinfo/xmldir/errorlog
- Compound2/Compound2_NOESY/dirinfo/xmldir/EXPLIST
- Compound2/Compound2_NOESY/dirinfo/xmldir/expqueue
- Compound2/Compound2_NOESY/dirinfo/xmldir/fidlog
- Compound2/Compound2_NOESY/dirinfo/xmldir/info/
- Compound2/Compound2_NOESY/dirinfo/xmldir/info/Sqn0001/
- Compound2/Compound2_NOESY/dirinfo/xmldir/info/Sqn0001/prop
- Compound2/Compound2_NOESY/dirinfo/xmldir/info/Sqn0002/
- Compound2/Compound2_NOESY/dirinfo/xmldir/info/Sqn0002/prop
- Compound2/Compound2_NOESY/dirinfo/xmldir/info/Sqn0003/
- Compound2/Compound2_NOESY/dirinfo/xmldir/info/Sqn0003/prop
- Compound2/Compound2_NOESY/dirinfo/xmldir/info/Sqn0004/
- Compound2/Compound2_NOESY/dirinfo/xmldir/info/Sqn0004/prop
- Compound2/Compound2_NOESY/dirinfo/xmldir/info/Sqn0005/
- Compound2/Compound2_NOESY/dirinfo/xmldir/info/Sqn0005/prop
- Compound2/Compound2_NOESY/dirinfo/xmldir/info/Sqn0006/
- Compound2/Compound2_NOESY/dirinfo/xmldir/info/Sqn0006/prop
- Compound2/Compound2_NOESY/dirinfo/xmldir/info/Sqn0007/
- Compound2/Compound2_NOESY/dirinfo/xmldir/info/Sqn0007/prop
- Compound2/Compound2_NOESY/dirinfo/xmldir/info/Sqn0008/
- Compound2/Compound2_NOESY/dirinfo/xmldir/info/Sqn0008/prop
- Compound2/Compound2_NOESY/dirinfo/xmldir/info/Sqn0009/
- Compound2/Compound2_NOESY/dirinfo/xmldir/info/Sqn0009/prop
- Compound2/Compound2_NOESY/dirinfo/xmldir/info/Sqn0010/
- Compound2/Compound2_NOESY/dirinfo/xmldir/info/Sqn0010/prop
- Compound2/Compound2_NOESY/dirinfo/xmldir/info/Sqn0011/
- Compound2/Compound2_NOESY/dirinfo/xmldir/info/Sqn0011/prop
- Compound2/Compound2_NOESY/dirinfo/xmldir/info/Sqn0012/
- Compound2/Compound2_NOESY/dirinfo/xmldir/info/Sqn0012/prop
- Compound2/Compound2_NOESY/dirinfo/xmldir/LONGLIST
- Compound2/Compound2_NOESY/dirinfo/xmldir/spectrumlog
- Compound2/Compound2_NOESY/dirinfo/xmldir/sqdir/
- Compound2/Compound2_NOESY/dirinfo/xmldir/sqdir/enterSQ
- Compound2/Compound2_NOESY/dirinfo/xmldir/sqdir/error_enterSQ
- Compound2/Compound2_NOESY/dirinfo/xmldir/sqdir/error_study.xml
- Compound2/Compound2_NOESY/dirinfo/xmldir/sqdir/info/
- Compound2/Compound2_NOESY/dirinfo/xmldir/sqdir/info/Sqn0001/
- Compound2/Compound2_NOESY/dirinfo/xmldir/sqdir/info/Sqn0001/prop
- Compound2/Compound2_NOESY/dirinfo/xmldir/sqdir/info/Sqn0002/
- Compound2/Compound2_NOESY/dirinfo/xmldir/sqdir/info/Sqn0002/prop
- Compound2/Compound2_NOESY/dirinfo/xmldir/sqdir/info/Sqn0003/
- Compound2/Compound2_NOESY/dirinfo/xmldir/sqdir/info/Sqn0003/prop
- Compound2/Compound2_NOESY/dirinfo/xmldir/sqdir/info/Sqn0004/
- Compound2/Compound2_NOESY/dirinfo/xmldir/sqdir/info/Sqn0004/prop
- Compound2/Compound2_NOESY/dirinfo/xmldir/sqdir/info/Sqn0005/
- Compound2/Compound2_NOESY/dirinfo/xmldir/sqdir/info/Sqn0005/prop
- Compound2/Compound2_NOESY/dirinfo/xmldir/sqdir/info/Sqn0006/
- Compound2/Compound2_NOESY/dirinfo/xmldir/sqdir/info/Sqn0006/prop
- Compound2/Compound2_NOESY/dirinfo/xmldir/sqdir/info/Sqn0007/
- Compound2/Compound2_NOESY/dirinfo/xmldir/sqdir/info/Sqn0007/prop
- Compound2/Compound2_NOESY/dirinfo/xmldir/sqdir/info/Sqn0008/
- Compound2/Compound2_NOESY/dirinfo/xmldir/sqdir/info/Sqn0008/prop
- Compound2/Compound2_NOESY/dirinfo/xmldir/sqdir/info/Sqn0009/
- Compound2/Compound2_NOESY/dirinfo/xmldir/sqdir/info/Sqn0009/prop
- Compound2/Compound2_NOESY/dirinfo/xmldir/sqdir/info/Sqn0010/
- Compound2/Compound2_NOESY/dirinfo/xmldir/sqdir/info/Sqn0010/prop
- Compound2/Compound2_NOESY/dirinfo/xmldir/sqdir/info/Sqn0011/
- Compound2/Compound2_NOESY/dirinfo/xmldir/sqdir/info/Sqn0011/prop
- Compound2/Compound2_NOESY/dirinfo/xmldir/sqdir/info/Sqn0012/
- Compound2/Compound2_NOESY/dirinfo/xmldir/sqdir/info/Sqn0012/prop
- Compound2/Compound2_NOESY/dirinfo/xmldir/sqdir/scoutfid_enterSQ
- Compound2/Compound2_NOESY/dirinfo/xmldir/sqdir/scoutfid_error_enterSQ
- Compound2/Compound2_NOESY/dirinfo/xmldir/sqdir/scoutfid_error_study.xml
- Compound2/Compound2_NOESY/dirinfo/xmldir/sqdir/scoutfid_study.xml
- Compound2/Compound2_NOESY/dirinfo/xmldir/sqdir/study.xml
- Compound2/Compound2_NOESY/dirinfo/xmldir/sqdir.info
- Compound2/Compound2_NOESY/NOESY_20230516_01.fid/
- Compound2/Compound2_NOESY/NOESY_20230516_01.fid/fid
- Compound2/Compound2_NOESY/NOESY_20230516_01.fid/log
- Compound2/Compound2_NOESY/NOESY_20230516_01.fid/procpar
- Compound2/Compound2_NOESY/NOESY_20230516_01.fid/text
- Compound2/Compound2_NOESY/plots/
- Compound2/Compound2_NOESY/PROTON_20230516_01.fid/
- Compound2/Compound2_NOESY/PROTON_20230516_01.fid/fid
- Compound2/Compound2_NOESY/PROTON_20230516_01.fid/log
- Compound2/Compound2_NOESY/PROTON_20230516_01.fid/procpar
- Compound2/Compound2_NOESY/PROTON_20230516_01.fid/text
- Compound2/Compound2_NOESY/scoutfids/
- Compound2/Compound2_NOESY/spectra/
- Compound2/Compound2_NOESY/studypar
- Compound2/Compound2_proton/
- Compound2/Compound2_proton/dirinfo/
- Compound2/Compound2_proton/dirinfo/chronlog
- Compound2/Compound2_proton/dirinfo/craftlog
- Compound2/Compound2_proton/dirinfo/fidlist
- Compound2/Compound2_proton/dirinfo/fidlog
- Compound2/Compound2_proton/dirinfo/locationpath
- Compound2/Compound2_proton/dirinfo/macdir/
- Compound2/Compound2_proton/dirinfo/macdir/ACQlist
- Compound2/Compound2_proton/dirinfo/macdir/EXPalias
- Compound2/Compound2_proton/dirinfo/macdir/EXPLIST
- Compound2/Compound2_proton/dirinfo/macdir/expqueue
- Compound2/Compound2_proton/dirinfo/macdir/LONGLIST
- Compound2/Compound2_proton/dirinfo/macdir/maclib_attic/
- Compound2/Compound2_proton/dirinfo/macdir/maclib_attic/firstNode_walkupQacqpars
- Compound2/Compound2_proton/dirinfo/macdir/maclib_attic/PROTON_001acq
- Compound2/Compound2_proton/dirinfo/macdir/maclib_attic/PROTON_001acqpars
- Compound2/Compound2_proton/dirinfo/macdir/maclib_attic/PROTON_001_Attr
- Compound2/Compound2_proton/dirinfo/macdir/maclib_attic/walkupQacq
- Compound2/Compound2_proton/dirinfo/macdir/maclib_attic/walkupQacqpars
- Compound2/Compound2_proton/dirinfo/macdir/sampleglobal
- Compound2/Compound2_proton/dirinfo/macdir/sampleinfo
- Compound2/Compound2_proton/dirinfo/macdir/sampleTempacq
- Compound2/Compound2_proton/dirinfo/macdir/TtimeQ
- Compound2/Compound2_proton/dirinfo/parlib/
- Compound2/Compound2_proton/dirinfo/parlib/parliblist
- Compound2/Compound2_proton/dirinfo/parlib/PROTON_20230426_01.par/
- Compound2/Compound2_proton/dirinfo/parlib/PROTON_20230426_01.par/procpar
- Compound2/Compound2_proton/dirinfo/parlib/PROTON_20230426_01.par/text
- Compound2/Compound2_proton/dirinfo/psglib/
- Compound2/Compound2_proton/dirinfo/shapelib/
- Compound2/Compound2_proton/dirinfo/spectrumlog
- Compound2/Compound2_proton/dirinfo/xmldir/
- Compound2/Compound2_proton/dirinfo/xmldir/cpnodeinfo
- Compound2/Compound2_proton/dirinfo/xmldir/craftlog
- Compound2/Compound2_proton/dirinfo/xmldir/errorlog
- Compound2/Compound2_proton/dirinfo/xmldir/EXPLIST
- Compound2/Compound2_proton/dirinfo/xmldir/expqueue
- Compound2/Compound2_proton/dirinfo/xmldir/fidlog
- Compound2/Compound2_proton/dirinfo/xmldir/info/
- Compound2/Compound2_proton/dirinfo/xmldir/info/Sqn0001/
- Compound2/Compound2_proton/dirinfo/xmldir/info/Sqn0001/prop
- Compound2/Compound2_proton/dirinfo/xmldir/LONGLIST
- Compound2/Compound2_proton/dirinfo/xmldir/spectrumlog
- Compound2/Compound2_proton/dirinfo/xmldir/sqdir/
- Compound2/Compound2_proton/dirinfo/xmldir/sqdir/enterSQ
- Compound2/Compound2_proton/dirinfo/xmldir/sqdir/error_enterSQ
- Compound2/Compound2_proton/dirinfo/xmldir/sqdir/error_study.xml
- Compound2/Compound2_proton/dirinfo/xmldir/sqdir/info/
- Compound2/Compound2_proton/dirinfo/xmldir/sqdir/info/Sqn0001/
- Compound2/Compound2_proton/dirinfo/xmldir/sqdir/info/Sqn0001/prop
- Compound2/Compound2_proton/dirinfo/xmldir/sqdir/scoutfid_enterSQ
- Compound2/Compound2_proton/dirinfo/xmldir/sqdir/scoutfid_error_enterSQ
- Compound2/Compound2_proton/dirinfo/xmldir/sqdir/scoutfid_error_study.xml
- Compound2/Compound2_proton/dirinfo/xmldir/sqdir/scoutfid_study.xml
- Compound2/Compound2_proton/dirinfo/xmldir/sqdir/study.xml
- Compound2/Compound2_proton/dirinfo/xmldir/sqdir.info
- Compound2/Compound2_proton/plots/
- Compound2/Compound2_proton/PROTON_20230426_01.fid/
- Compound2/Compound2_proton/PROTON_20230426_01.fid/fid
- Compound2/Compound2_proton/PROTON_20230426_01.fid/log
- Compound2/Compound2_proton/PROTON_20230426_01.fid/procpar
- Compound2/Compound2_proton/PROTON_20230426_01.fid/text
- Compound2/Compound2_proton/scoutfids/
- Compound2/Compound2_proton/spectra/
- Compound2/Compound2_proton/studypar
