# Supplementary material for: Spiro-Linked Polyketides from Cultures of Westerdykella dispersa Ca4–13 as Inhibitors of iNOS-Associated Neuroinflammation
Source: J Nat Prod. 2026 May 28;89(6):1775–84. doi: 10.1021/acs.jnatprod.6c00217 (PMC13316987; doi:10.1021/acs.jnatprod.6c00217)
Supplement: Supplementary file 3 [file np6c00217_si_003.zip › Compound2/Compound 2.txt]

Compound: Compound 2


Spectrometer:
Agilent 600 MHz NMR spectrometer

Acquisition software:
Agilent VnmrJ software

Processing software:
MestReNova 14.x (Mestrelab Research, Spain)

Operating frequencies:
1H: 600 MHz
13C: 150 MHz
