# Supplementary material for: Spiro-Linked Polyketides from Cultures of Westerdykella dispersa Ca4–13 as Inhibitors of iNOS-Associated Neuroinflammation
Source: J Nat Prod. 2026 May 28;89(6):1775–84. doi: 10.1021/acs.jnatprod.6c00217 (PMC13316987; doi:10.1021/acs.jnatprod.6c00217)
Supplement: Supplementary file 3 [file np6c00217_si_003.zip › Compound2/compound2.mol]

compound2.mol
  ChemDraw05162610512D

  0  0  0     0  0              0 V3000
M  V30 BEGIN CTAB
M  V30 COUNTS 37 38 0 0 1
M  V30 BEGIN ATOM
M  V30 1 O -0.357396 -2.062934 0.000000 0
M  V30 2 O 0.357120 -3.300475 0.000000 0
M  V30 3 O 3.215459 -3.300475 0.000000 0
M  V30 4 O 2.500944 -4.538291 0.000000 0
M  V30 5 O -1.786428 2.062935 0.000000 0
M  V30 6 O -1.071911 0.825118 0.000000 0
M  V30 7 O 3.215459 -1.650237 0.000000 0
M  V30 8 O -1.786428 4.538291 0.000000 0
M  V30 9 O -0.357396 4.538291 0.000000 0
M  V30 10 C -0.357396 -0.412422 0.000000 0
M  V30 11 C -0.357396 0.412697 0.000000 0
M  V30 12 C 0.357120 -0.825118 0.000000 0
M  V30 13 C 1.071911 -0.412422 0.000000 0
M  V30 14 C 1.071911 0.412697 0.000000 0
M  V30 15 C 0.357120 0.825118 0.000000 0
M  V30 16 C 0.357120 1.650237 0.000000 0
M  V30 17 C -0.357396 -1.237541 0.000000 0
M  V30 18 C 0.357120 -2.475356 0.000000 0
M  V30 19 C 1.071911 -2.062934 0.000000 0
M  V30 20 C 1.071911 -1.237541 0.000000 0
M  V30 21 C 1.786427 -2.475356 0.000000 0
M  V30 22 C 1.786427 -3.300475 0.000000 0
M  V30 23 C 2.500944 -3.713172 0.000000 0
M  V30 24 C -0.357396 2.062935 0.000000 0
M  V30 25 C -1.071911 1.650237 0.000000 0
M  V30 26 C 1.786427 -0.825118 0.000000 0
M  V30 27 C 2.500944 -0.412422 0.000000 0
M  V30 28 C 3.215459 -0.825118 0.000000 0
M  V30 29 C 3.930251 -0.412422 0.000000 0
M  V30 30 C -0.357396 2.888053 0.000000 0
M  V30 31 C -1.071911 3.300475 0.000000 0
M  V30 32 C -1.071911 4.125594 0.000000 0
M  V30 33 C -1.071911 -0.825118 0.000000 0
M  V30 34 C -1.786428 -1.237541 0.000000 0
M  V30 35 C -2.501219 -0.825118 0.000000 0
M  V30 36 C -3.215735 -1.237541 0.000000 0
M  V30 37 C -3.930251 -0.825118 0.000000 0
M  V30 END ATOM
M  V30 BEGIN BOND
M  V30 1 1 10 11
M  V30 2 1 10 12
M  V30 3 1 12 13
M  V30 4 1 13 14
M  V30 5 2 14 15
M  V30 6 1 15 11
M  V30 7 1 15 16
M  V30 8 1 12 17
M  V30 9 1 17 1
M  V30 10 1 18 19
M  V30 11 2 19 20
M  V30 12 1 12 20 CFG=3
M  V30 13 2 18 2
M  V30 14 1 19 21
M  V30 15 2 21 22
M  V30 16 1 22 23
M  V30 17 2 23 3
M  V30 18 1 23 4
M  V30 19 1 1 18
M  V30 20 2 16 24
M  V30 21 1 24 25
M  V30 22 2 25 5
M  V30 23 1 25 6
M  V30 24 1 13 26 CFG=3
M  V30 25 2 26 27
M  V30 26 1 27 28
M  V30 27 1 28 29
M  V30 28 1 24 30
M  V30 29 2 30 31
M  V30 30 1 31 32
M  V30 31 1 32 8
M  V30 32 2 32 9
M  V30 33 1 17 33 CFG=1
M  V30 34 2 33 34
M  V30 35 1 34 35
M  V30 36 2 35 36
M  V30 37 1 36 37
M  V30 38 1 28 7 CFG=2
M  V30 END BOND
M  V30 END CTAB
M  END
