# Supplementary material for: Spiro-Linked Polyketides from Cultures of Westerdykella dispersa Ca4–13 as Inhibitors of iNOS-Associated Neuroinflammation
Source: J Nat Prod. 2026 May 28;89(6):1775–84. doi: 10.1021/acs.jnatprod.6c00217 (PMC13316987; doi:10.1021/acs.jnatprod.6c00217)
Supplement: Supplementary file 3 [file np6c00217_si_003.zip › Compound2/Compound2_13C/log]

Tue May 16 21:11:57 2023: Experiment started
Tue May 16 21:20:13 2023: BS 1 completed
Tue May 16 21:28:28 2023: BS 2 completed
Tue May 16 21:36:43 2023: BS 3 completed
Tue May 16 21:44:57 2023: BS 4 completed
Tue May 16 21:53:12 2023: BS 5 completed
Tue May 16 22:01:27 2023: BS 6 completed
Tue May 16 22:09:42 2023: BS 7 completed
Tue May 16 22:17:56 2023: BS 8 completed
Tue May 16 22:26:11 2023: BS 9 completed
Tue May 16 22:34:26 2023: BS 10 completed
Tue May 16 22:42:41 2023: BS 11 completed
Tue May 16 22:50:55 2023: BS 12 completed
Tue May 16 22:59:10 2023: BS 13 completed
Tue May 16 23:07:25 2023: BS 14 completed
Tue May 16 23:15:39 2023: BS 15 completed
Tue May 16 23:23:54 2023: BS 16 completed
Tue May 16 23:32:09 2023: BS 17 completed
Tue May 16 23:40:24 2023: BS 18 completed
Tue May 16 23:48:38 2023: BS 19 completed
Tue May 16 23:56:53 2023: BS 20 completed
Wed May 17 00:05:08 2023: BS 21 completed
Wed May 17 00:13:22 2023: BS 22 completed
Wed May 17 00:21:37 2023: BS 23 completed
Wed May 17 00:29:52 2023: BS 24 completed
Wed May 17 00:38:07 2023: BS 25 completed
Wed May 17 00:46:21 2023: BS 26 completed
Wed May 17 00:54:36 2023: BS 27 completed
Wed May 17 01:02:51 2023: BS 28 completed
Wed May 17 01:11:06 2023: BS 29 completed
Wed May 17 01:19:20 2023: BS 30 completed
Wed May 17 01:27:35 2023: BS 31 completed
Wed May 17 01:35:50 2023: BS 32 completed
Wed May 17 01:44:04 2023: BS 33 completed
Wed May 17 01:52:19 2023: BS 34 completed
Wed May 17 02:00:34 2023: BS 35 completed
Wed May 17 02:08:49 2023: BS 36 completed
Wed May 17 02:17:03 2023: BS 37 completed
Wed May 17 02:25:18 2023: BS 38 completed
Wed May 17 02:33:33 2023: BS 39 completed
Wed May 17 02:41:47 2023: BS 40 completed
Wed May 17 02:50:02 2023: BS 41 completed
Wed May 17 02:58:17 2023: BS 42 completed
Wed May 17 03:06:32 2023: BS 43 completed
Wed May 17 03:14:46 2023: BS 44 completed
Wed May 17 03:23:01 2023: BS 45 completed
Wed May 17 03:31:16 2023: BS 46 completed
Wed May 17 03:39:31 2023: BS 47 completed
Wed May 17 03:47:45 2023: BS 48 completed
Wed May 17 03:56:00 2023: BS 49 completed
Wed May 17 04:04:15 2023: BS 50 completed
Wed May 17 04:12:29 2023: BS 51 completed
Wed May 17 04:20:44 2023: BS 52 completed
Wed May 17 04:28:59 2023: BS 53 completed
Wed May 17 04:37:14 2023: BS 54 completed
Wed May 17 04:45:28 2023: BS 55 completed
Wed May 17 04:53:43 2023: BS 56 completed
Wed May 17 05:01:58 2023: BS 57 completed
Wed May 17 05:10:19 2023: BS 58 completed
Wed May 17 05:18:27 2023: BS 59 completed
Wed May 17 05:26:42 2023: BS 60 completed
Wed May 17 05:34:57 2023: BS 61 completed
Wed May 17 05:43:11 2023: BS 62 completed
Wed May 17 05:51:26 2023: BS 63 completed
Wed May 17 05:59:41 2023: BS 64 completed
Wed May 17 06:07:56 2023: BS 65 completed
Wed May 17 06:16:10 2023: BS 66 completed
Wed May 17 06:24:25 2023: BS 67 completed
Wed May 17 06:32:40 2023: BS 68 completed
Wed May 17 06:40:54 2023: BS 69 completed
Wed May 17 06:49:09 2023: BS 70 completed
Wed May 17 06:57:30 2023: BS 71 completed
Wed May 17 07:05:39 2023: BS 72 completed
Wed May 17 07:13:53 2023: BS 73 completed
Wed May 17 07:22:08 2023: BS 74 completed
Wed May 17 07:30:23 2023: BS 75 completed
Wed May 17 07:38:37 2023: BS 76 completed
Wed May 17 07:46:52 2023: BS 77 completed
Wed May 17 07:55:07 2023: BS 78 completed
Wed May 17 08:03:22 2023: BS 79 completed
Wed May 17 08:11:36 2023: BS 80 completed
Wed May 17 08:19:51 2023: BS 81 completed
Wed May 17 08:28:06 2023: BS 82 completed
Wed May 17 08:36:21 2023: BS 83 completed
Wed May 17 08:44:35 2023: BS 84 completed
Wed May 17 08:52:50 2023: BS 85 completed
Wed May 17 09:01:05 2023: BS 86 completed
Wed May 17 09:09:19 2023: BS 87 completed
Wed May 17 09:17:34 2023: BS 88 completed
Wed May 17 09:25:49 2023: BS 89 completed
Wed May 17 09:27:23 2023: Acquisition aborted
