# Supplementary material for: Spiro-Linked Polyketides from Cultures of Westerdykella dispersa Ca4–13 as Inhibitors of iNOS-Associated Neuroinflammation
Source: J Nat Prod. 2026 May 28;89(6):1775–84. doi: 10.1021/acs.jnatprod.6c00217 (PMC13316987; doi:10.1021/acs.jnatprod.6c00217)
Supplement: Supplementary file 3 [file np6c00217_si_003.zip › Compound2/Compound2_DEPT/log]

Tue May 16 20:39:38 2023: Experiment started
Tue May 16 20:40:47 2023: BS 1 completed
Tue May 16 20:41:47 2023: BS 1 completed
Tue May 16 20:42:47 2023: BS 2 completed
Tue May 16 20:43:47 2023: BS 2 completed
Tue May 16 20:44:47 2023: BS 3 completed
Tue May 16 20:45:47 2023: BS 3 completed
Tue May 16 20:46:47 2023: BS 4 completed
Tue May 16 20:47:47 2023: BS 4 completed
Tue May 16 20:48:47 2023: BS 5 completed
Tue May 16 20:49:47 2023: BS 5 completed
Tue May 16 20:50:47 2023: BS 6 completed
Tue May 16 20:51:47 2023: BS 6 completed
Tue May 16 20:52:47 2023: BS 7 completed
Tue May 16 20:53:47 2023: BS 7 completed
Tue May 16 20:54:47 2023: BS 8 completed
Tue May 16 20:55:47 2023: BS 8 completed
Tue May 16 20:56:47 2023: BS 9 completed
Tue May 16 20:57:47 2023: BS 9 completed
Tue May 16 20:58:47 2023: BS 10 completed
Tue May 16 20:59:48 2023: BS 10 completed
Tue May 16 21:00:48 2023: BS 11 completed
Tue May 16 21:01:48 2023: BS 11 completed
Tue May 16 21:02:48 2023: BS 12 completed
Tue May 16 21:03:48 2023: BS 12 completed
Tue May 16 21:04:48 2023: BS 13 completed
Tue May 16 21:05:48 2023: BS 13 completed
Tue May 16 21:06:48 2023: BS 14 completed
Tue May 16 21:07:48 2023: BS 14 completed
Tue May 16 21:08:48 2023: BS 15 completed
Tue May 16 21:09:48 2023: BS 15 completed
Tue May 16 21:11:48 2023: Acquisition complete
