# Supplementary material for: Spiro-Linked Polyketides from Cultures of Westerdykella dispersa Ca4–13 as Inhibitors of iNOS-Associated Neuroinflammation
Source: J Nat Prod. 2026 May 28;89(6):1775–84. doi: 10.1021/acs.jnatprod.6c00217 (PMC13316987; doi:10.1021/acs.jnatprod.6c00217)
Supplement: Supplementary file 3 [file np6c00217_si_003.zip › Compound2/Compound2_HMBC/log]

Tue May 16 17:10:39 2023: Experiment started
Tue May 16 17:11:26 2023: BS 1 completed
Tue May 16 17:11:30 2023: BS 1 completed
Tue May 16 17:11:35 2023: BS 1 completed
Tue May 16 17:11:40 2023: BS 1 completed
Tue May 16 17:11:45 2023: BS 1 completed
Tue May 16 17:11:50 2023: BS 1 completed
Tue May 16 17:11:55 2023: BS 1 completed
Tue May 16 17:12:00 2023: BS 1 completed
Tue May 16 17:12:05 2023: BS 1 completed
Tue May 16 17:12:10 2023: BS 1 completed
Tue May 16 17:12:15 2023: BS 1 completed
Tue May 16 17:12:20 2023: BS 1 completed
Tue May 16 17:12:25 2023: BS 1 completed
Tue May 16 17:12:30 2023: BS 1 completed
Tue May 16 17:12:34 2023: BS 1 completed
Tue May 16 17:12:39 2023: BS 1 completed
Tue May 16 17:12:44 2023: BS 1 completed
Tue May 16 17:12:49 2023: BS 1 completed
Tue May 16 17:12:54 2023: BS 1 completed
Tue May 16 17:12:59 2023: BS 1 completed
Tue May 16 17:13:04 2023: BS 1 completed
Tue May 16 17:13:09 2023: BS 1 completed
Tue May 16 17:13:14 2023: BS 1 completed
Tue May 16 17:13:19 2023: BS 1 completed
Tue May 16 17:13:24 2023: BS 1 completed
Tue May 16 17:13:29 2023: BS 1 completed
Tue May 16 17:13:34 2023: BS 1 completed
Tue May 16 17:13:39 2023: BS 1 completed
Tue May 16 17:13:43 2023: BS 1 completed
Tue May 16 17:13:48 2023: BS 1 completed
Tue May 16 17:13:53 2023: BS 1 completed
Tue May 16 17:13:58 2023: BS 1 completed
Tue May 16 17:14:03 2023: BS 1 completed
Tue May 16 17:14:08 2023: BS 1 completed
Tue May 16 17:14:13 2023: BS 1 completed
Tue May 16 17:14:18 2023: BS 1 completed
Tue May 16 17:14:23 2023: BS 1 completed
Tue May 16 17:14:28 2023: BS 1 completed
Tue May 16 17:14:33 2023: BS 1 completed
Tue May 16 17:14:38 2023: BS 1 completed
Tue May 16 17:14:43 2023: BS 1 completed
Tue May 16 17:14:48 2023: BS 1 completed
Tue May 16 17:14:52 2023: BS 1 completed
Tue May 16 17:14:57 2023: BS 1 completed
Tue May 16 17:15:02 2023: BS 1 completed
Tue May 16 17:15:07 2023: BS 1 completed
Tue May 16 17:15:12 2023: BS 1 completed
Tue May 16 17:15:17 2023: BS 1 completed
Tue May 16 17:15:22 2023: BS 1 completed
Tue May 16 17:15:27 2023: BS 1 completed
Tue May 16 17:15:32 2023: BS 1 completed
Tue May 16 17:15:37 2023: BS 1 completed
Tue May 16 17:15:42 2023: BS 1 completed
Tue May 16 17:15:47 2023: BS 1 completed
Tue May 16 17:15:52 2023: BS 1 completed
Tue May 16 17:15:57 2023: BS 1 completed
Tue May 16 17:16:01 2023: BS 1 completed
Tue May 16 17:16:06 2023: BS 1 completed
Tue May 16 17:16:11 2023: BS 1 completed
Tue May 16 17:16:16 2023: BS 1 completed
Tue May 16 17:16:21 2023: BS 1 completed
Tue May 16 17:16:26 2023: BS 1 completed
Tue May 16 17:16:31 2023: BS 1 completed
Tue May 16 17:16:36 2023: BS 1 completed
Tue May 16 17:16:41 2023: BS 1 completed
Tue May 16 17:16:46 2023: BS 1 completed
Tue May 16 17:16:51 2023: BS 1 completed
Tue May 16 17:16:56 2023: BS 1 completed
Tue May 16 17:17:01 2023: BS 1 completed
Tue May 16 17:17:06 2023: BS 1 completed
Tue May 16 17:17:10 2023: BS 1 completed
Tue May 16 17:17:15 2023: BS 1 completed
Tue May 16 17:17:20 2023: BS 1 completed
Tue May 16 17:17:25 2023: BS 1 completed
Tue May 16 17:17:30 2023: BS 1 completed
Tue May 16 17:17:35 2023: BS 1 completed
Tue May 16 17:17:40 2023: BS 1 completed
Tue May 16 17:17:45 2023: BS 1 completed
Tue May 16 17:17:50 2023: BS 1 completed
Tue May 16 17:17:55 2023: BS 1 completed
Tue May 16 17:18:00 2023: BS 1 completed
Tue May 16 17:18:05 2023: BS 1 completed
Tue May 16 17:18:10 2023: BS 1 completed
Tue May 16 17:18:15 2023: BS 1 completed
Tue May 16 17:18:20 2023: BS 1 completed
Tue May 16 17:18:24 2023: BS 1 completed
Tue May 16 17:18:29 2023: BS 1 completed
Tue May 16 17:18:34 2023: BS 1 completed
Tue May 16 17:18:39 2023: BS 1 completed
Tue May 16 17:18:44 2023: BS 1 completed
Tue May 16 17:18:49 2023: BS 1 completed
Tue May 16 17:18:54 2023: BS 1 completed
Tue May 16 17:18:59 2023: BS 1 completed
Tue May 16 17:19:04 2023: BS 1 completed
Tue May 16 17:19:09 2023: BS 1 completed
Tue May 16 17:19:14 2023: BS 1 completed
Tue May 16 17:19:19 2023: BS 1 completed
Tue May 16 17:19:24 2023: BS 1 completed
Tue May 16 17:19:29 2023: BS 1 completed
Tue May 16 17:19:33 2023: BS 1 completed
Tue May 16 17:19:38 2023: BS 1 completed
Tue May 16 17:19:43 2023: BS 1 completed
Tue May 16 17:19:48 2023: BS 1 completed
Tue May 16 17:19:53 2023: BS 1 completed
Tue May 16 17:19:58 2023: BS 1 completed
Tue May 16 17:20:03 2023: BS 1 completed
Tue May 16 17:20:08 2023: BS 1 completed
Tue May 16 17:20:13 2023: BS 1 completed
Tue May 16 17:20:18 2023: BS 1 completed
Tue May 16 17:20:23 2023: BS 1 completed
Tue May 16 17:20:28 2023: BS 1 completed
Tue May 16 17:20:33 2023: BS 1 completed
Tue May 16 17:20:38 2023: BS 1 completed
Tue May 16 17:20:43 2023: BS 1 completed
Tue May 16 17:20:47 2023: BS 1 completed
Tue May 16 17:20:52 2023: BS 1 completed
Tue May 16 17:20:57 2023: BS 1 completed
Tue May 16 17:21:02 2023: BS 1 completed
Tue May 16 17:21:07 2023: BS 1 completed
Tue May 16 17:21:12 2023: BS 1 completed
Tue May 16 17:21:17 2023: BS 1 completed
Tue May 16 17:21:22 2023: BS 1 completed
Tue May 16 17:21:27 2023: BS 1 completed
Tue May 16 17:21:32 2023: BS 1 completed
Tue May 16 17:21:37 2023: BS 1 completed
Tue May 16 17:21:42 2023: BS 1 completed
Tue May 16 17:21:47 2023: BS 1 completed
Tue May 16 17:21:52 2023: BS 1 completed
Tue May 16 17:21:57 2023: BS 1 completed
Tue May 16 17:22:01 2023: BS 1 completed
Tue May 16 17:22:06 2023: BS 1 completed
Tue May 16 17:22:11 2023: BS 1 completed
Tue May 16 17:22:16 2023: BS 1 completed
Tue May 16 17:22:21 2023: BS 1 completed
Tue May 16 17:22:26 2023: BS 1 completed
Tue May 16 17:22:31 2023: BS 1 completed
Tue May 16 17:22:36 2023: BS 1 completed
Tue May 16 17:22:41 2023: BS 1 completed
Tue May 16 17:22:46 2023: BS 1 completed
Tue May 16 17:22:51 2023: BS 1 completed
Tue May 16 17:22:56 2023: BS 1 completed
Tue May 16 17:23:01 2023: BS 1 completed
Tue May 16 17:23:06 2023: BS 1 completed
Tue May 16 17:23:11 2023: BS 1 completed
Tue May 16 17:23:15 2023: BS 1 completed
Tue May 16 17:23:20 2023: BS 1 completed
Tue May 16 17:23:25 2023: BS 1 completed
Tue May 16 17:23:30 2023: BS 1 completed
Tue May 16 17:23:35 2023: BS 1 completed
Tue May 16 17:23:43 2023: BS 1 completed
Tue May 16 17:23:50 2023: BS 1 completed
Tue May 16 17:23:57 2023: BS 1 completed
Tue May 16 17:24:04 2023: BS 1 completed
Tue May 16 17:24:10 2023: BS 1 completed
Tue May 16 17:24:16 2023: BS 1 completed
Tue May 16 17:24:21 2023: BS 1 completed
Tue May 16 17:24:26 2023: BS 1 completed
Tue May 16 17:24:31 2023: BS 1 completed
Tue May 16 17:24:36 2023: BS 1 completed
Tue May 16 17:24:43 2023: BS 1 completed
Tue May 16 17:24:47 2023: BS 1 completed
Tue May 16 17:24:53 2023: BS 1 completed
Tue May 16 17:24:59 2023: BS 1 completed
Tue May 16 17:25:06 2023: BS 1 completed
Tue May 16 17:25:13 2023: BS 1 completed
Tue May 16 17:25:19 2023: BS 1 completed
Tue May 16 17:25:24 2023: BS 1 completed
Tue May 16 17:25:30 2023: BS 1 completed
Tue May 16 17:25:36 2023: BS 1 completed
Tue May 16 17:25:41 2023: BS 1 completed
Tue May 16 17:25:47 2023: BS 1 completed
Tue May 16 17:25:53 2023: BS 1 completed
Tue May 16 17:25:59 2023: BS 1 completed
Tue May 16 17:26:04 2023: BS 1 completed
Tue May 16 17:26:10 2023: BS 1 completed
Tue May 16 17:26:16 2023: BS 1 completed
Tue May 16 17:26:22 2023: BS 1 completed
Tue May 16 17:26:27 2023: BS 1 completed
Tue May 16 17:26:33 2023: BS 1 completed
Tue May 16 17:26:40 2023: BS 1 completed
Tue May 16 17:26:46 2023: BS 1 completed
Tue May 16 17:26:52 2023: BS 1 completed
Tue May 16 17:26:58 2023: BS 1 completed
Tue May 16 17:27:04 2023: BS 1 completed
Tue May 16 17:27:12 2023: BS 1 completed
Tue May 16 17:27:17 2023: BS 1 completed
Tue May 16 17:27:24 2023: BS 1 completed
Tue May 16 17:27:31 2023: BS 1 completed
Tue May 16 17:27:37 2023: BS 1 completed
Tue May 16 17:27:44 2023: BS 1 completed
Tue May 16 17:27:50 2023: BS 1 completed
Tue May 16 17:27:56 2023: BS 1 completed
Tue May 16 17:28:01 2023: BS 1 completed
Tue May 16 17:28:06 2023: BS 1 completed
Tue May 16 17:28:14 2023: BS 1 completed
Tue May 16 17:28:20 2023: BS 1 completed
Tue May 16 17:28:26 2023: BS 1 completed
Tue May 16 17:28:31 2023: BS 1 completed
Tue May 16 17:28:37 2023: BS 1 completed
Tue May 16 17:28:40 2023: BS 1 completed
Tue May 16 17:28:41 2023: BS 1 completed
Tue May 16 17:28:46 2023: BS 1 completed
Tue May 16 17:28:51 2023: BS 1 completed
Tue May 16 17:28:56 2023: BS 1 completed
Tue May 16 17:29:01 2023: BS 1 completed
Tue May 16 17:29:06 2023: BS 1 completed
Tue May 16 17:29:11 2023: BS 1 completed
Tue May 16 17:29:16 2023: BS 1 completed
Tue May 16 17:29:21 2023: BS 1 completed
Tue May 16 17:29:26 2023: BS 1 completed
Tue May 16 17:29:31 2023: BS 1 completed
Tue May 16 17:29:36 2023: BS 1 completed
Tue May 16 17:29:41 2023: BS 1 completed
Tue May 16 17:29:45 2023: BS 1 completed
Tue May 16 17:29:50 2023: BS 1 completed
Tue May 16 17:29:55 2023: BS 1 completed
Tue May 16 17:30:00 2023: BS 1 completed
Tue May 16 17:30:05 2023: BS 1 completed
Tue May 16 17:30:10 2023: BS 1 completed
Tue May 16 17:30:15 2023: BS 1 completed
Tue May 16 17:30:20 2023: BS 1 completed
Tue May 16 17:30:25 2023: BS 1 completed
Tue May 16 17:30:30 2023: BS 1 completed
Tue May 16 17:30:35 2023: BS 1 completed
Tue May 16 17:30:40 2023: BS 1 completed
Tue May 16 17:30:45 2023: BS 1 completed
Tue May 16 17:30:50 2023: BS 1 completed
Tue May 16 17:30:55 2023: BS 1 completed
Tue May 16 17:31:00 2023: BS 1 completed
Tue May 16 17:31:04 2023: BS 1 completed
Tue May 16 17:31:09 2023: BS 1 completed
Tue May 16 17:31:14 2023: BS 1 completed
Tue May 16 17:31:19 2023: BS 1 completed
Tue May 16 17:31:24 2023: BS 1 completed
Tue May 16 17:31:29 2023: BS 1 completed
Tue May 16 17:31:34 2023: BS 1 completed
Tue May 16 17:31:39 2023: BS 1 completed
Tue May 16 17:31:44 2023: BS 1 completed
Tue May 16 17:31:49 2023: BS 1 completed
Tue May 16 17:31:54 2023: BS 1 completed
Tue May 16 17:31:59 2023: BS 1 completed
Tue May 16 17:32:04 2023: BS 1 completed
Tue May 16 17:32:09 2023: BS 1 completed
Tue May 16 17:32:14 2023: BS 1 completed
Tue May 16 17:32:19 2023: BS 1 completed
Tue May 16 17:32:24 2023: BS 1 completed
Tue May 16 17:32:28 2023: BS 1 completed
Tue May 16 17:32:33 2023: BS 1 completed
Tue May 16 17:32:38 2023: BS 1 completed
Tue May 16 17:32:43 2023: BS 1 completed
Tue May 16 17:32:48 2023: BS 1 completed
Tue May 16 17:32:53 2023: BS 1 completed
Tue May 16 17:32:58 2023: BS 1 completed
Tue May 16 17:33:03 2023: BS 1 completed
Tue May 16 17:33:08 2023: BS 1 completed
Tue May 16 17:33:13 2023: BS 1 completed
Tue May 16 17:33:18 2023: BS 1 completed
Tue May 16 17:33:23 2023: BS 1 completed
Tue May 16 17:33:28 2023: BS 1 completed
Tue May 16 17:33:33 2023: BS 1 completed
Tue May 16 17:33:38 2023: BS 1 completed
Tue May 16 17:33:43 2023: BS 1 completed
Tue May 16 17:33:48 2023: BS 1 completed
Tue May 16 17:33:52 2023: BS 1 completed
Tue May 16 17:33:57 2023: BS 1 completed
Tue May 16 17:34:02 2023: BS 1 completed
Tue May 16 17:34:07 2023: BS 1 completed
Tue May 16 17:34:12 2023: BS 1 completed
Tue May 16 17:34:17 2023: BS 1 completed
Tue May 16 17:34:22 2023: BS 1 completed
Tue May 16 17:34:27 2023: BS 1 completed
Tue May 16 17:34:32 2023: BS 1 completed
Tue May 16 17:34:37 2023: BS 1 completed
Tue May 16 17:34:42 2023: BS 1 completed
Tue May 16 17:34:47 2023: BS 1 completed
Tue May 16 17:34:52 2023: BS 1 completed
Tue May 16 17:34:57 2023: BS 1 completed
Tue May 16 17:35:02 2023: BS 1 completed
Tue May 16 17:35:07 2023: BS 1 completed
Tue May 16 17:35:12 2023: BS 1 completed
Tue May 16 17:35:16 2023: BS 1 completed
Tue May 16 17:35:21 2023: BS 1 completed
Tue May 16 17:35:26 2023: BS 1 completed
Tue May 16 17:35:31 2023: BS 1 completed
Tue May 16 17:35:36 2023: BS 1 completed
Tue May 16 17:35:41 2023: BS 1 completed
Tue May 16 17:35:46 2023: BS 1 completed
Tue May 16 17:35:51 2023: BS 1 completed
Tue May 16 17:35:56 2023: BS 1 completed
Tue May 16 17:36:01 2023: BS 1 completed
Tue May 16 17:36:06 2023: BS 1 completed
Tue May 16 17:36:11 2023: BS 1 completed
Tue May 16 17:36:16 2023: BS 1 completed
Tue May 16 17:36:21 2023: BS 1 completed
Tue May 16 17:36:26 2023: BS 1 completed
Tue May 16 17:36:31 2023: BS 1 completed
Tue May 16 17:36:36 2023: BS 1 completed
Tue May 16 17:36:40 2023: BS 1 completed
Tue May 16 17:36:45 2023: BS 1 completed
Tue May 16 17:36:50 2023: BS 1 completed
Tue May 16 17:36:55 2023: BS 1 completed
Tue May 16 17:37:00 2023: BS 1 completed
Tue May 16 17:37:05 2023: BS 1 completed
Tue May 16 17:37:10 2023: BS 1 completed
Tue May 16 17:37:15 2023: BS 1 completed
Tue May 16 17:37:20 2023: BS 1 completed
Tue May 16 17:37:25 2023: BS 1 completed
Tue May 16 17:37:30 2023: BS 1 completed
Tue May 16 17:37:35 2023: BS 1 completed
Tue May 16 17:37:40 2023: BS 1 completed
Tue May 16 17:37:45 2023: BS 1 completed
Tue May 16 17:37:50 2023: BS 1 completed
Tue May 16 17:37:55 2023: BS 1 completed
Tue May 16 17:38:00 2023: BS 1 completed
Tue May 16 17:38:05 2023: BS 1 completed
Tue May 16 17:38:09 2023: BS 1 completed
Tue May 16 17:38:14 2023: BS 1 completed
Tue May 16 17:38:19 2023: BS 1 completed
Tue May 16 17:38:24 2023: BS 1 completed
Tue May 16 17:38:29 2023: BS 1 completed
Tue May 16 17:38:34 2023: BS 1 completed
Tue May 16 17:38:39 2023: BS 1 completed
Tue May 16 17:38:44 2023: BS 1 completed
Tue May 16 17:38:49 2023: BS 1 completed
Tue May 16 17:38:54 2023: BS 1 completed
Tue May 16 17:38:59 2023: BS 1 completed
Tue May 16 17:39:04 2023: BS 1 completed
Tue May 16 17:39:09 2023: BS 1 completed
Tue May 16 17:39:14 2023: BS 1 completed
Tue May 16 17:39:19 2023: BS 1 completed
Tue May 16 17:39:24 2023: BS 1 completed
Tue May 16 17:39:29 2023: BS 1 completed
Tue May 16 17:39:34 2023: BS 1 completed
Tue May 16 17:39:38 2023: BS 1 completed
Tue May 16 17:39:43 2023: BS 1 completed
Tue May 16 17:39:48 2023: BS 1 completed
Tue May 16 17:39:53 2023: BS 1 completed
Tue May 16 17:39:58 2023: BS 1 completed
Tue May 16 17:40:03 2023: BS 1 completed
Tue May 16 17:40:08 2023: BS 1 completed
Tue May 16 17:40:13 2023: BS 1 completed
Tue May 16 17:40:18 2023: BS 1 completed
Tue May 16 17:40:23 2023: BS 1 completed
Tue May 16 17:40:28 2023: BS 1 completed
Tue May 16 17:40:33 2023: BS 1 completed
Tue May 16 17:40:38 2023: BS 1 completed
Tue May 16 17:40:43 2023: BS 1 completed
Tue May 16 17:40:48 2023: BS 1 completed
Tue May 16 17:40:53 2023: BS 1 completed
Tue May 16 17:40:58 2023: BS 1 completed
Tue May 16 17:41:03 2023: BS 1 completed
Tue May 16 17:41:08 2023: BS 1 completed
Tue May 16 17:41:12 2023: BS 1 completed
Tue May 16 17:41:17 2023: BS 1 completed
Tue May 16 17:41:22 2023: BS 1 completed
Tue May 16 17:41:27 2023: BS 1 completed
Tue May 16 17:41:32 2023: BS 1 completed
Tue May 16 17:41:37 2023: BS 1 completed
Tue May 16 17:41:42 2023: BS 1 completed
Tue May 16 17:41:47 2023: BS 1 completed
Tue May 16 17:41:52 2023: BS 1 completed
Tue May 16 17:41:57 2023: BS 1 completed
Tue May 16 17:42:02 2023: BS 1 completed
Tue May 16 17:42:07 2023: BS 1 completed
Tue May 16 17:42:12 2023: BS 1 completed
Tue May 16 17:42:17 2023: BS 1 completed
Tue May 16 17:42:22 2023: BS 1 completed
Tue May 16 17:42:27 2023: BS 1 completed
Tue May 16 17:42:32 2023: BS 1 completed
Tue May 16 17:42:37 2023: BS 1 completed
Tue May 16 17:42:41 2023: BS 1 completed
Tue May 16 17:42:46 2023: BS 1 completed
Tue May 16 17:42:51 2023: BS 1 completed
Tue May 16 17:42:56 2023: BS 1 completed
Tue May 16 17:43:01 2023: BS 1 completed
Tue May 16 17:43:06 2023: BS 1 completed
Tue May 16 17:43:11 2023: BS 1 completed
Tue May 16 17:43:16 2023: BS 1 completed
Tue May 16 17:43:21 2023: BS 1 completed
Tue May 16 17:43:26 2023: BS 1 completed
Tue May 16 17:43:31 2023: BS 1 completed
Tue May 16 17:43:36 2023: BS 1 completed
Tue May 16 17:43:41 2023: BS 1 completed
Tue May 16 17:43:46 2023: BS 1 completed
Tue May 16 17:43:51 2023: BS 1 completed
Tue May 16 17:43:56 2023: BS 1 completed
Tue May 16 17:44:01 2023: BS 1 completed
Tue May 16 17:44:06 2023: BS 1 completed
Tue May 16 17:44:11 2023: BS 1 completed
Tue May 16 17:44:16 2023: BS 1 completed
Tue May 16 17:44:20 2023: BS 1 completed
Tue May 16 17:44:25 2023: BS 1 completed
Tue May 16 17:44:30 2023: BS 1 completed
Tue May 16 17:44:35 2023: BS 1 completed
Tue May 16 17:44:40 2023: BS 1 completed
Tue May 16 17:44:45 2023: BS 1 completed
Tue May 16 17:44:50 2023: BS 1 completed
Tue May 16 17:44:55 2023: BS 1 completed
Tue May 16 17:45:00 2023: BS 1 completed
Tue May 16 17:45:05 2023: BS 1 completed
Tue May 16 17:45:10 2023: BS 1 completed
Tue May 16 17:45:15 2023: BS 1 completed
Tue May 16 17:45:20 2023: BS 1 completed
Tue May 16 17:45:25 2023: BS 1 completed
Tue May 16 17:45:30 2023: BS 1 completed
Tue May 16 17:45:35 2023: BS 1 completed
Tue May 16 17:45:40 2023: BS 1 completed
Tue May 16 17:45:45 2023: BS 1 completed
Tue May 16 17:45:50 2023: BS 1 completed
Tue May 16 17:45:54 2023: BS 1 completed
Tue May 16 17:45:59 2023: BS 1 completed
Tue May 16 17:46:04 2023: BS 1 completed
Tue May 16 17:46:09 2023: BS 1 completed
Tue May 16 17:46:14 2023: BS 1 completed
Tue May 16 17:46:19 2023: BS 1 completed
Tue May 16 17:46:24 2023: BS 1 completed
Tue May 16 17:46:29 2023: BS 1 completed
Tue May 16 17:46:34 2023: BS 1 completed
Tue May 16 17:46:39 2023: BS 1 completed
Tue May 16 17:46:44 2023: BS 1 completed
Tue May 16 17:46:49 2023: BS 1 completed
Tue May 16 17:46:54 2023: BS 1 completed
Tue May 16 17:46:59 2023: BS 1 completed
Tue May 16 17:47:04 2023: BS 1 completed
Tue May 16 17:47:09 2023: BS 1 completed
Tue May 16 17:47:14 2023: BS 1 completed
Tue May 16 17:47:19 2023: BS 1 completed
Tue May 16 17:47:24 2023: BS 1 completed
Tue May 16 17:47:29 2023: BS 1 completed
Tue May 16 17:47:33 2023: BS 1 completed
Tue May 16 17:47:38 2023: BS 1 completed
Tue May 16 17:47:43 2023: BS 1 completed
Tue May 16 17:47:48 2023: BS 1 completed
Tue May 16 17:47:53 2023: BS 1 completed
Tue May 16 17:47:58 2023: BS 1 completed
Tue May 16 17:48:03 2023: BS 1 completed
Tue May 16 17:48:08 2023: BS 1 completed
Tue May 16 17:48:13 2023: BS 1 completed
Tue May 16 17:48:18 2023: BS 1 completed
Tue May 16 17:48:23 2023: BS 1 completed
Tue May 16 17:48:28 2023: BS 1 completed
Tue May 16 17:48:33 2023: BS 1 completed
Tue May 16 17:48:38 2023: BS 1 completed
Tue May 16 17:48:43 2023: BS 1 completed
Tue May 16 17:48:48 2023: BS 1 completed
Tue May 16 17:48:53 2023: BS 1 completed
Tue May 16 17:48:58 2023: BS 1 completed
Tue May 16 17:49:03 2023: BS 1 completed
Tue May 16 17:49:08 2023: BS 1 completed
Tue May 16 17:49:13 2023: BS 1 completed
Tue May 16 17:49:17 2023: BS 1 completed
Tue May 16 17:49:22 2023: BS 1 completed
Tue May 16 17:49:27 2023: BS 1 completed
Tue May 16 17:49:32 2023: BS 1 completed
Tue May 16 17:49:37 2023: BS 1 completed
Tue May 16 17:49:42 2023: BS 1 completed
Tue May 16 17:49:47 2023: BS 1 completed
Tue May 16 17:49:52 2023: BS 1 completed
Tue May 16 17:49:57 2023: BS 1 completed
Tue May 16 17:50:02 2023: BS 1 completed
Tue May 16 17:50:07 2023: BS 1 completed
Tue May 16 17:50:12 2023: BS 1 completed
Tue May 16 17:50:17 2023: BS 1 completed
Tue May 16 17:50:22 2023: BS 1 completed
Tue May 16 17:50:27 2023: BS 1 completed
Tue May 16 17:50:32 2023: BS 1 completed
Tue May 16 17:50:37 2023: BS 1 completed
Tue May 16 17:50:42 2023: BS 1 completed
Tue May 16 17:50:47 2023: BS 1 completed
Tue May 16 17:50:52 2023: BS 1 completed
Tue May 16 17:50:56 2023: BS 1 completed
Tue May 16 17:51:01 2023: BS 1 completed
Tue May 16 17:51:06 2023: BS 1 completed
Tue May 16 17:51:11 2023: BS 1 completed
Tue May 16 17:51:16 2023: BS 1 completed
Tue May 16 17:51:21 2023: BS 1 completed
Tue May 16 17:51:26 2023: BS 1 completed
Tue May 16 17:51:31 2023: BS 1 completed
Tue May 16 17:51:36 2023: BS 1 completed
Tue May 16 17:51:41 2023: BS 1 completed
Tue May 16 17:51:46 2023: BS 1 completed
Tue May 16 17:51:51 2023: BS 1 completed
Tue May 16 17:51:56 2023: BS 1 completed
Tue May 16 17:52:01 2023: BS 1 completed
Tue May 16 17:52:06 2023: BS 1 completed
Tue May 16 17:52:11 2023: BS 1 completed
Tue May 16 17:52:16 2023: BS 1 completed
Tue May 16 17:52:21 2023: BS 1 completed
Tue May 16 17:52:26 2023: BS 1 completed
Tue May 16 17:52:31 2023: BS 1 completed
Tue May 16 17:52:36 2023: BS 1 completed
Tue May 16 17:52:41 2023: BS 1 completed
Tue May 16 17:52:45 2023: BS 1 completed
Tue May 16 17:52:50 2023: BS 1 completed
Tue May 16 17:52:55 2023: BS 1 completed
Tue May 16 17:53:00 2023: BS 1 completed
Tue May 16 17:53:05 2023: BS 1 completed
Tue May 16 17:53:10 2023: BS 1 completed
Tue May 16 17:53:15 2023: BS 1 completed
Tue May 16 17:53:20 2023: BS 1 completed
Tue May 16 17:53:25 2023: BS 1 completed
Tue May 16 17:53:30 2023: BS 1 completed
Tue May 16 18:35:40 2023: Acquisition complete
