# Supplementary material for: Spiro-Linked Polyketides from Cultures of Westerdykella dispersa Ca4–13 as Inhibitors of iNOS-Associated Neuroinflammation
Source: J Nat Prod. 2026 May 28;89(6):1775–84. doi: 10.1021/acs.jnatprod.6c00217 (PMC13316987; doi:10.1021/acs.jnatprod.6c00217)
Supplement: Supplementary file 3 [file np6c00217_si_003.zip › Compound2/Compound2_NOESY/dirinfo/fidlist]

2023-04-26 : T153449 : PROTON_20230426_01 : Saved by : auto for tmu
2023-05-15 : T164829 : PROTON_20230515_01 : Saved by : auto for tmu
2023-05-15 : T165306 : CARBON_20230515_01 : Saved by : auto for tmu
2023-05-15 : T165431 : PROTON_20230515_02 : Saved by : auto for tmu
2023-05-15 : T170028 : gCOSY_20230515_01 : Saved by : auto for tmu
2023-05-16 : T162842 : PROTON_20230516_01 : Saved by : auto for tmu
2023-05-16 : T171027 : gHSQCAD_20230516_01 : Saved by : auto for tmu
2023-05-16 : T183541 : gHMBCAD_20230516_01 : Saved by : auto for tmu
2023-05-16 : T183734 : PROTON_20230516_02 : Saved by : auto for tmu
2023-05-16 : T203926 : NOESY_20230516_01 : Saved by : auto for tmu
2023-05-16 : T211149 : DEPT_20230516_01 : Saved by : auto for tmu
2023-05-17 : T092725 : CARBON_20230517_01 : Saved by : tmu
