# Supplementary material for: Spiro-Linked Polyketides from Cultures of Westerdykella dispersa Ca4–13 as Inhibitors of iNOS-Associated Neuroinflammation
Source: J Nat Prod. 2026 May 28;89(6):1775–84. doi: 10.1021/acs.jnatprod.6c00217 (PMC13316987; doi:10.1021/acs.jnatprod.6c00217)
Supplement: Supplementary file 3 [file np6c00217_si_003.zip › Compound2/Compound2_NOESY/dirinfo/fidlog]

PROTON: PROTON_20230426_01
PROTON: PROTON_20230515_01
CARBON: CARBON_20230515_01
PROTON: PROTON_20230515_02
gCOSY: gCOSY_20230515_01
PROTON: PROTON_20230516_01
gHSQCAD: gHSQCAD_20230516_01
gHMBCAD: gHMBCAD_20230516_01
PROTON: PROTON_20230516_02
NOESY: NOESY_20230516_01
DEPT: DEPT_20230516_01
CARBON: CARBON_20230517_01
