# Supplementary material for: Spiro-Linked Polyketides from Cultures of Westerdykella dispersa Ca4–13 as Inhibitors of iNOS-Associated Neuroinflammation
Source: J Nat Prod. 2026 May 28;89(6):1775–84. doi: 10.1021/acs.jnatprod.6c00217 (PMC13316987; doi:10.1021/acs.jnatprod.6c00217)
Supplement: Supplementary file 3 [file np6c00217_si_003.zip › Compound2/Compound2_NOESY/dirinfo/macdir/ACQlist]

PROTON_001  160  PROTON  xx000  Completed
PROTON_002  80  PROTON  xx000  Completed
CARBON_001  62  CARBON  xx000  Completed
PROTON_003  3  PROTON  xx000  Completed
gCOSY_001  342  gCOSY  xx000  Completed
PROTON_004  80  PROTON  xx000  Completed
gHSQCAD_001  2489  gHSQCAD  xx000  Completed
gHMBCAD_001  5098  gHMBCAD  xx000  Completed
PROTON_005  3  PROTON  xx000  Completed
NOESY_001  7296  NOESY  xx000  Completed
DEPT_001  1928  DEPT  xx000  Completed
CARBON_002  44032  CARBON  xx000  Completed
