# Supplementary material for: Spiro-Linked Polyketides from Cultures of Westerdykella dispersa Ca4–13 as Inhibitors of iNOS-Associated Neuroinflammation
Source: J Nat Prod. 2026 May 28;89(6):1775–84. doi: 10.1021/acs.jnatprod.6c00217 (PMC13316987; doi:10.1021/acs.jnatprod.6c00217)
Supplement: Supplementary file 3 [file np6c00217_si_003.zip › Compound2/Compound2_NOESY/dirinfo/macdir/EXPLIST]

PROTON_001 161 PROTON n002 Queued
PROTON_002 81 PROTON n002 Queued
CARBON_001 62 CARBON n002 Queued
PROTON_003 3 PROTON n006 Queued
gCOSY_001 343 gCOSY n003 Queued
PROTON_004 81 PROTON n005 Queued
gHSQCAD_001 2489 gHSQCAD n006 Queued
gHMBCAD_001 5099  gHMBCAD  n002  Queued
PROTON_005 3 PROTON n007 Queued
NOESY_001 7297 NOESY n008 Queued
DEPT_001 1929 DEPT n003 Queued
CARBON_002 77303 CARBON n004 Queued
