# Supplementary material for: Spiro-Linked Polyketides from Cultures of Westerdykella dispersa Ca4–13 as Inhibitors of iNOS-Associated Neuroinflammation
Source: J Nat Prod. 2026 May 28;89(6):1775–84. doi: 10.1021/acs.jnatprod.6c00217 (PMC13316987; doi:10.1021/acs.jnatprod.6c00217)
Supplement: Supplementary file 3 [file np6c00217_si_003.zip › Compound2/Compound2_NOESY/dirinfo/macdir/maclib_attic/CARBON_002acqpars]

ACQtime 7 1 100000000 0 1 2 1 256 1 64
1 77303 
0 
d1 3 1 14 14 14 2 1 8194 1 64
1 1.5 
0 
d2 3 1 14 14 14 2 1 8194 1 64
1 1.5 
0 
dm 4 2 4 0 0 2 1 0 1 64
1 "nyy"
4 "a" "n" "s" "y" 
il 2 2 1 0 0 2 1 0 1 64
1 "n"
2 "y" "n" 
nt 7 1 1000000000 1 1 2 1 2 1 64
1 20000 
0 
time_saved 2 2 8 0 0 4 1 0 1 64
1 "20230516T162641"
0 
REQexp 2 2 8 0 0 4 1 256 1 64
1 ""
0 
