# Supplementary material for: Spiro-Linked Polyketides from Cultures of Westerdykella dispersa Ca4–13 as Inhibitors of iNOS-Associated Neuroinflammation
Source: J Nat Prod. 2026 May 28;89(6):1775–84. doi: 10.1021/acs.jnatprod.6c00217 (PMC13316987; doi:10.1021/acs.jnatprod.6c00217)
Supplement: Supplementary file 3 [file np6c00217_si_003.zip › Compound2/Compound2_NOESY/dirinfo/macdir/maclib_attic/gCOSY_001acqpars]

acqcycles 1 1 9.99999984307e+17 -9.99999984307e+17 0 2 1 0 1 64
1 256 
0 
acqdim 7 1 32767 0 0 2 1 0 1 64
1 2 
0 
ACQtime 7 1 100000000 0 1 2 1 256 1 64
1 343 
0 
arraydim 7 1 32768 1 1 2 1 5 1 64
1 256 
0 
lpext1 7 1 1000000 0 1 3 1 0 1 64
1 256 
0 
lpnupts1 7 1 1000000 1 1 3 1 0 1 64
1 256 
0 
ni 7 1 32767 0 0 2 1 0 1 64
1 256 
0 
sb1 1 1 1000 -1000 0 3 1 1 1 64
1 -0.026624 
0 
strtext1 7 1 1000000 1 1 3 1 0 1 64
1 257 
0 
strtlp1 7 1 1000000 1 1 3 1 0 1 64
1 256 
0 
time_saved 2 2 8 0 0 4 1 0 1 64
1 "20230515T165029"
0 
REQexp 2 2 8 0 0 4 1 256 1 64
1 "wet1D PRESAT PROTON"
0 
