# Supplementary material for: Spiro-Linked Polyketides from Cultures of Westerdykella dispersa Ca4–13 as Inhibitors of iNOS-Associated Neuroinflammation
Source: J Nat Prod. 2026 May 28;89(6):1775–84. doi: 10.1021/acs.jnatprod.6c00217 (PMC13316987; doi:10.1021/acs.jnatprod.6c00217)
Supplement: Supplementary file 3 [file np6c00217_si_003.zip › Compound2/Compound2_NOESY/dirinfo/parlib/parliblist]

PROTON_001: dirinfo/parlib/PROTON_20230426_01
PROTON_002: dirinfo/parlib/PROTON_20230515_01
CARBON_001: dirinfo/parlib/CARBON_20230515_01
PROTON_003: dirinfo/parlib/PROTON_20230515_02
gCOSY_001: dirinfo/parlib/gCOSY_20230515_01
gHSQCAD_001: dirinfo/parlib/gHSQCAD_20230515_01
PROTON_004: dirinfo/parlib/PROTON_20230516_01
gHSQCAD_001: dirinfo/parlib/gHSQCAD_20230516_01
gHMBCAD_001: dirinfo/parlib/gHMBCAD_20230516_01
PROTON_005: dirinfo/parlib/PROTON_20230516_02
NOESY_001: dirinfo/parlib/NOESY_20230516_01
DEPT_001: dirinfo/parlib/DEPT_20230516_01
CARBON_002: dirinfo/parlib/CARBON_20230516_01
