# Supplementary material for: Spiro-Linked Polyketides from Cultures of Westerdykella dispersa Ca4–13 as Inhibitors of iNOS-Associated Neuroinflammation
Source: J Nat Prod. 2026 May 28;89(6):1775–84. doi: 10.1021/acs.jnatprod.6c00217 (PMC13316987; doi:10.1021/acs.jnatprod.6c00217)
Supplement: Supplementary file 3 [file np6c00217_si_003.zip › Compound2/Compound2_NOESY/dirinfo/shapelib/bip125us.RF]

# Set duration to 125 us.
# B1 should be 15.5 kHz: up to 10% strong okay
# Covers +/- 12.5 kHz, good enough for carbon-13 protonated range up to 600 MHz
#
# 0.0 1023.0 0.0	0
# 0.0 0.0 1.0	0
402.0 1023.0 1.0	1
399.2 1023.0 1.0	1
395.3 1023.0 1.0	1
388.2 1023.0 1.0	1
379.4 1023.0 1.0	1
365.6 1023.0 1.0	1
347.3 1023.0 1.0	1
328.4 1023.0 1.0	1
309.7 1023.0 1.0	1
291.8 1023.0 1.0	1
279.8 1023.0 1.0	1
266.5 1023.0 1.0	1
257.8 1023.0 1.0	1
251.3 1023.0 1.0	1
245.9 1023.0 1.0	1
239.1 1023.0 1.0	1
235.2 1023.0 1.0	1
230.9 1023.0 1.0	1
226.8 1023.0 1.0	1
225.0 1023.0 1.0	1
220.2 1023.0 1.0	1
216.1 1023.0 1.0	1
214.1 1023.0 1.0	1
211.6 1023.0 1.0	1
208.5 1023.0 1.0	1
201.9 1023.0 1.0	1
199.3 1023.0 1.0	1
194.1 1023.0 1.0	1
191.8 1023.0 1.0	1
188.5 1023.0 1.0	1
180.5 1023.0 1.0	1
176.9 1023.0 1.0	1
174.1 1023.0 1.0	1
169.3 1023.0 1.0	1
165.7 1023.0 1.0	1
162.2 1023.0 1.0	1
156.8 1023.0 1.0	1
153.1 1023.0 1.0	1
148.2 1023.0 1.0	1
141.5 1023.0 1.0	1
139.2 1023.0 1.0	1
134.6 1023.0 1.0	1
130.1 1023.0 1.0	1
126.3 1023.0 1.0	1
123.8 1023.0 1.0	1
118.4 1023.0 1.0	1
115.5 1023.0 1.0	1
111.8 1023.0 1.0	1
108.6 1023.0 1.0	1
106.5 1023.0 1.0	1
104.8 1023.0 1.0	1
103.1 1023.0 1.0	1
100.3 1023.0 1.0	1
97.4 1023.0 1.0	1
94.0 1023.0 1.0	1
92.9 1023.0 1.0	1
91.5 1023.0 1.0	1
87.6 1023.0 1.0	1
85.6 1023.0 1.0	1
84.9 1023.0 1.0	1
81.8 1023.0 1.0	1
79.6 1023.0 1.0	1
77.4 1023.0 1.0	1
75.0 1023.0 1.0	1
72.6 1023.0 1.0	1
70.6 1023.0 1.0	1
68.8 1023.0 1.0	1
66.6 1023.0 1.0	1
64.4 1023.0 1.0	1
62.9 1023.0 1.0	1
61.4 1023.0 1.0	1
58.4 1023.0 1.0	1
57.2 1023.0 1.0	1
55.8 1023.0 1.0	1
53.7 1023.0 1.0	1
52.2 1023.0 1.0	1
51.5 1023.0 1.0	1
47.8 1023.0 1.0	1
47.7 1023.0 1.0	1
46.5 1023.0 1.0	1
43.9 1023.0 1.0	1
41.8 1023.0 1.0	1
41.6 1023.0 1.0	1
40.5 1023.0 1.0	1
38.6 1023.0 1.0	1
37.2 1023.0 1.0	1
36.9 1023.0 1.0	1
34.4 1023.0 1.0	1
32.2 1023.0 1.0	1
31.5 1023.0 1.0	1
31.3 1023.0 1.0	1
29.8 1023.0 1.0	1
28.6 1023.0 1.0	1
26.6 1023.0 1.0	1
26.3 1023.0 1.0	1
25.9 1023.0 1.0	1
24.6 1023.0 1.0	1
23.3 1023.0 1.0	1
21.9 1023.0 1.0	1
21.5 1023.0 1.0	1
20.7 1023.0 1.0	1
19.8 1023.0 1.0	1
19.1 1023.0 1.0	1
18.5 1023.0 1.0	1
17.9 1023.0 1.0	1
17.4 1023.0 1.0	1
16.9 1023.0 1.0	1
16.5 1023.0 1.0	1
16.1 1023.0 1.0	1
15.7 1023.0 1.0	1
15.5 1023.0 1.0	1
15.4 1023.0 1.0	1
15.2 1023.0 1.0	1
14.8 1023.0 1.0	1
14.6 1023.0 1.0	1
14.4 1023.0 1.0	1
14.1 1023.0 1.0	1
13.6 1023.0 1.0	1
12.9 1023.0 1.0	1
11.7 1023.0 1.0	1
10.2 1023.0 1.0	1
8.2 1023.0 1.0	1
6.0 1023.0 1.0	1
3.6 1023.0 1.0	1
.0 1023.0 1.0	1
.0 1023.0 1.0	1
3.6 1023.0 1.0	1
6.0 1023.0 1.0	1
8.2 1023.0 1.0	1
10.2 1023.0 1.0	1
11.7 1023.0 1.0	1
12.9 1023.0 1.0	1
13.6 1023.0 1.0	1
14.1 1023.0 1.0	1
14.4 1023.0 1.0	1
14.6 1023.0 1.0	1
14.8 1023.0 1.0	1
15.2 1023.0 1.0	1
15.4 1023.0 1.0	1
15.5 1023.0 1.0	1
15.7 1023.0 1.0	1
16.1 1023.0 1.0	1
16.5 1023.0 1.0	1
16.9 1023.0 1.0	1
17.4 1023.0 1.0	1
17.9 1023.0 1.0	1
18.5 1023.0 1.0	1
19.1 1023.0 1.0	1
19.8 1023.0 1.0	1
20.7 1023.0 1.0	1
21.5 1023.0 1.0	1
21.9 1023.0 1.0	1
23.3 1023.0 1.0	1
24.6 1023.0 1.0	1
25.9 1023.0 1.0	1
26.3 1023.0 1.0	1
26.6 1023.0 1.0	1
28.6 1023.0 1.0	1
29.8 1023.0 1.0	1
31.3 1023.0 1.0	1
31.5 1023.0 1.0	1
32.2 1023.0 1.0	1
34.4 1023.0 1.0	1
36.9 1023.0 1.0	1
37.2 1023.0 1.0	1
38.6 1023.0 1.0	1
40.5 1023.0 1.0	1
41.6 1023.0 1.0	1
41.8 1023.0 1.0	1
43.9 1023.0 1.0	1
46.5 1023.0 1.0	1
47.7 1023.0 1.0	1
47.8 1023.0 1.0	1
51.5 1023.0 1.0	1
52.2 1023.0 1.0	1
53.7 1023.0 1.0	1
55.8 1023.0 1.0	1
57.2 1023.0 1.0	1
58.4 1023.0 1.0	1
61.4 1023.0 1.0	1
62.9 1023.0 1.0	1
64.4 1023.0 1.0	1
66.6 1023.0 1.0	1
68.8 1023.0 1.0	1
70.6 1023.0 1.0	1
72.6 1023.0 1.0	1
75.0 1023.0 1.0	1
77.4 1023.0 1.0	1
79.6 1023.0 1.0	1
81.8 1023.0 1.0	1
84.9 1023.0 1.0	1
85.6 1023.0 1.0	1
87.6 1023.0 1.0	1
91.5 1023.0 1.0	1
92.9 1023.0 1.0	1
94.0 1023.0 1.0	1
97.4 1023.0 1.0	1
100.3 1023.0 1.0	1
103.1 1023.0 1.0	1
104.8 1023.0 1.0	1
106.5 1023.0 1.0	1
108.6 1023.0 1.0	1
111.8 1023.0 1.0	1
115.5 1023.0 1.0	1
118.4 1023.0 1.0	1
123.8 1023.0 1.0	1
126.3 1023.0 1.0	1
130.1 1023.0 1.0	1
134.6 1023.0 1.0	1
139.2 1023.0 1.0	1
141.5 1023.0 1.0	1
148.2 1023.0 1.0	1
153.1 1023.0 1.0	1
156.8 1023.0 1.0	1
162.2 1023.0 1.0	1
165.7 1023.0 1.0	1
169.3 1023.0 1.0	1
174.1 1023.0 1.0	1
176.9 1023.0 1.0	1
180.5 1023.0 1.0	1
188.5 1023.0 1.0	1
191.8 1023.0 1.0	1
194.1 1023.0 1.0	1
199.3 1023.0 1.0	1
201.9 1023.0 1.0	1
208.5 1023.0 1.0	1
211.6 1023.0 1.0	1
214.1 1023.0 1.0	1
216.1 1023.0 1.0	1
220.2 1023.0 1.0	1
225.0 1023.0 1.0	1
226.8 1023.0 1.0	1
230.9 1023.0 1.0	1
235.2 1023.0 1.0	1
239.1 1023.0 1.0	1
245.9 1023.0 1.0	1
251.3 1023.0 1.0	1
257.8 1023.0 1.0	1
266.5 1023.0 1.0	1
279.8 1023.0 1.0	1
291.8 1023.0 1.0	1
309.7 1023.0 1.0	1
328.4 1023.0 1.0	1
347.3 1023.0 1.0	1
365.6 1023.0 1.0	1
379.4 1023.0 1.0	1
388.2 1023.0 1.0	1
395.3 1023.0 1.0	1
399.2 1023.0 1.0	1
402.0 1023.0 1.0	1
# 0.0 0.0 1.0	0
