# Supplementary material for: Spiro-Linked Polyketides from Cultures of Westerdykella dispersa Ca4–13 as Inhibitors of iNOS-Associated Neuroinflammation
Source: J Nat Prod. 2026 May 28;89(6):1775–84. doi: 10.1021/acs.jnatprod.6c00217 (PMC13316987; doi:10.1021/acs.jnatprod.6c00217)
Supplement: Supplementary file 3 [file np6c00217_si_003.zip › Compound2/Compound2_NOESY/dirinfo/shapelib/NOESY_zqf1.RF]

# Pbox  30000.00  35 4095  0.0     0    1.0000 1.67963     6
# VJ4.2  pw (us)  pwr  pwrf  dres  dmf  dcyc   B1max (kHz)  Stype
# ---------------------------------------------------------------
# Pxsim 0.0300000 1649.4229 0.000 288461.4 0.0000000 0.0000000 0.00
# data: pw (s) B1max (Hz) status sw (Hz) T1 (s)   T2 (s) RDC (Hz)
# ---------------------------------------------------------------
# Pbox.inp data :
# ~~~~~~~~~~~~~~~~~~~~~~~~~~~Waves~~~~~~~~~~~~~~~~~~~~~~~~~~~~~~~~~~
#   shape   bw(/pw)   ofs  st  ph  fla  trev  d1  d2   d0   wrp  php
# ~~~~~~~~~~~~~~~~~~~~~~~~~~~~~~~~~~~~~~~~~~~~~~~~~~~~~~~~~~~~~~~~~~
# { wurst2i 48076.9/0.0300000 }
#
# type      = r          mod       = n          dres      = n         
# steps     = n          stepsize  = 10.00      attn      = i         
# refofs    = n          wrap      = n          sfrq      = n         
# sucyc     = d          reps      = 2          header    = y         
# bscor     = n          pad1      = n          pad2      = n         
# bsim      = n          T1        = n          T2        = n         
# rdc       = n          dcyc      = n          sw        = n         
#
# RF Calibration Data :  ref_pwr   = 60         ref_pw90  = 8.37
# ~~~~~~~~~~~~~~~~~~~~~
###
# ------------------- Shape data ------------------
# pwtot      = 0.0300000 (total pw, s)
# power      = 35 (power level, dB)
# pwrf       = 4095 (fine power)
# B1max      = 1.6796 (B1max, kHz)
# B1rms      = 1.0099 (B1[RMS], kHz)
# nptot      = 3000 (total number of steps)
# stepsize   = 10.00 (length of a single step, us)
# maxamp     = 1005.6 (max amplitude)
# ------------------------------------------------- 
#      phase      amplitude   length     gate 
# ------------------------------------------------- 
        0.00      1023.00      0.0        0
       0.000        0.000      1.0        0
     190.052        0.000      1.0        0
     276.619        0.000      1.0        0
       3.186        0.000      1.0        0
      89.754        0.000      1.0        0
     176.321        0.000      1.0        0
     262.888        0.000      1.0        0
     349.455        0.000      1.0        0
      76.023        0.000      1.0        0
     162.590        0.000      1.0        0
     249.157        0.000      1.0        0
     335.724        0.000      1.0        0
      62.292        0.000      1.0        0
     148.859        0.000      1.0        0
     235.426        0.000      1.0        0
     321.994        0.000      1.0        0
      48.561        0.000      1.0        0
     135.128        0.000      1.0        0
     221.695        0.000      1.0        0
     308.263        0.000      1.0        0
      34.830        0.000      1.0        0
     121.397        0.000      1.0        0
     207.964        0.000      1.0        1
     294.532        0.000      1.0        1
      21.099        0.000      1.0        1
     107.666        0.000      1.0        1
     194.234        0.000      1.0        1
     280.801        0.000      1.0        1
       7.368        0.000      1.0        1
      93.935        0.000      1.0        1
     180.503        0.000      1.0        1
     267.070        0.060      1.0        1
     353.637        0.130      1.0        1
      80.205        0.201      1.0        1
     166.772        0.275      1.0        1
     253.339        0.351      1.0        1
     339.906        0.429      1.0        1
      66.474        0.510      1.0        1
     153.041        0.593      1.0        1
     239.608        0.677      1.0        1
     326.175        0.765      1.0        1
      52.743        0.854      1.0        1
     139.310        0.945      1.0        1
     225.877        1.039      1.0        1
     312.445        1.135      1.0        1
      39.012        1.233      1.0        1
     125.579        1.333      1.0        1
     212.146        1.436      1.0        1
     298.714        1.540      1.0        1
      25.281        1.647      1.0        1
     111.848        1.756      1.0        1
     198.415        1.867      1.0        1
     284.983        1.981      1.0        1
      11.550        2.096      1.0        1
      98.117        2.214      1.0        1
     184.684        2.334      1.0        1
     271.252        2.457      1.0        1
     357.819        2.581      1.0        1
      84.386        2.708      1.0        1
     170.953        2.836      1.0        1
     257.521        2.967      1.0        1
     344.088        3.100      1.0        1
      70.655        3.236      1.0        1
     157.222        3.373      1.0        1
     243.790        3.513      1.0        1
     330.357        3.655      1.0        1
      56.924        3.799      1.0        1
     143.491        3.945      1.0        1
     230.059        4.094      1.0        1
     316.626        4.245      1.0        1
      43.193        4.397      1.0        1
     129.760        4.552      1.0        1
     216.327        4.710      1.0        1
     302.895        4.869      1.0        1
      29.462        5.031      1.0        1
     116.029        5.194      1.0        1
     202.596        5.360      1.0        1
     289.163        5.528      1.0        1
      15.731        5.699      1.0        1
     102.298        5.871      1.0        1
     188.865        6.046      1.0        1
     275.432        6.223      1.0        1
       1.999        6.402      1.0        1
      88.566        6.583      1.0        1
     175.133        6.766      1.0        1
     261.701        6.952      1.0        1
     348.268        7.139      1.0        1
      74.835        7.329      1.0        1
     161.402        7.521      1.0        1
     247.969        7.715      1.0        1
     334.536        7.912      1.0        1
      61.103        8.110      1.0        1
     147.670        8.311      1.0        1
     234.237        8.514      1.0        1
     320.804        8.719      1.0        1
      47.371        8.926      1.0        1
     133.938        9.135      1.0        1
     220.505        9.347      1.0        1
     307.072        9.561      1.0        1
      33.639        9.776      1.0        1
     120.206        9.994      1.0        1
     206.773       10.215      1.0        1
     293.340       10.437      1.0        1
      19.906       10.661      1.0        1
     106.473       10.888      1.0        1
     193.040       11.117      1.0        1
     279.607       11.348      1.0        1
       6.174       11.581      1.0        1
      92.740       11.816      1.0        1
     179.307       12.054      1.0        1
     265.874       12.293      1.0        1
     352.441       12.535      1.0        1
      79.007       12.779      1.0        1
     165.574       13.025      1.0        1
     252.140       13.273      1.0        1
     338.707       13.523      1.0        1
      65.273       13.775      1.0        1
     151.840       14.030      1.0        1
     238.406       14.287      1.0        1
     324.973       14.546      1.0        1
      51.539       14.807      1.0        1
     138.106       15.070      1.0        1
     224.672       15.335      1.0        1
     311.238       15.602      1.0        1
      37.804       15.872      1.0        1
     124.370       16.144      1.0        1
     210.937       16.417      1.0        1
     297.503       16.693      1.0        1
      24.069       16.971      1.0        1
     110.635       17.252      1.0        1
     197.201       17.534      1.0        1
     283.767       17.818      1.0        1
      10.332       18.105      1.0        1
      96.898       18.393      1.0        1
     183.464       18.684      1.0        1
     270.030       18.977      1.0        1
     356.595       19.272      1.0        1
      83.161       19.569      1.0        1
     169.726       19.869      1.0        1
     256.292       20.170      1.0        1
     342.857       20.474      1.0        1
      69.422       20.779      1.0        1
     155.987       21.087      1.0        1
     242.552       21.397      1.0        1
     329.117       21.709      1.0        1
      55.682       22.023      1.0        1
     142.247       22.339      1.0        1
     228.812       22.657      1.0        1
     315.377       22.978      1.0        1
      41.941       23.300      1.0        1
     128.506       23.625      1.0        1
     215.070       23.951      1.0        1
     301.635       24.280      1.0        1
      28.199       24.611      1.0        1
     114.763       24.944      1.0        1
     201.327       25.279      1.0        1
     287.891       25.616      1.0        1
      14.455       25.955      1.0        1
     101.019       26.297      1.0        1
     187.582       26.640      1.0        1
     274.146       26.986      1.0        1
       0.709       27.333      1.0        1
      87.273       27.683      1.0        1
     173.836       28.035      1.0        1
     260.399       28.388      1.0        1
     346.962       28.744      1.0        1
      73.524       29.102      1.0        1
     160.087       29.462      1.0        1
     246.649       29.824      1.0        1
     333.212       30.189      1.0        1
      59.774       30.555      1.0        1
     146.336       30.923      1.0        1
     232.898       31.294      1.0        1
     319.459       31.666      1.0        1
      46.021       32.041      1.0        1
     132.582       32.417      1.0        1
     219.144       32.796      1.0        1
     305.705       33.177      1.0        1
      32.265       33.559      1.0        1
     118.826       33.944      1.0        1
     205.387       34.331      1.0        1
     291.947       34.720      1.0        1
      18.507       35.111      1.0        1
     105.067       35.504      1.0        1
     191.627       35.899      1.0        1
     278.186       36.296      1.0        1
       4.745       36.695      1.0        1
      91.304       37.097      1.0        1
     177.863       37.500      1.0        1
     264.422       37.905      1.0        1
     350.980       38.312      1.0        1
      77.538       38.722      1.0        1
     164.096       39.133      1.0        1
     250.654       39.547      1.0        1
     337.211       39.962      1.0        1
      63.768       40.379      1.0        1
     150.325       40.799      1.0        1
     236.882       41.220      1.0        1
     323.438       41.644      1.0        1
      49.994       42.070      1.0        1
     136.550       42.497      1.0        1
     223.106       42.927      1.0        1
     309.661       43.358      1.0        1
      36.216       43.792      1.0        1
     122.770       44.228      1.0        1
     209.325       44.665      1.0        1
     295.879       45.105      1.0        1
      22.432       45.547      1.0        1
     108.986       45.990      1.0        1
     195.539       46.436      1.0        1
     282.091       46.884      1.0        1
       8.644       47.333      1.0        1
      95.196       47.785      1.0        1
     181.747       48.238      1.0        1
     268.298       48.694      1.0        1
     354.849       49.152      1.0        1
      81.400       49.611      1.0        1
     167.950       50.073      1.0        1
     254.500       50.536      1.0        1
     341.049       51.002      1.0        1
      67.598       51.470      1.0        1
     154.146       51.939      1.0        1
     240.694       52.411      1.0        1
     327.242       52.884      1.0        1
      53.789       53.359      1.0        1
     140.335       53.837      1.0        1
     226.882       54.316      1.0        1
     313.427       54.798      1.0        1
      39.973       55.281      1.0        1
     126.518       55.766      1.0        1
     213.062       56.253      1.0        1
     299.606       56.742      1.0        1
      26.149       57.234      1.0        1
     112.692       57.727      1.0        1
     199.234       58.222      1.0        1
     285.776       58.719      1.0        1
      12.317       59.217      1.0        1
      98.858       59.718      1.0        1
     185.398       60.221      1.0        1
     271.937       60.726      1.0        1
     358.476       61.233      1.0        1
      85.014       61.741      1.0        1
     171.552       62.252      1.0        1
     258.089       62.764      1.0        1
     344.626       63.278      1.0        1
      71.162       63.795      1.0        1
     157.697       64.313      1.0        1
     244.231       64.833      1.0        1
     330.765       65.355      1.0        1
      57.299       65.879      1.0        1
     143.831       66.405      1.0        1
     230.363       66.933      1.0        1
     316.894       67.463      1.0        1
      43.425       67.994      1.0        1
     129.954       68.528      1.0        1
     216.483       69.063      1.0        1
     303.012       69.601      1.0        1
      29.539       70.140      1.0        1
     116.066       70.681      1.0        1
     202.592       71.224      1.0        1
     289.117       71.769      1.0        1
      15.641       72.316      1.0        1
     102.165       72.864      1.0        1
     188.688       73.415      1.0        1
     275.210       73.967      1.0        1
       1.731       74.522      1.0        1
      88.251       75.078      1.0        1
     174.770       75.636      1.0        1
     261.288       76.196      1.0        1
     347.806       76.758      1.0        1
      74.322       77.321      1.0        1
     160.838       77.887      1.0        1
     247.352       78.454      1.0        1
     333.866       79.024      1.0        1
      60.379       79.595      1.0        1
     146.891       80.168      1.0        1
     233.401       80.742      1.0        1
     319.911       81.319      1.0        1
      46.420       81.898      1.0        1
     132.927       82.478      1.0        1
     219.434       83.060      1.0        1
     305.939       83.644      1.0        1
      32.444       84.230      1.0        1
     118.947       84.818      1.0        1
     205.449       85.407      1.0        1
     291.950       85.999      1.0        1
      18.450       86.592      1.0        1
     104.949       87.187      1.0        1
     191.446       87.784      1.0        1
     277.943       88.382      1.0        1
       4.438       88.983      1.0        1
      90.932       89.585      1.0        1
     177.424       90.189      1.0        1
     263.916       90.795      1.0        1
     350.406       91.403      1.0        1
      76.895       92.012      1.0        1
     163.382       92.623      1.0        1
     249.868       93.236      1.0        1
     336.353       93.851      1.0        1
      62.836       94.468      1.0        1
     149.318       95.086      1.0        1
     235.799       95.707      1.0        1
     322.278       96.329      1.0        1
      48.756       96.953      1.0        1
     135.232       97.578      1.0        1
     221.707       98.205      1.0        1
     308.180       98.835      1.0        1
      34.652       99.465      1.0        1
     121.122      100.098      1.0        1
     207.591      100.733      1.0        1
     294.058      101.369      1.0        1
      20.524      102.007      1.0        1
     106.988      102.646      1.0        1
     193.450      103.288      1.0        1
     279.911      103.931      1.0        1
       6.369      104.576      1.0        1
      92.827      105.223      1.0        1
     179.282      105.871      1.0        1
     265.736      106.521      1.0        1
     352.188      107.173      1.0        1
      78.638      107.827      1.0        1
     165.087      108.482      1.0        1
     251.533      109.139      1.0        1
     337.978      109.798      1.0        1
      64.421      110.459      1.0        1
     150.862      111.121      1.0        1
     237.301      111.785      1.0        1
     323.738      112.450      1.0        1
      50.174      113.118      1.0        1
     136.607      113.787      1.0        1
     223.038      114.458      1.0        1
     309.467      115.130      1.0        1
      35.894      115.804      1.0        1
     122.319      116.480      1.0        1
     208.742      117.158      1.0        1
     295.163      117.837      1.0        1
      21.582      118.518      1.0        1
     107.998      119.201      1.0        1
     194.413      119.885      1.0        1
     280.825      120.571      1.0        1
       7.235      121.259      1.0        1
      93.642      121.948      1.0        1
     180.047      122.639      1.0        1
     266.450      123.332      1.0        1
     352.851      124.026      1.0        1
      79.249      124.722      1.0        1
     165.645      125.420      1.0        1
     252.038      126.119      1.0        1
     338.429      126.820      1.0        1
      64.818      127.523      1.0        1
     151.203      128.227      1.0        1
     237.587      128.933      1.0        1
     323.968      129.640      1.0        1
      50.346      130.349      1.0        1
     136.721      131.060      1.0        1
     223.094      131.772      1.0        1
     309.464      132.486      1.0        1
      35.832      133.202      1.0        1
     122.197      133.919      1.0        1
     208.559      134.638      1.0        1
     294.918      135.359      1.0        1
      21.274      136.081      1.0        1
     107.628      136.804      1.0        1
     193.978      137.530      1.0        1
     280.326      138.257      1.0        1
       6.671      138.985      1.0        1
      93.012      139.715      1.0        1
     179.351      140.447      1.0        1
     265.687      141.180      1.0        1
     352.019      141.915      1.0        1
      78.349      142.651      1.0        1
     164.675      143.390      1.0        1
     250.998      144.129      1.0        1
     337.318      144.870      1.0        1
      63.635      145.613      1.0        1
     149.949      146.357      1.0        1
     236.259      147.103      1.0        1
     322.566      147.850      1.0        1
      48.869      148.599      1.0        1
     135.169      149.350      1.0        1
     221.466      150.102      1.0        1
     307.759      150.856      1.0        1
      34.048      151.611      1.0        1
     120.335      152.367      1.0        1
     206.617      153.126      1.0        1
     292.896      153.885      1.0        1
      19.171      154.647      1.0        1
     105.443      155.409      1.0        1
     191.710      156.174      1.0        1
     277.974      156.939      1.0        1
       4.235      157.707      1.0        1
      90.491      158.476      1.0        1
     176.744      159.246      1.0        1
     262.992      160.018      1.0        1
     349.237      160.791      1.0        1
      75.478      161.566      1.0        1
     161.714      162.342      1.0        1
     247.947      163.120      1.0        1
     334.175      163.899      1.0        1
      60.400      164.680      1.0        1
     146.620      165.463      1.0        1
     232.836      166.246      1.0        1
     319.048      167.032      1.0        1
      45.255      167.818      1.0        1
     131.458      168.606      1.0        1
     217.657      169.396      1.0        1
     303.851      170.187      1.0        1
      30.041      170.980      1.0        1
     116.226      171.774      1.0        1
     202.407      172.569      1.0        1
     288.583      173.366      1.0        1
      14.755      174.164      1.0        1
     100.922      174.964      1.0        1
     187.084      175.765      1.0        1
     273.241      176.568      1.0        1
     359.394      177.372      1.0        1
      85.542      178.178      1.0        1
     171.684      178.984      1.0        1
     257.822      179.793      1.0        1
     343.955      180.602      1.0        1
      70.083      181.414      1.0        1
     156.206      182.226      1.0        1
     242.324      183.040      1.0        1
     328.437      183.855      1.0        1
      54.544      184.672      1.0        1
     140.646      185.490      1.0        1
     226.743      186.310      1.0        1
     312.835      187.131      1.0        1
      38.921      187.953      1.0        1
     125.001      188.777      1.0        1
     211.077      189.602      1.0        1
     297.146      190.428      1.0        1
      23.210      191.256      1.0        1
     109.269      192.085      1.0        1
     195.322      192.916      1.0        1
     281.369      193.748      1.0        1
       7.410      194.581      1.0        1
      93.446      195.415      1.0        1
     179.475      196.251      1.0        1
     265.499      197.089      1.0        1
     351.517      197.927      1.0        1
      77.528      198.767      1.0        1
     163.534      199.608      1.0        1
     249.533      200.451      1.0        1
     335.527      201.295      1.0        1
      61.514      202.140      1.0        1
     147.495      202.987      1.0        1
     233.469      203.834      1.0        1
     319.437      204.684      1.0        1
      45.399      205.534      1.0        1
     131.354      206.386      1.0        1
     217.302      207.239      1.0        1
     303.244      208.093      1.0        1
      29.180      208.949      1.0        1
     115.108      209.806      1.0        1
     201.030      210.664      1.0        1
     286.945      211.523      1.0        1
      12.853      212.384      1.0        1
      98.755      213.246      1.0        1
     184.649      214.109      1.0        1
     270.536      214.974      1.0        1
     356.416      215.840      1.0        1
      82.289      216.707      1.0        1
     168.155      217.575      1.0        1
     254.013      218.445      1.0        1
     339.864      219.316      1.0        1
      65.708      220.188      1.0        1
     151.544      221.061      1.0        1
     237.373      221.935      1.0        1
     323.194      222.811      1.0        1
      49.008      223.688      1.0        1
     134.814      224.566      1.0        1
     220.612      225.446      1.0        1
     306.402      226.326      1.0        1
      32.185      227.208      1.0        1
     117.959      228.091      1.0        1
     203.726      228.976      1.0        1
     289.484      229.861      1.0        1
      15.235      230.748      1.0        1
     100.977      231.635      1.0        1
     186.711      232.524      1.0        1
     272.437      233.415      1.0        1
     358.154      234.306      1.0        1
      83.863      235.199      1.0        1
     169.563      236.092      1.0        1
     255.255      236.987      1.0        1
     340.938      237.883      1.0        1
      66.613      238.780      1.0        1
     152.278      239.679      1.0        1
     237.935      240.578      1.0        1
     323.583      241.479      1.0        1
      49.222      242.381      1.0        1
     134.852      243.284      1.0        1
     220.473      244.188      1.0        1
     306.085      245.093      1.0        1
      31.688      245.999      1.0        1
     117.281      246.907      1.0        1
     202.865      247.815      1.0        1
     288.440      248.725      1.0        1
      14.005      249.636      1.0        1
      99.560      250.548      1.0        1
     185.106      251.461      1.0        1
     270.642      252.375      1.0        1
     356.169      253.290      1.0        1
      81.685      254.206      1.0        1
     167.192      255.124      1.0        1
     252.688      256.042      1.0        1
     338.175      256.962      1.0        1
      63.652      257.882      1.0        1
     149.118      258.804      1.0        1
     234.574      259.727      1.0        1
     320.019      260.650      1.0        1
      45.455      261.575      1.0        1
     130.879      262.501      1.0        1
     216.293      263.428      1.0        1
     301.697      264.356      1.0        1
      27.090      265.285      1.0        1
     112.472      266.215      1.0        1
     197.843      267.146      1.0        1
     283.203      268.079      1.0        1
       8.552      269.012      1.0        1
      93.890      269.946      1.0        1
     179.217      270.881      1.0        1
     264.532      271.817      1.0        1
     349.837      272.755      1.0        1
      75.129      273.693      1.0        1
     160.411      274.632      1.0        1
     245.681      275.572      1.0        1
     330.939      276.514      1.0        1
      56.185      277.456      1.0        1
     141.420      278.399      1.0        1
     226.643      279.343      1.0        1
     311.853      280.289      1.0        1
      37.052      281.235      1.0        1
     122.239      282.182      1.0        1
     207.413      283.130      1.0        1
     292.575      284.079      1.0        1
      17.725      285.029      1.0        1
     102.862      285.980      1.0        1
     187.987      286.932      1.0        1
     273.099      287.885      1.0        1
     358.198      288.838      1.0        1
      83.285      289.793      1.0        1
     168.359      290.749      1.0        1
     253.420      291.705      1.0        1
     338.467      292.663      1.0        1
      63.502      293.621      1.0        1
     148.523      294.581      1.0        1
     233.531      295.541      1.0        1
     318.526      296.502      1.0        1
      43.507      297.464      1.0        1
     128.475      298.427      1.0        1
     213.429      299.391      1.0        1
     298.369      300.355      1.0        1
      23.296      301.321      1.0        1
     108.208      302.288      1.0        1
     193.107      303.255      1.0        1
     277.991      304.223      1.0        1
       2.862      305.192      1.0        1
      87.717      306.162      1.0        1
     172.559      307.133      1.0        1
     257.386      308.105      1.0        1
     342.199      309.077      1.0        1
      66.997      310.051      1.0        1
     151.780      311.025      1.0        1
     236.549      312.000      1.0        1
     321.302      312.976      1.0        1
      46.041      313.952      1.0        1
     130.764      314.930      1.0        1
     215.472      315.908      1.0        1
     300.165      316.887      1.0        1
      24.843      317.867      1.0        1
     109.505      318.848      1.0        1
     194.151      319.830      1.0        1
     278.782      320.812      1.0        1
       3.397      321.795      1.0        1
      87.996      322.779      1.0        1
     172.579      323.764      1.0        1
     257.147      324.750      1.0        1
     341.698      325.736      1.0        1
      66.232      326.723      1.0        1
     150.751      327.711      1.0        1
     235.253      328.700      1.0        1
     319.738      329.689      1.0        1
      44.207      330.679      1.0        1
     128.659      331.670      1.0        1
     213.094      332.662      1.0        1
     297.512      333.654      1.0        1
      21.913      334.647      1.0        1
     106.297      335.641      1.0        1
     190.664      336.636      1.0        1
     275.014      337.631      1.0        1
     359.345      338.627      1.0        1
      83.660      339.624      1.0        1
     167.957      340.621      1.0        1
     252.236      341.619      1.0        1
     336.497      342.618      1.0        1
      60.740      343.618      1.0        1
     144.965      344.618      1.0        1
     229.172      345.619      1.0        1
     313.360      346.620      1.0        1
      37.530      347.623      1.0        1
     121.682      348.626      1.0        1
     205.815      349.629      1.0        1
     289.929      350.634      1.0        1
      14.025      351.639      1.0        1
      98.101      352.644      1.0        1
     182.159      353.651      1.0        1
     266.197      354.658      1.0        1
     350.216      355.665      1.0        1
      74.216      356.674      1.0        1
     158.196      357.682      1.0        1
     242.157      358.692      1.0        1
     326.098      359.702      1.0        1
      50.019      360.713      1.0        1
     133.920      361.724      1.0        1
     217.802      362.736      1.0        1
     301.663      363.749      1.0        1
      25.503      364.762      1.0        1
     109.324      365.776      1.0        1
     193.124      366.790      1.0        1
     276.903      367.805      1.0        1
       0.662      368.821      1.0        1
      84.400      369.837      1.0        1
     168.117      370.854      1.0        1
     251.813      371.871      1.0        1
     335.487      372.889      1.0        1
      59.141      373.908      1.0        1
     142.773      374.927      1.0        1
     226.383      375.946      1.0        1
     309.972      376.966      1.0        1
      33.539      377.987      1.0        1
     117.084      379.008      1.0        1
     200.608      380.030      1.0        1
     284.109      381.052      1.0        1
       7.588      382.075      1.0        1
      91.044      383.098      1.0        1
     174.479      384.122      1.0        1
     257.890      385.147      1.0        1
     341.279      386.172      1.0        1
      64.645      387.197      1.0        1
     147.988      388.223      1.0        1
     231.308      389.249      1.0        1
     314.605      390.276      1.0        1
      37.878      391.304      1.0        1
     121.129      392.332      1.0        1
     204.355      393.360      1.0        1
     287.558      394.389      1.0        1
      10.737      395.418      1.0        1
      93.892      396.448      1.0        1
     177.023      397.478      1.0        1
     260.130      398.509      1.0        1
     343.213      399.540      1.0        1
      66.271      400.572      1.0        1
     149.305      401.604      1.0        1
     232.314      402.636      1.0        1
     315.298      403.669      1.0        1
      38.257      404.702      1.0        1
     121.191      405.736      1.0        1
     204.100      406.770      1.0        1
     286.984      407.805      1.0        1
       9.842      408.840      1.0        1
      92.675      409.876      1.0        1
     175.482      410.911      1.0        1
     258.263      411.948      1.0        1
     341.018      412.984      1.0        1
      63.747      414.021      1.0        1
     146.450      415.059      1.0        1
     229.126      416.096      1.0        1
     311.776      417.135      1.0        1
      34.400      418.173      1.0        1
     116.997      419.212      1.0        1
     199.566      420.251      1.0        1
     282.109      421.291      1.0        1
       4.625      422.331      1.0        1
      87.113      423.371      1.0        1
     169.574      424.412      1.0        1
     252.007      425.453      1.0        1
     334.413      426.494      1.0        1
      56.791      427.536      1.0        1
     139.141      428.578      1.0        1
     221.462      429.620      1.0        1
     303.756      430.663      1.0        1
      26.021      431.706      1.0        1
     108.258      432.749      1.0        1
     190.466      433.793      1.0        1
     272.645      434.837      1.0        1
     354.795      435.881      1.0        1
      76.917      436.925      1.0        1
     159.009      437.970      1.0        1
     241.071      439.015      1.0        1
     323.105      440.060      1.0        1
      45.108      441.106      1.0        1
     127.082      442.152      1.0        1
     209.026      443.198      1.0        1
     290.940      444.244      1.0        1
      12.824      445.291      1.0        1
      94.677      446.338      1.0        1
     176.500      447.385      1.0        1
     258.293      448.432      1.0        1
     340.054      449.480      1.0        1
      61.785      450.527      1.0        1
     143.485      451.575      1.0        1
     225.153      452.624      1.0        1
     306.790      453.672      1.0        1
      28.396      454.721      1.0        1
     109.970      455.770      1.0        1
     191.512      456.819      1.0        1
     273.023      457.868      1.0        1
     354.501      458.917      1.0        1
      75.947      459.967      1.0        1
     157.361      461.017      1.0        1
     238.742      462.067      1.0        1
     320.091      463.117      1.0        1
      41.407      464.167      1.0        1
     122.690      465.218      1.0        1
     203.940      466.269      1.0        1
     285.156      467.319      1.0        1
       6.339      468.370      1.0        1
      87.489      469.422      1.0        1
     168.605      470.473      1.0        1
     249.687      471.524      1.0        1
     330.735      472.576      1.0        1
      51.749      473.628      1.0        1
     132.729      474.679      1.0        1
     213.674      475.731      1.0        1
     294.585      476.783      1.0        1
      15.461      477.835      1.0        1
      96.302      478.888      1.0        1
     177.108      479.940      1.0        1
     257.878      480.992      1.0        1
     338.614      482.045      1.0        1
      59.313      483.098      1.0        1
     139.977      484.150      1.0        1
     220.606      485.203      1.0        1
     301.198      486.256      1.0        1
      21.754      487.309      1.0        1
     102.274      488.362      1.0        1
     182.758      489.415      1.0        1
     263.204      490.468      1.0        1
     343.614      491.521      1.0        1
      63.987      492.574      1.0        1
     144.323      493.628      1.0        1
     224.622      494.681      1.0        1
     304.883      495.734      1.0        1
      25.107      496.788      1.0        1
     105.293      497.841      1.0        1
     185.441      498.894      1.0        1
     265.552      499.948      1.0        1
     345.623      501.001      1.0        1
      65.657      502.054      1.0        1
     145.652      503.108      1.0        1
     225.608      504.161      1.0        1
     305.526      505.215      1.0        1
      25.404      506.268      1.0        1
     105.244      507.321      1.0        1
     185.043      508.375      1.0        1
     264.804      509.428      1.0        1
     344.525      510.481      1.0        1
      64.206      511.534      1.0        1
     143.847      512.588      1.0        1
     223.447      513.641      1.0        1
     303.008      514.694      1.0        1
      22.528      515.747      1.0        1
     102.007      516.800      1.0        1
     181.446      517.853      1.0        1
     260.843      518.905      1.0        1
     340.200      519.958      1.0        1
      59.515      521.011      1.0        1
     138.788      522.063      1.0        1
     218.020      523.116      1.0        1
     297.210      524.168      1.0        1
      16.358      525.221      1.0        1
      95.464      526.273      1.0        1
     174.528      527.325      1.0        1
     253.549      528.377      1.0        1
     332.528      529.429      1.0        1
      51.463      530.480      1.0        1
     130.356      531.532      1.0        1
     209.205      532.584      1.0        1
     288.011      533.635      1.0        1
       6.774      534.686      1.0        1
      85.493      535.737      1.0        1
     164.168      536.788      1.0        1
     242.799      537.839      1.0        1
     321.386      538.889      1.0        1
      39.928      539.940      1.0        1
     118.426      540.990      1.0        1
     196.879      542.040      1.0        1
     275.287      543.090      1.0        1
     353.651      544.140      1.0        1
      71.969      545.190      1.0        1
     150.241      546.239      1.0        1
     228.468      547.288      1.0        1
     306.649      548.337      1.0        1
      24.784      549.386      1.0        1
     102.874      550.434      1.0        1
     180.916      551.483      1.0        1
     258.913      552.531      1.0        1
     336.862      553.579      1.0        1
      54.765      554.626      1.0        1
     132.621      555.674      1.0        1
     210.430      556.721      1.0        1
     288.191      557.768      1.0        1
       5.905      558.815      1.0        1
      83.571      559.861      1.0        1
     161.189      560.907      1.0        1
     238.759      561.953      1.0        1
     316.281      562.999      1.0        1
      33.755      564.045      1.0        1
     111.180      565.090      1.0        1
     188.556      566.135      1.0        1
     265.883      567.179      1.0        1
     343.161      568.223      1.0        1
      60.389      569.267      1.0        1
     137.568      570.311      1.0        1
     214.698      571.355      1.0        1
     291.777      572.398      1.0        1
       8.807      573.440      1.0        1
      85.786      574.483      1.0        1
     162.715      575.525      1.0        1
     239.593      576.567      1.0        1
     316.421      577.608      1.0        1
      33.197      578.650      1.0        1
     109.922      579.691      1.0        1
     186.596      580.731      1.0        1
     263.219      581.771      1.0        1
     339.790      582.811      1.0        1
      56.308      583.850      1.0        1
     132.775      584.890      1.0        1
     209.190      585.928      1.0        1
     285.552      586.967      1.0        1
       1.861      588.005      1.0        1
      78.118      589.042      1.0        1
     154.321      590.079      1.0        1
     230.472      591.116      1.0        1
     306.569      592.153      1.0        1
      22.612      593.189      1.0        1
      98.602      594.224      1.0        1
     174.538      595.260      1.0        1
     250.420      596.294      1.0        1
     326.247      597.329      1.0        1
      42.020      598.363      1.0        1
     117.738      599.396      1.0        1
     193.401      600.430      1.0        1
     269.009      601.462      1.0        1
     344.562      602.495      1.0        1
      60.060      603.526      1.0        1
     135.502      604.558      1.0        1
     210.888      605.589      1.0        1
     286.218      606.619      1.0        1
       1.492      607.649      1.0        1
      76.709      608.679      1.0        1
     151.870      609.708      1.0        1
     226.974      610.736      1.0        1
     302.021      611.765      1.0        1
      17.011      612.792      1.0        1
      91.944      613.819      1.0        1
     166.819      614.846      1.0        1
     241.636      615.872      1.0        1
     316.395      616.898      1.0        1
      31.096      617.923      1.0        1
     105.739      618.948      1.0        1
     180.324      619.972      1.0        1
     254.849      620.995      1.0        1
     329.316      622.019      1.0        1
      43.724      623.041      1.0        1
     118.072      624.063      1.0        1
     192.361      625.085      1.0        1
     266.590      626.106      1.0        1
     340.759      627.126      1.0        1
      54.869      628.146      1.0        1
     128.918      629.165      1.0        1
     202.906      630.184      1.0        1
     276.834      631.202      1.0        1
     350.701      632.220      1.0        1
      64.507      633.237      1.0        1
     138.252      634.253      1.0        1
     211.935      635.269      1.0        1
     285.557      636.284      1.0        1
     359.117      637.299      1.0        1
      72.615      638.313      1.0        1
     146.050      639.327      1.0        1
     219.424      640.340      1.0        1
     292.734      641.352      1.0        1
       5.982      642.364      1.0        1
      79.167      643.375      1.0        1
     152.288      644.385      1.0        1
     225.346      645.395      1.0        1
     298.341      646.404      1.0        1
      11.271      647.413      1.0        1
      84.138      648.421      1.0        1
     156.941      649.428      1.0        1
     229.679      650.435      1.0        1
     302.352      651.441      1.0        1
      14.961      652.446      1.0        1
      87.504      653.451      1.0        1
     159.983      654.455      1.0        1
     232.396      655.458      1.0        1
     304.743      656.461      1.0        1
      17.025      657.463      1.0        1
      89.240      658.464      1.0        1
     161.390      659.464      1.0        1
     233.473      660.464      1.0        1
     305.489      661.464      1.0        1
      17.439      662.462      1.0        1
      89.321      663.460      1.0        1
     161.137      664.457      1.0        1
     232.885      665.453      1.0        1
     304.565      666.449      1.0        1
      16.177      667.444      1.0        1
      87.722      668.438      1.0        1
     159.198      669.432      1.0        1
     230.606      670.424      1.0        1
     301.945      671.416      1.0        1
      13.215      672.408      1.0        1
      84.416      673.398      1.0        1
     155.548      674.388      1.0        1
     226.611      675.377      1.0        1
     297.604      676.365      1.0        1
       8.527      677.353      1.0        1
      79.380      678.339      1.0        1
     150.163      679.325      1.0        1
     220.875      680.311      1.0        1
     291.517      681.295      1.0        1
       2.087      682.278      1.0        1
      72.587      683.261      1.0        1
     143.015      684.243      1.0        1
     213.372      685.224      1.0        1
     283.658      686.205      1.0        1
     353.871      687.184      1.0        1
      64.012      688.163      1.0        1
     134.081      689.141      1.0        1
     204.077      690.118      1.0        1
     274.001      691.095      1.0        1
     343.852      692.070      1.0        1
      53.629      693.045      1.0        1
     123.334      694.018      1.0        1
     192.964      694.991      1.0        1
     262.521      695.963      1.0        1
     332.004      696.935      1.0        1
      41.413      697.905      1.0        1
     110.748      698.875      1.0        1
     180.008      699.843      1.0        1
     249.193      700.811      1.0        1
     318.303      701.778      1.0        1
      27.338      702.744      1.0        1
      96.298      703.709      1.0        1
     165.182      704.673      1.0        1
     233.990      705.637      1.0        1
     302.722      706.599      1.0        1
      11.378      707.561      1.0        1
      79.957      708.522      1.0        1
     148.460      709.481      1.0        1
     216.886      710.440      1.0        1
     285.235      711.398      1.0        1
     353.507      712.355      1.0        1
      61.701      713.311      1.0        1
     129.817      714.267      1.0        1
     197.856      715.221      1.0        1
     265.816      716.174      1.0        1
     333.699      717.126      1.0        1
      41.502      718.078      1.0        1
     109.227      719.028      1.0        1
     176.873      719.978      1.0        1
     244.440      720.926      1.0        1
     311.928      721.874      1.0        1
      19.336      722.821      1.0        1
      86.664      723.766      1.0        1
     153.912      724.711      1.0        1
     221.080      725.655      1.0        1
     288.168      726.597      1.0        1
     355.175      727.539      1.0        1
      62.101      728.480      1.0        1
     128.947      729.420      1.0        1
     195.711      730.358      1.0        1
     262.393      731.296      1.0        1
     328.994      732.233      1.0        1
      35.514      733.169      1.0        1
     101.951      734.103      1.0        1
     168.305      735.037      1.0        1
     234.578      735.970      1.0        1
     300.767      736.901      1.0        1
       6.874      737.832      1.0        1
      72.898      738.762      1.0        1
     138.838      739.690      1.0        1
     204.695      740.618      1.0        1
     270.468      741.544      1.0        1
     336.157      742.469      1.0        1
      41.762      743.394      1.0        1
     107.283      744.317      1.0        1
     172.719      745.239      1.0        1
     238.070      746.160      1.0        1
     303.336      747.081      1.0        1
       8.517      748.000      1.0        1
      73.613      748.917      1.0        1
     138.623      749.834      1.0        1
     203.547      750.750      1.0        1
     268.385      751.665      1.0        1
     333.137      752.578      1.0        1
      37.803      753.491      1.0        1
     102.381      754.402      1.0        1
     166.873      755.312      1.0        1
     231.278      756.221      1.0        1
     295.596      757.129      1.0        1
     359.826      758.036      1.0        1
      63.968      758.942      1.0        1
     128.022      759.847      1.0        1
     191.989      760.750      1.0        1
     255.867      761.652      1.0        1
     319.656      762.554      1.0        1
      23.357      763.454      1.0        1
      86.968      764.353      1.0        1
     150.491      765.250      1.0        1
     213.924      766.147      1.0        1
     277.267      767.043      1.0        1
     340.521      767.937      1.0        1
      43.685      768.830      1.0        1
     106.758      769.722      1.0        1
     169.741      770.613      1.0        1
     232.633      771.502      1.0        1
     295.435      772.391      1.0        1
     358.145      773.278      1.0        1
      60.764      774.164      1.0        1
     123.292      775.049      1.0        1
     185.728      775.932      1.0        1
     248.072      776.815      1.0        1
     310.324      777.696      1.0        1
      12.484      778.576      1.0        1
      74.551      779.455      1.0        1
     136.525      780.333      1.0        1
     198.407      781.209      1.0        1
     260.195      782.084      1.0        1
     321.890      782.958      1.0        1
      23.492      783.831      1.0        1
      84.999      784.702      1.0        1
     146.413      785.572      1.0        1
     207.732      786.441      1.0        1
     268.957      787.309      1.0        1
     330.088      788.175      1.0        1
      31.123      789.041      1.0        1
      92.064      789.904      1.0        1
     152.909      790.767      1.0        1
     213.659      791.629      1.0        1
     274.313      792.489      1.0        1
     334.872      793.347      1.0        1
      35.334      794.205      1.0        1
      95.700      795.061      1.0        1
     155.970      795.916      1.0        1
     216.143      796.770      1.0        1
     276.219      797.622      1.0        1
     336.198      798.474      1.0        1
      36.079      799.323      1.0        1
      95.863      800.172      1.0        1
     155.550      801.019      1.0        1
     215.138      801.865      1.0        1
     274.628      802.709      1.0        1
     334.020      803.553      1.0        1
      33.314      804.395      1.0        1
      92.508      805.235      1.0        1
     151.604      806.074      1.0        1
     210.601      806.912      1.0        1
     269.498      807.749      1.0        1
     328.295      808.584      1.0        1
      26.993      809.418      1.0        1
      85.591      810.251      1.0        1
     144.089      811.082      1.0        1
     202.486      811.912      1.0        1
     260.782      812.740      1.0        1
     318.978      813.567      1.0        1
      17.073      814.393      1.0        1
      75.066      815.217      1.0        1
     132.959      816.040      1.0        1
     190.749      816.862      1.0        1
     248.438      817.682      1.0        1
     306.024      818.501      1.0        1
       3.509      819.318      1.0        1
      60.891      820.135      1.0        1
     118.170      820.949      1.0        1
     175.346      821.762      1.0        1
     232.420      822.574      1.0        1
     289.390      823.385      1.0        1
     346.256      824.194      1.0        1
      43.019      825.001      1.0        1
      99.678      825.808      1.0        1
     156.233      826.612      1.0        1
     212.684      827.416      1.0        1
     269.030      828.218      1.0        1
     325.272      829.018      1.0        1
      21.408      829.817      1.0        1
      77.440      830.615      1.0        1
     133.366      831.411      1.0        1
     189.187      832.206      1.0        1
     244.902      832.999      1.0        1
     300.511      833.791      1.0        1
     356.015      834.581      1.0        1
      51.411      835.370      1.0        1
     106.702      836.157      1.0        1
     161.885      836.943      1.0        1
     216.962      837.728      1.0        1
     271.932      838.511      1.0        1
     326.794      839.292      1.0        1
      21.549      840.073      1.0        1
      76.196      840.851      1.0        1
     130.735      841.628      1.0        1
     185.166      842.404      1.0        1
     239.489      843.178      1.0        1
     293.704      843.950      1.0        1
     347.809      844.722      1.0        1
      41.806      845.491      1.0        1
      95.694      846.259      1.0        1
     149.472      847.026      1.0        1
     203.141      847.791      1.0        1
     256.700      848.554      1.0        1
     310.150      849.316      1.0        1
       3.489      850.077      1.0        1
      56.718      850.836      1.0        1
     109.836      851.593      1.0        1
     162.844      852.349      1.0        1
     215.741      853.104      1.0        1
     268.527      853.856      1.0        1
     321.202      854.608      1.0        1
      13.765      855.357      1.0        1
      66.216      856.106      1.0        1
     118.556      856.852      1.0        1
     170.784      857.597      1.0        1
     222.899      858.341      1.0        1
     274.902      859.083      1.0        1
     326.793      859.823      1.0        1
      18.570      860.562      1.0        1
      70.235      861.299      1.0        1
     121.786      862.035      1.0        1
     173.224      862.769      1.0        1
     224.549      863.501      1.0        1
     275.759      864.232      1.0        1
     326.856      864.961      1.0        1
      17.838      865.689      1.0        1
      68.706      866.415      1.0        1
     119.460      867.140      1.0        1
     170.099      867.863      1.0        1
     220.623      868.584      1.0        1
     271.031      869.304      1.0        1
     321.325      870.022      1.0        1
      11.503      870.738      1.0        1
      61.565      871.453      1.0        1
     111.511      872.166      1.0        1
     161.342      872.878      1.0        1
     211.056      873.588      1.0        1
     260.653      874.296      1.0        1
     310.134      875.003      1.0        1
     359.498      875.708      1.0        1
      48.745      876.411      1.0        1
      97.875      877.113      1.0        1
     146.888      877.813      1.0        1
     195.783      878.511      1.0        1
     244.560      879.208      1.0        1
     293.219      879.903      1.0        1
     341.760      880.597      1.0        1
      30.183      881.289      1.0        1
      78.487      881.979      1.0        1
     126.672      882.667      1.0        1
     174.739      883.354      1.0        1
     222.687      884.039      1.0        1
     270.515      884.723      1.0        1
     318.224      885.405      1.0        1
       5.813      886.085      1.0        1
      53.282      886.763      1.0        1
     100.632      887.440      1.0        1
     147.861      888.115      1.0        1
     194.970      888.788      1.0        1
     241.958      889.460      1.0        1
     288.826      890.130      1.0        1
     335.573      890.798      1.0        1
      22.199      891.465      1.0        1
      68.703      892.130      1.0        1
     115.086      892.793      1.0        1
     161.347      893.454      1.0        1
     207.487      894.114      1.0        1
     253.505      894.772      1.0        1
     299.400      895.428      1.0        1
     345.173      896.082      1.0        1
      30.824      896.735      1.0        1
      76.352      897.386      1.0        1
     121.757      898.035      1.0        1
     167.038      898.683      1.0        1
     212.197      899.329      1.0        1
     257.232      899.973      1.0        1
     302.144      900.615      1.0        1
     346.932      901.256      1.0        1
      31.596      901.895      1.0        1
      76.136      902.532      1.0        1
     120.552      903.167      1.0        1
     164.843      903.801      1.0        1
     209.009      904.432      1.0        1
     253.051      905.062      1.0        1
     296.968      905.691      1.0        1
     340.759      906.317      1.0        1
      24.426      906.942      1.0        1
      67.966      907.565      1.0        1
     111.381      908.186      1.0        1
     154.671      908.805      1.0        1
     197.834      909.423      1.0        1
     240.871      910.038      1.0        1
     283.781      910.652      1.0        1
     326.566      911.265      1.0        1
       9.223      911.875      1.0        1
      51.753      912.484      1.0        1
      94.157      913.090      1.0        1
     136.433      913.695      1.0        1
     178.582      914.299      1.0        1
     220.603      914.900      1.0        1
     262.497      915.499      1.0        1
     304.263      916.097      1.0        1
     345.901      916.693      1.0        1
      27.410      917.287      1.0        1
      68.791      917.879      1.0        1
     110.044      918.470      1.0        1
     151.168      919.059      1.0        1
     192.163      919.645      1.0        1
     233.029      920.230      1.0        1
     273.765      920.813      1.0        1
     314.373      921.395      1.0        1
     354.851      921.974      1.0        1
      35.199      922.552      1.0        1
      75.417      923.127      1.0        1
     115.505      923.701      1.0        1
     155.463      924.273      1.0        1
     195.291      924.843      1.0        1
     234.988      925.412      1.0        1
     274.555      925.978      1.0        1
     313.991      926.543      1.0        1
     353.296      927.106      1.0        1
      32.469      927.666      1.0        1
      71.512      928.225      1.0        1
     110.422      928.783      1.0        1
     149.202      929.338      1.0        1
     187.849      929.891      1.0        1
     226.365      930.443      1.0        1
     264.748      930.992      1.0        1
     303.000      931.540      1.0        1
     341.118      932.086      1.0        1
      19.105      932.630      1.0        1
      56.958      933.172      1.0        1
      94.679      933.712      1.0        1
     132.267      934.250      1.0        1
     169.721      934.787      1.0        1
     207.043      935.321      1.0        1
     244.230      935.854      1.0        1
     281.284      936.385      1.0        1
     318.205      936.913      1.0        1
     354.991      937.440      1.0        1
      31.644      937.965      1.0        1
      68.162      938.488      1.0        1
     104.546      939.009      1.0        1
     140.795      939.528      1.0        1
     176.909      940.046      1.0        1
     212.889      940.561      1.0        1
     248.734      941.075      1.0        1
     284.443      941.586      1.0        1
     320.018      942.096      1.0        1
     355.457      942.603      1.0        1
      30.760      943.109      1.0        1
      65.928      943.613      1.0        1
     100.960      944.114      1.0        1
     135.856      944.614      1.0        1
     170.615      945.112      1.0        1
     205.239      945.608      1.0        1
     239.726      946.102      1.0        1
     274.076      946.594      1.0        1
     308.290      947.085      1.0        1
     342.367      947.573      1.0        1
      16.307      948.059      1.0        1
      50.110      948.543      1.0        1
      83.775      949.026      1.0        1
     117.304      949.506      1.0        1
     150.694      949.984      1.0        1
     183.947      950.461      1.0        1
     217.062      950.935      1.0        1
     250.039      951.408      1.0        1
     282.878      951.878      1.0        1
     315.579      952.347      1.0        1
     348.142      952.813      1.0        1
      20.565      953.278      1.0        1
      52.851      953.740      1.0        1
      84.997      954.201      1.0        1
     117.005      954.660      1.0        1
     148.873      955.116      1.0        1
     180.603      955.571      1.0        1
     212.193      956.023      1.0        1
     243.643      956.474      1.0        1
     274.954      956.923      1.0        1
     306.126      957.369      1.0        1
     337.157      957.814      1.0        1
       8.049      958.257      1.0        1
      38.800      958.697      1.0        1
      69.412      959.136      1.0        1
      99.883      959.573      1.0        1
     130.213      960.007      1.0        1
     160.403      960.440      1.0        1
     190.452      960.870      1.0        1
     220.360      961.299      1.0        1
     250.127      961.726      1.0        1
     279.753      962.150      1.0        1
     309.238      962.573      1.0        1
     338.582      962.993      1.0        1
       7.784      963.412      1.0        1
      36.845      963.828      1.0        1
      65.763      964.243      1.0        1
      94.540      964.655      1.0        1
     123.175      965.065      1.0        1
     151.668      965.474      1.0        1
     180.019      965.880      1.0        1
     208.227      966.284      1.0        1
     236.293      966.686      1.0        1
     264.216      967.087      1.0        1
     291.997      967.485      1.0        1
     319.635      967.881      1.0        1
     347.130      968.275      1.0        1
      14.482      968.667      1.0        1
      41.690      969.057      1.0        1
      68.756      969.445      1.0        1
      95.678      969.831      1.0        1
     122.456      970.214      1.0        1
     149.091      970.596      1.0        1
     175.583      970.976      1.0        1
     201.930      971.354      1.0        1
     228.134      971.729      1.0        1
     254.193      972.103      1.0        1
     280.108      972.474      1.0        1
     305.879      972.843      1.0        1
     331.506      973.211      1.0        1
     356.988      973.576      1.0        1
      22.326      973.939      1.0        1
      47.519      974.300      1.0        1
      72.567      974.659      1.0        1
      97.470      975.016      1.0        1
     122.228      975.371      1.0        1
     146.841      975.724      1.0        1
     171.308      976.074      1.0        1
     195.631      976.423      1.0        1
     219.808      976.770      1.0        1
     243.839      977.114      1.0        1
     267.725      977.456      1.0        1
     291.465      977.797      1.0        1
     315.059      978.135      1.0        1
     338.507      978.471      1.0        1
       1.809      978.805      1.0        1
      24.965      979.137      1.0        1
      47.975      979.467      1.0        1
      70.838      979.794      1.0        1
      93.555      980.120      1.0        1
     116.125      980.444      1.0        1
     138.549      980.765      1.0        1
     160.826      981.084      1.0        1
     182.956      981.402      1.0        1
     204.939      981.717      1.0        1
     226.775      982.030      1.0        1
     248.464      982.341      1.0        1
     270.006      982.649      1.0        1
     291.400      982.956      1.0        1
     312.647      983.261      1.0        1
     333.747      983.563      1.0        1
     354.699      983.863      1.0        1
      15.503      984.162      1.0        1
      36.160      984.458      1.0        1
      56.668      984.752      1.0        1
      77.029      985.044      1.0        1
      97.242      985.333      1.0        1
     117.307      985.621      1.0        1
     137.223      985.906      1.0        1
     156.991      986.190      1.0        1
     176.611      986.471      1.0        1
     196.082      986.750      1.0        1
     215.405      987.027      1.0        1
     234.579      987.302      1.0        1
     253.605      987.575      1.0        1
     272.482      987.845      1.0        1
     291.209      988.114      1.0        1
     309.788      988.380      1.0        1
     328.218      988.644      1.0        1
     346.499      988.906      1.0        1
       4.630      989.166      1.0        1
      22.613      989.424      1.0        1
      40.446      989.680      1.0        1
      58.129      989.933      1.0        1
      75.663      990.184      1.0        1
      93.048      990.434      1.0        1
     110.283      990.681      1.0        1
     127.368      990.926      1.0        1
     144.303      991.168      1.0        1
     161.089      991.409      1.0        1
     177.724      991.648      1.0        1
     194.210      991.884      1.0        1
     210.545      992.118      1.0        1
     226.730      992.350      1.0        1
     242.765      992.580      1.0        1
     258.650      992.808      1.0        1
     274.384      993.033      1.0        1
     289.968      993.257      1.0        1
     305.402      993.478      1.0        1
     320.684      993.697      1.0        1
     335.817      993.914      1.0        1
     350.798      994.129      1.0        1
       5.629      994.341      1.0        1
      20.309      994.552      1.0        1
      34.838      994.760      1.0        1
      49.216      994.966      1.0        1
      63.443      995.170      1.0        1
      77.519      995.372      1.0        1
      91.444      995.571      1.0        1
     105.218      995.769      1.0        1
     118.840      995.964      1.0        1
     132.311      996.157      1.0        1
     145.631      996.348      1.0        1
     158.799      996.537      1.0        1
     171.816      996.724      1.0        1
     184.681      996.908      1.0        1
     197.394      997.090      1.0        1
     209.956      997.270      1.0        1
     222.367      997.448      1.0        1
     234.625      997.624      1.0        1
     246.732      997.798      1.0        1
     258.686      997.969      1.0        1
     270.489      998.138      1.0        1
     282.140      998.305      1.0        1
     293.639      998.470      1.0        1
     304.985      998.633      1.0        1
     316.180      998.793      1.0        1
     327.222      998.951      1.0        1
     338.113      999.108      1.0        1
     348.850      999.261      1.0        1
     359.436      999.413      1.0        1
       9.869      999.563      1.0        1
      20.150      999.710      1.0        1
      30.278      999.855      1.0        1
      40.254      999.998      1.0        1
      50.077     1000.139      1.0        1
      59.748     1000.278      1.0        1
      69.266     1000.414      1.0        1
      78.631     1000.549      1.0        1
      87.844     1000.681      1.0        1
      96.904     1000.810      1.0        1
     105.811     1000.938      1.0        1
     114.565     1001.064      1.0        1
     123.167     1001.187      1.0        1
     131.615     1001.308      1.0        1
     139.911     1001.427      1.0        1
     148.053     1001.544      1.0        1
     156.043     1001.658      1.0        1
     163.879     1001.771      1.0        1
     171.562     1001.881      1.0        1
     179.093     1001.989      1.0        1
     186.470     1002.094      1.0        1
     193.694     1002.198      1.0        1
     200.764     1002.299      1.0        1
     207.682     1002.399      1.0        1
     214.446     1002.496      1.0        1
     221.057     1002.590      1.0        1
     227.514     1002.683      1.0        1
     233.819     1002.773      1.0        1
     239.969     1002.861      1.0        1
     245.967     1002.947      1.0        1
     251.810     1003.031      1.0        1
     257.501     1003.113      1.0        1
     263.038     1003.192      1.0        1
     268.421     1003.269      1.0        1
     273.651     1003.344      1.0        1
     278.727     1003.417      1.0        1
     283.650     1003.488      1.0        1
     288.419     1003.556      1.0        1
     293.034     1003.622      1.0        1
     297.496     1003.686      1.0        1
     301.804     1003.748      1.0        1
     305.959     1003.807      1.0        1
     309.959     1003.865      1.0        1
     313.806     1003.920      1.0        1
     317.500     1003.973      1.0        1
     321.039     1004.024      1.0        1
     324.425     1004.072      1.0        1
     327.657     1004.118      1.0        1
     330.735     1004.163      1.0        1
     333.659     1004.205      1.0        1
     336.429     1004.244      1.0        1
     339.046     1004.282      1.0        1
     341.509     1004.317      1.0        1
     343.817     1004.350      1.0        1
     345.972     1004.381      1.0        1
     347.973     1004.410      1.0        1
     349.821     1004.436      1.0        1
     351.514     1004.460      1.0        1
     353.053     1004.483      1.0        1
     354.439     1004.502      1.0        1
     355.670     1004.520      1.0        1
     356.748     1004.536      1.0        1
     357.672     1004.549      1.0        1
     358.441     1004.560      1.0        1
     359.057     1004.569      1.0        1
     359.519     1004.575      1.0        1
     359.827     1004.580      1.0        1
     359.981     1004.582      2.0        1
     359.827     1004.580      1.0        1
     359.519     1004.575      1.0        1
     359.057     1004.569      1.0        1
     358.441     1004.560      1.0        1
     357.672     1004.549      1.0        1
     356.748     1004.536      1.0        1
     355.670     1004.520      1.0        1
     354.439     1004.502      1.0        1
     353.053     1004.483      1.0        1
     351.514     1004.460      1.0        1
     349.821     1004.436      1.0        1
     347.973     1004.410      1.0        1
     345.972     1004.381      1.0        1
     343.817     1004.350      1.0        1
     341.509     1004.317      1.0        1
     339.046     1004.282      1.0        1
     336.429     1004.244      1.0        1
     333.659     1004.205      1.0        1
     330.735     1004.163      1.0        1
     327.657     1004.118      1.0        1
     324.425     1004.072      1.0        1
     321.039     1004.024      1.0        1
     317.500     1003.973      1.0        1
     313.806     1003.920      1.0        1
     309.959     1003.865      1.0        1
     305.959     1003.807      1.0        1
     301.804     1003.748      1.0        1
     297.496     1003.686      1.0        1
     293.034     1003.622      1.0        1
     288.419     1003.556      1.0        1
     283.650     1003.488      1.0        1
     278.727     1003.417      1.0        1
     273.651     1003.344      1.0        1
     268.421     1003.269      1.0        1
     263.038     1003.192      1.0        1
     257.501     1003.113      1.0        1
     251.810     1003.031      1.0        1
     245.967     1002.947      1.0        1
     239.969     1002.861      1.0        1
     233.819     1002.773      1.0        1
     227.514     1002.683      1.0        1
     221.057     1002.590      1.0        1
     214.446     1002.496      1.0        1
     207.682     1002.399      1.0        1
     200.764     1002.299      1.0        1
     193.694     1002.198      1.0        1
     186.470     1002.094      1.0        1
     179.093     1001.989      1.0        1
     171.562     1001.881      1.0        1
     163.879     1001.771      1.0        1
     156.043     1001.658      1.0        1
     148.053     1001.544      1.0        1
     139.911     1001.427      1.0        1
     131.615     1001.308      1.0        1
     123.167     1001.187      1.0        1
     114.565     1001.064      1.0        1
     105.811     1000.938      1.0        1
      96.904     1000.810      1.0        1
      87.844     1000.681      1.0        1
      78.631     1000.549      1.0        1
      69.266     1000.414      1.0        1
      59.748     1000.278      1.0        1
      50.077     1000.139      1.0        1
      40.254      999.998      1.0        1
      30.278      999.855      1.0        1
      20.150      999.710      1.0        1
       9.869      999.563      1.0        1
     359.436      999.413      1.0        1
     348.850      999.261      1.0        1
     338.113      999.108      1.0        1
     327.222      998.951      1.0        1
     316.180      998.793      1.0        1
     304.985      998.633      1.0        1
     293.639      998.470      1.0        1
     282.140      998.305      1.0        1
     270.489      998.138      1.0        1
     258.686      997.969      1.0        1
     246.732      997.798      1.0        1
     234.625      997.624      1.0        1
     222.367      997.448      1.0        1
     209.956      997.270      1.0        1
     197.394      997.090      1.0        1
     184.681      996.908      1.0        1
     171.816      996.724      1.0        1
     158.799      996.537      1.0        1
     145.631      996.348      1.0        1
     132.311      996.157      1.0        1
     118.840      995.964      1.0        1
     105.218      995.769      1.0        1
      91.444      995.571      1.0        1
      77.519      995.372      1.0        1
      63.443      995.170      1.0        1
      49.216      994.966      1.0        1
      34.838      994.760      1.0        1
      20.309      994.552      1.0        1
       5.629      994.341      1.0        1
     350.798      994.129      1.0        1
     335.817      993.914      1.0        1
     320.684      993.697      1.0        1
     305.402      993.478      1.0        1
     289.968      993.257      1.0        1
     274.384      993.033      1.0        1
     258.650      992.808      1.0        1
     242.765      992.580      1.0        1
     226.730      992.350      1.0        1
     210.545      992.118      1.0        1
     194.210      991.884      1.0        1
     177.724      991.648      1.0        1
     161.089      991.409      1.0        1
     144.303      991.168      1.0        1
     127.368      990.926      1.0        1
     110.283      990.681      1.0        1
      93.048      990.434      1.0        1
      75.663      990.184      1.0        1
      58.129      989.933      1.0        1
      40.446      989.680      1.0        1
      22.613      989.424      1.0        1
       4.630      989.166      1.0        1
     346.499      988.906      1.0        1
     328.218      988.644      1.0        1
     309.788      988.380      1.0        1
     291.209      988.114      1.0        1
     272.482      987.845      1.0        1
     253.605      987.575      1.0        1
     234.579      987.302      1.0        1
     215.405      987.027      1.0        1
     196.082      986.750      1.0        1
     176.611      986.471      1.0        1
     156.991      986.190      1.0        1
     137.223      985.906      1.0        1
     117.307      985.621      1.0        1
      97.242      985.333      1.0        1
      77.029      985.044      1.0        1
      56.668      984.752      1.0        1
      36.160      984.458      1.0        1
      15.503      984.162      1.0        1
     354.699      983.863      1.0        1
     333.747      983.563      1.0        1
     312.647      983.261      1.0        1
     291.400      982.956      1.0        1
     270.006      982.649      1.0        1
     248.464      982.341      1.0        1
     226.775      982.030      1.0        1
     204.939      981.717      1.0        1
     182.956      981.402      1.0        1
     160.826      981.084      1.0        1
     138.549      980.765      1.0        1
     116.125      980.444      1.0        1
      93.555      980.120      1.0        1
      70.838      979.794      1.0        1
      47.975      979.467      1.0        1
      24.965      979.137      1.0        1
       1.809      978.805      1.0        1
     338.507      978.471      1.0        1
     315.059      978.135      1.0        1
     291.465      977.797      1.0        1
     267.725      977.456      1.0        1
     243.839      977.114      1.0        1
     219.808      976.770      1.0        1
     195.631      976.423      1.0        1
     171.308      976.074      1.0        1
     146.841      975.724      1.0        1
     122.228      975.371      1.0        1
      97.470      975.016      1.0        1
      72.567      974.659      1.0        1
      47.519      974.300      1.0        1
      22.326      973.939      1.0        1
     356.988      973.576      1.0        1
     331.506      973.211      1.0        1
     305.879      972.843      1.0        1
     280.108      972.474      1.0        1
     254.193      972.103      1.0        1
     228.134      971.729      1.0        1
     201.930      971.354      1.0        1
     175.583      970.976      1.0        1
     149.091      970.596      1.0        1
     122.456      970.214      1.0        1
      95.678      969.831      1.0        1
      68.756      969.445      1.0        1
      41.690      969.057      1.0        1
      14.482      968.667      1.0        1
     347.130      968.275      1.0        1
     319.635      967.881      1.0        1
     291.997      967.485      1.0        1
     264.216      967.087      1.0        1
     236.293      966.686      1.0        1
     208.227      966.284      1.0        1
     180.019      965.880      1.0        1
     151.668      965.474      1.0        1
     123.175      965.065      1.0        1
      94.540      964.655      1.0        1
      65.763      964.243      1.0        1
      36.845      963.828      1.0        1
       7.784      963.412      1.0        1
     338.582      962.993      1.0        1
     309.238      962.573      1.0        1
     279.753      962.150      1.0        1
     250.127      961.726      1.0        1
     220.360      961.299      1.0        1
     190.452      960.870      1.0        1
     160.403      960.440      1.0        1
     130.213      960.007      1.0        1
      99.883      959.573      1.0        1
      69.412      959.136      1.0        1
      38.800      958.697      1.0        1
       8.049      958.257      1.0        1
     337.157      957.814      1.0        1
     306.126      957.369      1.0        1
     274.954      956.923      1.0        1
     243.643      956.474      1.0        1
     212.193      956.023      1.0        1
     180.603      955.571      1.0        1
     148.873      955.116      1.0        1
     117.005      954.660      1.0        1
      84.997      954.201      1.0        1
      52.851      953.740      1.0        1
      20.565      953.278      1.0        1
     348.142      952.813      1.0        1
     315.579      952.347      1.0        1
     282.878      951.878      1.0        1
     250.039      951.408      1.0        1
     217.062      950.935      1.0        1
     183.947      950.461      1.0        1
     150.694      949.984      1.0        1
     117.304      949.506      1.0        1
      83.775      949.026      1.0        1
      50.110      948.543      1.0        1
      16.307      948.059      1.0        1
     342.367      947.573      1.0        1
     308.290      947.085      1.0        1
     274.076      946.594      1.0        1
     239.726      946.102      1.0        1
     205.239      945.608      1.0        1
     170.615      945.112      1.0        1
     135.856      944.614      1.0        1
     100.960      944.114      1.0        1
      65.928      943.613      1.0        1
      30.760      943.109      1.0        1
     355.457      942.603      1.0        1
     320.018      942.096      1.0        1
     284.443      941.586      1.0        1
     248.734      941.075      1.0        1
     212.889      940.561      1.0        1
     176.909      940.046      1.0        1
     140.795      939.528      1.0        1
     104.546      939.009      1.0        1
      68.162      938.488      1.0        1
      31.644      937.965      1.0        1
     354.991      937.440      1.0        1
     318.205      936.913      1.0        1
     281.284      936.385      1.0        1
     244.230      935.854      1.0        1
     207.043      935.321      1.0        1
     169.721      934.787      1.0        1
     132.267      934.250      1.0        1
      94.679      933.712      1.0        1
      56.958      933.172      1.0        1
      19.105      932.630      1.0        1
     341.118      932.086      1.0        1
     303.000      931.540      1.0        1
     264.748      930.992      1.0        1
     226.365      930.443      1.0        1
     187.849      929.891      1.0        1
     149.202      929.338      1.0        1
     110.422      928.783      1.0        1
      71.512      928.225      1.0        1
      32.469      927.666      1.0        1
     353.296      927.106      1.0        1
     313.991      926.543      1.0        1
     274.555      925.978      1.0        1
     234.988      925.412      1.0        1
     195.291      924.843      1.0        1
     155.463      924.273      1.0        1
     115.505      923.701      1.0        1
      75.417      923.127      1.0        1
      35.199      922.552      1.0        1
     354.851      921.974      1.0        1
     314.373      921.395      1.0        1
     273.765      920.813      1.0        1
     233.029      920.230      1.0        1
     192.163      919.645      1.0        1
     151.168      919.059      1.0        1
     110.044      918.470      1.0        1
      68.791      917.879      1.0        1
      27.410      917.287      1.0        1
     345.901      916.693      1.0        1
     304.263      916.097      1.0        1
     262.497      915.499      1.0        1
     220.603      914.900      1.0        1
     178.582      914.299      1.0        1
     136.433      913.695      1.0        1
      94.157      913.090      1.0        1
      51.753      912.484      1.0        1
       9.223      911.875      1.0        1
     326.566      911.265      1.0        1
     283.781      910.652      1.0        1
     240.871      910.038      1.0        1
     197.834      909.423      1.0        1
     154.671      908.805      1.0        1
     111.381      908.186      1.0        1
      67.966      907.565      1.0        1
      24.426      906.942      1.0        1
     340.759      906.317      1.0        1
     296.968      905.691      1.0        1
     253.051      905.062      1.0        1
     209.009      904.432      1.0        1
     164.843      903.801      1.0        1
     120.552      903.167      1.0        1
      76.136      902.532      1.0        1
      31.596      901.895      1.0        1
     346.932      901.256      1.0        1
     302.144      900.615      1.0        1
     257.232      899.973      1.0        1
     212.197      899.329      1.0        1
     167.038      898.683      1.0        1
     121.757      898.035      1.0        1
      76.352      897.386      1.0        1
      30.824      896.735      1.0        1
     345.173      896.082      1.0        1
     299.400      895.428      1.0        1
     253.505      894.772      1.0        1
     207.487      894.114      1.0        1
     161.347      893.454      1.0        1
     115.086      892.793      1.0        1
      68.703      892.130      1.0        1
      22.199      891.465      1.0        1
     335.573      890.798      1.0        1
     288.826      890.130      1.0        1
     241.958      889.460      1.0        1
     194.970      888.788      1.0        1
     147.861      888.115      1.0        1
     100.632      887.440      1.0        1
      53.282      886.763      1.0        1
       5.813      886.085      1.0        1
     318.224      885.405      1.0        1
     270.515      884.723      1.0        1
     222.687      884.039      1.0        1
     174.739      883.354      1.0        1
     126.672      882.667      1.0        1
      78.487      881.979      1.0        1
      30.183      881.289      1.0        1
     341.760      880.597      1.0        1
     293.219      879.903      1.0        1
     244.560      879.208      1.0        1
     195.783      878.511      1.0        1
     146.888      877.813      1.0        1
      97.875      877.113      1.0        1
      48.745      876.411      1.0        1
     359.498      875.708      1.0        1
     310.134      875.003      1.0        1
     260.653      874.296      1.0        1
     211.056      873.588      1.0        1
     161.342      872.878      1.0        1
     111.511      872.166      1.0        1
      61.565      871.453      1.0        1
      11.503      870.738      1.0        1
     321.325      870.022      1.0        1
     271.031      869.304      1.0        1
     220.623      868.584      1.0        1
     170.099      867.863      1.0        1
     119.460      867.140      1.0        1
      68.706      866.415      1.0        1
      17.838      865.689      1.0        1
     326.856      864.961      1.0        1
     275.759      864.232      1.0        1
     224.549      863.501      1.0        1
     173.224      862.769      1.0        1
     121.786      862.035      1.0        1
      70.235      861.299      1.0        1
      18.570      860.562      1.0        1
     326.793      859.823      1.0        1
     274.902      859.083      1.0        1
     222.899      858.341      1.0        1
     170.784      857.597      1.0        1
     118.556      856.852      1.0        1
      66.216      856.106      1.0        1
      13.765      855.357      1.0        1
     321.202      854.608      1.0        1
     268.527      853.856      1.0        1
     215.741      853.104      1.0        1
     162.844      852.349      1.0        1
     109.836      851.593      1.0        1
      56.718      850.836      1.0        1
       3.489      850.077      1.0        1
     310.150      849.316      1.0        1
     256.700      848.554      1.0        1
     203.141      847.791      1.0        1
     149.472      847.026      1.0        1
      95.694      846.259      1.0        1
      41.806      845.491      1.0        1
     347.809      844.722      1.0        1
     293.704      843.950      1.0        1
     239.489      843.178      1.0        1
     185.166      842.404      1.0        1
     130.735      841.628      1.0        1
      76.196      840.851      1.0        1
      21.549      840.073      1.0        1
     326.794      839.292      1.0        1
     271.932      838.511      1.0        1
     216.962      837.728      1.0        1
     161.885      836.943      1.0        1
     106.702      836.157      1.0        1
      51.411      835.370      1.0        1
     356.015      834.581      1.0        1
     300.511      833.791      1.0        1
     244.902      832.999      1.0        1
     189.187      832.206      1.0        1
     133.366      831.411      1.0        1
      77.440      830.615      1.0        1
      21.408      829.817      1.0        1
     325.272      829.018      1.0        1
     269.030      828.218      1.0        1
     212.684      827.416      1.0        1
     156.233      826.612      1.0        1
      99.678      825.808      1.0        1
      43.019      825.001      1.0        1
     346.256      824.194      1.0        1
     289.390      823.385      1.0        1
     232.420      822.574      1.0        1
     175.346      821.762      1.0        1
     118.170      820.949      1.0        1
      60.891      820.135      1.0        1
       3.509      819.318      1.0        1
     306.024      818.501      1.0        1
     248.438      817.682      1.0        1
     190.749      816.862      1.0        1
     132.959      816.040      1.0        1
      75.066      815.217      1.0        1
      17.073      814.393      1.0        1
     318.978      813.567      1.0        1
     260.782      812.740      1.0        1
     202.486      811.912      1.0        1
     144.089      811.082      1.0        1
      85.591      810.251      1.0        1
      26.993      809.418      1.0        1
     328.295      808.584      1.0        1
     269.498      807.749      1.0        1
     210.601      806.912      1.0        1
     151.604      806.074      1.0        1
      92.508      805.235      1.0        1
      33.314      804.395      1.0        1
     334.020      803.553      1.0        1
     274.628      802.709      1.0        1
     215.138      801.865      1.0        1
     155.550      801.019      1.0        1
      95.863      800.172      1.0        1
      36.079      799.323      1.0        1
     336.198      798.474      1.0        1
     276.219      797.622      1.0        1
     216.143      796.770      1.0        1
     155.970      795.916      1.0        1
      95.700      795.061      1.0        1
      35.334      794.205      1.0        1
     334.872      793.347      1.0        1
     274.313      792.489      1.0        1
     213.659      791.629      1.0        1
     152.909      790.767      1.0        1
      92.064      789.904      1.0        1
      31.123      789.041      1.0        1
     330.088      788.175      1.0        1
     268.957      787.309      1.0        1
     207.732      786.441      1.0        1
     146.413      785.572      1.0        1
      84.999      784.702      1.0        1
      23.492      783.831      1.0        1
     321.890      782.958      1.0        1
     260.195      782.084      1.0        1
     198.407      781.209      1.0        1
     136.525      780.333      1.0        1
      74.551      779.455      1.0        1
      12.484      778.576      1.0        1
     310.324      777.696      1.0        1
     248.072      776.815      1.0        1
     185.728      775.932      1.0        1
     123.292      775.049      1.0        1
      60.764      774.164      1.0        1
     358.145      773.278      1.0        1
     295.435      772.391      1.0        1
     232.633      771.502      1.0        1
     169.741      770.613      1.0        1
     106.758      769.722      1.0        1
      43.685      768.830      1.0        1
     340.521      767.937      1.0        1
     277.267      767.043      1.0        1
     213.924      766.147      1.0        1
     150.491      765.250      1.0        1
      86.968      764.353      1.0        1
      23.357      763.454      1.0        1
     319.656      762.554      1.0        1
     255.867      761.652      1.0        1
     191.989      760.750      1.0        1
     128.022      759.847      1.0        1
      63.968      758.942      1.0        1
     359.826      758.036      1.0        1
     295.596      757.129      1.0        1
     231.278      756.221      1.0        1
     166.873      755.312      1.0        1
     102.381      754.402      1.0        1
      37.803      753.491      1.0        1
     333.137      752.578      1.0        1
     268.385      751.665      1.0        1
     203.547      750.750      1.0        1
     138.623      749.834      1.0        1
      73.613      748.917      1.0        1
       8.517      748.000      1.0        1
     303.336      747.081      1.0        1
     238.070      746.160      1.0        1
     172.719      745.239      1.0        1
     107.283      744.317      1.0        1
      41.762      743.394      1.0        1
     336.157      742.469      1.0        1
     270.468      741.544      1.0        1
     204.695      740.618      1.0        1
     138.838      739.690      1.0        1
      72.898      738.762      1.0        1
       6.874      737.832      1.0        1
     300.767      736.901      1.0        1
     234.578      735.970      1.0        1
     168.305      735.037      1.0        1
     101.951      734.103      1.0        1
      35.514      733.169      1.0        1
     328.994      732.233      1.0        1
     262.393      731.296      1.0        1
     195.711      730.358      1.0        1
     128.947      729.420      1.0        1
      62.101      728.480      1.0        1
     355.175      727.539      1.0        1
     288.168      726.597      1.0        1
     221.080      725.655      1.0        1
     153.912      724.711      1.0        1
      86.664      723.766      1.0        1
      19.336      722.821      1.0        1
     311.928      721.874      1.0        1
     244.440      720.926      1.0        1
     176.873      719.978      1.0        1
     109.227      719.028      1.0        1
      41.502      718.078      1.0        1
     333.699      717.126      1.0        1
     265.816      716.174      1.0        1
     197.856      715.221      1.0        1
     129.817      714.267      1.0        1
      61.701      713.311      1.0        1
     353.507      712.355      1.0        1
     285.235      711.398      1.0        1
     216.886      710.440      1.0        1
     148.460      709.481      1.0        1
      79.957      708.522      1.0        1
      11.378      707.561      1.0        1
     302.722      706.599      1.0        1
     233.990      705.637      1.0        1
     165.182      704.673      1.0        1
      96.298      703.709      1.0        1
      27.338      702.744      1.0        1
     318.303      701.778      1.0        1
     249.193      700.811      1.0        1
     180.008      699.843      1.0        1
     110.748      698.875      1.0        1
      41.413      697.905      1.0        1
     332.004      696.935      1.0        1
     262.521      695.963      1.0        1
     192.964      694.991      1.0        1
     123.334      694.018      1.0        1
      53.629      693.045      1.0        1
     343.852      692.070      1.0        1
     274.001      691.095      1.0        1
     204.077      690.118      1.0        1
     134.081      689.141      1.0        1
      64.012      688.163      1.0        1
     353.871      687.184      1.0        1
     283.658      686.205      1.0        1
     213.372      685.224      1.0        1
     143.015      684.243      1.0        1
      72.587      683.261      1.0        1
       2.087      682.278      1.0        1
     291.517      681.295      1.0        1
     220.875      680.311      1.0        1
     150.163      679.325      1.0        1
      79.380      678.339      1.0        1
       8.527      677.353      1.0        1
     297.604      676.365      1.0        1
     226.611      675.377      1.0        1
     155.548      674.388      1.0        1
      84.416      673.398      1.0        1
      13.215      672.408      1.0        1
     301.945      671.416      1.0        1
     230.606      670.424      1.0        1
     159.198      669.432      1.0        1
      87.722      668.438      1.0        1
      16.177      667.444      1.0        1
     304.565      666.449      1.0        1
     232.885      665.453      1.0        1
     161.137      664.457      1.0        1
      89.321      663.460      1.0        1
      17.439      662.462      1.0        1
     305.489      661.464      1.0        1
     233.473      660.464      1.0        1
     161.390      659.464      1.0        1
      89.240      658.464      1.0        1
      17.025      657.463      1.0        1
     304.743      656.461      1.0        1
     232.396      655.458      1.0        1
     159.983      654.455      1.0        1
      87.504      653.451      1.0        1
      14.961      652.446      1.0        1
     302.352      651.441      1.0        1
     229.679      650.435      1.0        1
     156.941      649.428      1.0        1
      84.138      648.421      1.0        1
      11.271      647.413      1.0        1
     298.341      646.404      1.0        1
     225.346      645.395      1.0        1
     152.288      644.385      1.0        1
      79.167      643.375      1.0        1
       5.982      642.364      1.0        1
     292.734      641.352      1.0        1
     219.424      640.340      1.0        1
     146.050      639.327      1.0        1
      72.615      638.313      1.0        1
     359.117      637.299      1.0        1
     285.557      636.284      1.0        1
     211.935      635.269      1.0        1
     138.252      634.253      1.0        1
      64.507      633.237      1.0        1
     350.701      632.220      1.0        1
     276.834      631.202      1.0        1
     202.906      630.184      1.0        1
     128.918      629.165      1.0        1
      54.869      628.146      1.0        1
     340.759      627.126      1.0        1
     266.590      626.106      1.0        1
     192.361      625.085      1.0        1
     118.072      624.063      1.0        1
      43.724      623.041      1.0        1
     329.316      622.019      1.0        1
     254.849      620.995      1.0        1
     180.324      619.972      1.0        1
     105.739      618.948      1.0        1
      31.096      617.923      1.0        1
     316.395      616.898      1.0        1
     241.636      615.872      1.0        1
     166.819      614.846      1.0        1
      91.944      613.819      1.0        1
      17.011      612.792      1.0        1
     302.021      611.765      1.0        1
     226.974      610.736      1.0        1
     151.870      609.708      1.0        1
      76.709      608.679      1.0        1
       1.492      607.649      1.0        1
     286.218      606.619      1.0        1
     210.888      605.589      1.0        1
     135.502      604.558      1.0        1
      60.060      603.526      1.0        1
     344.562      602.495      1.0        1
     269.009      601.462      1.0        1
     193.401      600.430      1.0        1
     117.738      599.396      1.0        1
      42.020      598.363      1.0        1
     326.247      597.329      1.0        1
     250.420      596.294      1.0        1
     174.538      595.260      1.0        1
      98.602      594.224      1.0        1
      22.612      593.189      1.0        1
     306.569      592.153      1.0        1
     230.472      591.116      1.0        1
     154.321      590.079      1.0        1
      78.118      589.042      1.0        1
       1.861      588.005      1.0        1
     285.552      586.967      1.0        1
     209.190      585.928      1.0        1
     132.775      584.890      1.0        1
      56.308      583.850      1.0        1
     339.790      582.811      1.0        1
     263.219      581.771      1.0        1
     186.596      580.731      1.0        1
     109.922      579.691      1.0        1
      33.197      578.650      1.0        1
     316.421      577.608      1.0        1
     239.593      576.567      1.0        1
     162.715      575.525      1.0        1
      85.786      574.483      1.0        1
       8.807      573.440      1.0        1
     291.777      572.398      1.0        1
     214.698      571.355      1.0        1
     137.568      570.311      1.0        1
      60.389      569.267      1.0        1
     343.161      568.223      1.0        1
     265.883      567.179      1.0        1
     188.556      566.135      1.0        1
     111.180      565.090      1.0        1
      33.755      564.045      1.0        1
     316.281      562.999      1.0        1
     238.759      561.953      1.0        1
     161.189      560.907      1.0        1
      83.571      559.861      1.0        1
       5.905      558.815      1.0        1
     288.191      557.768      1.0        1
     210.430      556.721      1.0        1
     132.621      555.674      1.0        1
      54.765      554.626      1.0        1
     336.862      553.579      1.0        1
     258.913      552.531      1.0        1
     180.916      551.483      1.0        1
     102.874      550.434      1.0        1
      24.784      549.386      1.0        1
     306.649      548.337      1.0        1
     228.468      547.288      1.0        1
     150.241      546.239      1.0        1
      71.969      545.190      1.0        1
     353.651      544.140      1.0        1
     275.287      543.090      1.0        1
     196.879      542.040      1.0        1
     118.426      540.990      1.0        1
      39.928      539.940      1.0        1
     321.386      538.889      1.0        1
     242.799      537.839      1.0        1
     164.168      536.788      1.0        1
      85.493      535.737      1.0        1
       6.774      534.686      1.0        1
     288.011      533.635      1.0        1
     209.205      532.584      1.0        1
     130.356      531.532      1.0        1
      51.463      530.480      1.0        1
     332.528      529.429      1.0        1
     253.549      528.377      1.0        1
     174.528      527.325      1.0        1
      95.464      526.273      1.0        1
      16.358      525.221      1.0        1
     297.210      524.168      1.0        1
     218.020      523.116      1.0        1
     138.788      522.063      1.0        1
      59.515      521.011      1.0        1
     340.200      519.958      1.0        1
     260.843      518.905      1.0        1
     181.446      517.853      1.0        1
     102.007      516.800      1.0        1
      22.528      515.747      1.0        1
     303.008      514.694      1.0        1
     223.447      513.641      1.0        1
     143.847      512.588      1.0        1
      64.206      511.534      1.0        1
     344.525      510.481      1.0        1
     264.804      509.428      1.0        1
     185.043      508.375      1.0        1
     105.244      507.321      1.0        1
      25.404      506.268      1.0        1
     305.526      505.215      1.0        1
     225.608      504.161      1.0        1
     145.652      503.108      1.0        1
      65.657      502.054      1.0        1
     345.623      501.001      1.0        1
     265.552      499.948      1.0        1
     185.441      498.894      1.0        1
     105.293      497.841      1.0        1
      25.107      496.788      1.0        1
     304.883      495.734      1.0        1
     224.622      494.681      1.0        1
     144.323      493.628      1.0        1
      63.987      492.574      1.0        1
     343.614      491.521      1.0        1
     263.204      490.468      1.0        1
     182.758      489.415      1.0        1
     102.274      488.362      1.0        1
      21.754      487.309      1.0        1
     301.198      486.256      1.0        1
     220.606      485.203      1.0        1
     139.977      484.150      1.0        1
      59.313      483.098      1.0        1
     338.614      482.045      1.0        1
     257.878      480.992      1.0        1
     177.108      479.940      1.0        1
      96.302      478.888      1.0        1
      15.461      477.835      1.0        1
     294.585      476.783      1.0        1
     213.674      475.731      1.0        1
     132.729      474.679      1.0        1
      51.749      473.628      1.0        1
     330.735      472.576      1.0        1
     249.687      471.524      1.0        1
     168.605      470.473      1.0        1
      87.489      469.422      1.0        1
       6.339      468.370      1.0        1
     285.156      467.319      1.0        1
     203.940      466.269      1.0        1
     122.690      465.218      1.0        1
      41.407      464.167      1.0        1
     320.091      463.117      1.0        1
     238.742      462.067      1.0        1
     157.361      461.017      1.0        1
      75.947      459.967      1.0        1
     354.501      458.917      1.0        1
     273.023      457.868      1.0        1
     191.512      456.819      1.0        1
     109.970      455.770      1.0        1
      28.396      454.721      1.0        1
     306.790      453.672      1.0        1
     225.153      452.624      1.0        1
     143.485      451.575      1.0        1
      61.785      450.527      1.0        1
     340.054      449.480      1.0        1
     258.293      448.432      1.0        1
     176.500      447.385      1.0        1
      94.677      446.338      1.0        1
      12.824      445.291      1.0        1
     290.940      444.244      1.0        1
     209.026      443.198      1.0        1
     127.082      442.152      1.0        1
      45.108      441.106      1.0        1
     323.105      440.060      1.0        1
     241.071      439.015      1.0        1
     159.009      437.970      1.0        1
      76.917      436.925      1.0        1
     354.795      435.881      1.0        1
     272.645      434.837      1.0        1
     190.466      433.793      1.0        1
     108.258      432.749      1.0        1
      26.021      431.706      1.0        1
     303.756      430.663      1.0        1
     221.462      429.620      1.0        1
     139.141      428.578      1.0        1
      56.791      427.536      1.0        1
     334.413      426.494      1.0        1
     252.007      425.453      1.0        1
     169.574      424.412      1.0        1
      87.113      423.371      1.0        1
       4.625      422.331      1.0        1
     282.109      421.291      1.0        1
     199.566      420.251      1.0        1
     116.997      419.212      1.0        1
      34.400      418.173      1.0        1
     311.776      417.135      1.0        1
     229.126      416.096      1.0        1
     146.450      415.059      1.0        1
      63.747      414.021      1.0        1
     341.018      412.984      1.0        1
     258.263      411.948      1.0        1
     175.482      410.911      1.0        1
      92.675      409.876      1.0        1
       9.842      408.840      1.0        1
     286.984      407.805      1.0        1
     204.100      406.770      1.0        1
     121.191      405.736      1.0        1
      38.257      404.702      1.0        1
     315.298      403.669      1.0        1
     232.314      402.636      1.0        1
     149.305      401.604      1.0        1
      66.271      400.572      1.0        1
     343.213      399.540      1.0        1
     260.130      398.509      1.0        1
     177.023      397.478      1.0        1
      93.892      396.448      1.0        1
      10.737      395.418      1.0        1
     287.558      394.389      1.0        1
     204.355      393.360      1.0        1
     121.129      392.332      1.0        1
      37.878      391.304      1.0        1
     314.605      390.276      1.0        1
     231.308      389.249      1.0        1
     147.988      388.223      1.0        1
      64.645      387.197      1.0        1
     341.279      386.172      1.0        1
     257.890      385.147      1.0        1
     174.479      384.122      1.0        1
      91.044      383.098      1.0        1
       7.588      382.075      1.0        1
     284.109      381.052      1.0        1
     200.608      380.030      1.0        1
     117.084      379.008      1.0        1
      33.539      377.987      1.0        1
     309.972      376.966      1.0        1
     226.383      375.946      1.0        1
     142.773      374.927      1.0        1
      59.141      373.908      1.0        1
     335.487      372.889      1.0        1
     251.813      371.871      1.0        1
     168.117      370.854      1.0        1
      84.400      369.837      1.0        1
       0.662      368.821      1.0        1
     276.903      367.805      1.0        1
     193.124      366.790      1.0        1
     109.324      365.776      1.0        1
      25.503      364.762      1.0        1
     301.663      363.749      1.0        1
     217.802      362.736      1.0        1
     133.920      361.724      1.0        1
      50.019      360.713      1.0        1
     326.098      359.702      1.0        1
     242.157      358.692      1.0        1
     158.196      357.682      1.0        1
      74.216      356.674      1.0        1
     350.216      355.665      1.0        1
     266.197      354.658      1.0        1
     182.159      353.651      1.0        1
      98.101      352.644      1.0        1
      14.025      351.639      1.0        1
     289.929      350.634      1.0        1
     205.815      349.629      1.0        1
     121.682      348.626      1.0        1
      37.530      347.623      1.0        1
     313.360      346.620      1.0        1
     229.172      345.619      1.0        1
     144.965      344.618      1.0        1
      60.740      343.618      1.0        1
     336.497      342.618      1.0        1
     252.236      341.619      1.0        1
     167.957      340.621      1.0        1
      83.660      339.624      1.0        1
     359.345      338.627      1.0        1
     275.014      337.631      1.0        1
     190.664      336.636      1.0        1
     106.297      335.641      1.0        1
      21.913      334.647      1.0        1
     297.512      333.654      1.0        1
     213.094      332.662      1.0        1
     128.659      331.670      1.0        1
      44.207      330.679      1.0        1
     319.738      329.689      1.0        1
     235.253      328.700      1.0        1
     150.751      327.711      1.0        1
      66.232      326.723      1.0        1
     341.698      325.736      1.0        1
     257.147      324.750      1.0        1
     172.579      323.764      1.0        1
      87.996      322.779      1.0        1
       3.397      321.795      1.0        1
     278.782      320.812      1.0        1
     194.151      319.830      1.0        1
     109.505      318.848      1.0        1
      24.843      317.867      1.0        1
     300.165      316.887      1.0        1
     215.472      315.908      1.0        1
     130.764      314.930      1.0        1
      46.041      313.952      1.0        1
     321.302      312.976      1.0        1
     236.549      312.000      1.0        1
     151.780      311.025      1.0        1
      66.997      310.051      1.0        1
     342.199      309.077      1.0        1
     257.386      308.105      1.0        1
     172.559      307.133      1.0        1
      87.717      306.162      1.0        1
       2.862      305.192      1.0        1
     277.991      304.223      1.0        1
     193.107      303.255      1.0        1
     108.208      302.288      1.0        1
      23.296      301.321      1.0        1
     298.369      300.355      1.0        1
     213.429      299.391      1.0        1
     128.475      298.427      1.0        1
      43.507      297.464      1.0        1
     318.526      296.502      1.0        1
     233.531      295.541      1.0        1
     148.523      294.581      1.0        1
      63.502      293.621      1.0        1
     338.467      292.663      1.0        1
     253.420      291.705      1.0        1
     168.359      290.749      1.0        1
      83.285      289.793      1.0        1
     358.198      288.838      1.0        1
     273.099      287.885      1.0        1
     187.987      286.932      1.0        1
     102.862      285.980      1.0        1
      17.725      285.029      1.0        1
     292.575      284.079      1.0        1
     207.413      283.130      1.0        1
     122.239      282.182      1.0        1
      37.052      281.235      1.0        1
     311.853      280.289      1.0        1
     226.643      279.343      1.0        1
     141.420      278.399      1.0        1
      56.185      277.456      1.0        1
     330.939      276.514      1.0        1
     245.681      275.572      1.0        1
     160.411      274.632      1.0        1
      75.129      273.693      1.0        1
     349.837      272.755      1.0        1
     264.532      271.817      1.0        1
     179.217      270.881      1.0        1
      93.890      269.946      1.0        1
       8.552      269.012      1.0        1
     283.203      268.079      1.0        1
     197.843      267.146      1.0        1
     112.472      266.215      1.0        1
      27.090      265.285      1.0        1
     301.697      264.356      1.0        1
     216.293      263.428      1.0        1
     130.879      262.501      1.0        1
      45.455      261.575      1.0        1
     320.019      260.650      1.0        1
     234.574      259.727      1.0        1
     149.118      258.804      1.0        1
      63.652      257.882      1.0        1
     338.175      256.962      1.0        1
     252.688      256.042      1.0        1
     167.192      255.124      1.0        1
      81.685      254.206      1.0        1
     356.169      253.290      1.0        1
     270.642      252.375      1.0        1
     185.106      251.461      1.0        1
      99.560      250.548      1.0        1
      14.005      249.636      1.0        1
     288.440      248.725      1.0        1
     202.865      247.815      1.0        1
     117.281      246.907      1.0        1
      31.688      245.999      1.0        1
     306.085      245.093      1.0        1
     220.473      244.188      1.0        1
     134.852      243.284      1.0        1
      49.222      242.381      1.0        1
     323.583      241.479      1.0        1
     237.935      240.578      1.0        1
     152.278      239.679      1.0        1
      66.613      238.780      1.0        1
     340.938      237.883      1.0        1
     255.255      236.987      1.0        1
     169.563      236.092      1.0        1
      83.863      235.199      1.0        1
     358.154      234.306      1.0        1
     272.437      233.415      1.0        1
     186.711      232.524      1.0        1
     100.977      231.635      1.0        1
      15.235      230.748      1.0        1
     289.484      229.861      1.0        1
     203.726      228.976      1.0        1
     117.959      228.091      1.0        1
      32.185      227.208      1.0        1
     306.402      226.326      1.0        1
     220.612      225.446      1.0        1
     134.814      224.566      1.0        1
      49.008      223.688      1.0        1
     323.194      222.811      1.0        1
     237.373      221.935      1.0        1
     151.544      221.061      1.0        1
      65.708      220.188      1.0        1
     339.864      219.316      1.0        1
     254.013      218.445      1.0        1
     168.155      217.575      1.0        1
      82.289      216.707      1.0        1
     356.416      215.840      1.0        1
     270.536      214.974      1.0        1
     184.649      214.109      1.0        1
      98.755      213.246      1.0        1
      12.853      212.384      1.0        1
     286.945      211.523      1.0        1
     201.030      210.664      1.0        1
     115.108      209.806      1.0        1
      29.180      208.949      1.0        1
     303.244      208.093      1.0        1
     217.302      207.239      1.0        1
     131.354      206.386      1.0        1
      45.399      205.534      1.0        1
     319.437      204.684      1.0        1
     233.469      203.834      1.0        1
     147.495      202.987      1.0        1
      61.514      202.140      1.0        1
     335.527      201.295      1.0        1
     249.533      200.451      1.0        1
     163.534      199.608      1.0        1
      77.528      198.767      1.0        1
     351.517      197.927      1.0        1
     265.499      197.089      1.0        1
     179.475      196.251      1.0        1
      93.446      195.415      1.0        1
       7.410      194.581      1.0        1
     281.369      193.748      1.0        1
     195.322      192.916      1.0        1
     109.269      192.085      1.0        1
      23.210      191.256      1.0        1
     297.146      190.428      1.0        1
     211.077      189.602      1.0        1
     125.001      188.777      1.0        1
      38.921      187.953      1.0        1
     312.835      187.131      1.0        1
     226.743      186.310      1.0        1
     140.646      185.490      1.0        1
      54.544      184.672      1.0        1
     328.437      183.855      1.0        1
     242.324      183.040      1.0        1
     156.206      182.226      1.0        1
      70.083      181.414      1.0        1
     343.955      180.602      1.0        1
     257.822      179.793      1.0        1
     171.684      178.984      1.0        1
      85.542      178.178      1.0        1
     359.394      177.372      1.0        1
     273.241      176.568      1.0        1
     187.084      175.765      1.0        1
     100.922      174.964      1.0        1
      14.755      174.164      1.0        1
     288.583      173.366      1.0        1
     202.407      172.569      1.0        1
     116.226      171.774      1.0        1
      30.041      170.980      1.0        1
     303.851      170.187      1.0        1
     217.657      169.396      1.0        1
     131.458      168.606      1.0        1
      45.255      167.818      1.0        1
     319.048      167.032      1.0        1
     232.836      166.246      1.0        1
     146.620      165.463      1.0        1
      60.400      164.680      1.0        1
     334.175      163.899      1.0        1
     247.947      163.120      1.0        1
     161.714      162.342      1.0        1
      75.478      161.566      1.0        1
     349.237      160.791      1.0        1
     262.992      160.018      1.0        1
     176.744      159.246      1.0        1
      90.491      158.476      1.0        1
       4.235      157.707      1.0        1
     277.974      156.939      1.0        1
     191.710      156.174      1.0        1
     105.443      155.409      1.0        1
      19.171      154.647      1.0        1
     292.896      153.885      1.0        1
     206.617      153.126      1.0        1
     120.335      152.367      1.0        1
      34.048      151.611      1.0        1
     307.759      150.856      1.0        1
     221.466      150.102      1.0        1
     135.169      149.350      1.0        1
      48.869      148.599      1.0        1
     322.566      147.850      1.0        1
     236.259      147.103      1.0        1
     149.949      146.357      1.0        1
      63.635      145.613      1.0        1
     337.318      144.870      1.0        1
     250.998      144.129      1.0        1
     164.675      143.390      1.0        1
      78.349      142.651      1.0        1
     352.019      141.915      1.0        1
     265.687      141.180      1.0        1
     179.351      140.447      1.0        1
      93.012      139.715      1.0        1
       6.671      138.985      1.0        1
     280.326      138.257      1.0        1
     193.978      137.530      1.0        1
     107.628      136.804      1.0        1
      21.274      136.081      1.0        1
     294.918      135.359      1.0        1
     208.559      134.638      1.0        1
     122.197      133.919      1.0        1
      35.832      133.202      1.0        1
     309.464      132.486      1.0        1
     223.094      131.772      1.0        1
     136.721      131.060      1.0        1
      50.346      130.349      1.0        1
     323.968      129.640      1.0        1
     237.587      128.933      1.0        1
     151.203      128.227      1.0        1
      64.818      127.523      1.0        1
     338.429      126.820      1.0        1
     252.038      126.119      1.0        1
     165.645      125.420      1.0        1
      79.249      124.722      1.0        1
     352.851      124.026      1.0        1
     266.450      123.332      1.0        1
     180.047      122.639      1.0        1
      93.642      121.948      1.0        1
       7.235      121.259      1.0        1
     280.825      120.571      1.0        1
     194.413      119.885      1.0        1
     107.998      119.201      1.0        1
      21.582      118.518      1.0        1
     295.163      117.837      1.0        1
     208.742      117.158      1.0        1
     122.319      116.480      1.0        1
      35.894      115.804      1.0        1
     309.467      115.130      1.0        1
     223.038      114.458      1.0        1
     136.607      113.787      1.0        1
      50.174      113.118      1.0        1
     323.738      112.450      1.0        1
     237.301      111.785      1.0        1
     150.862      111.121      1.0        1
      64.421      110.459      1.0        1
     337.978      109.798      1.0        1
     251.533      109.139      1.0        1
     165.087      108.482      1.0        1
      78.638      107.827      1.0        1
     352.188      107.173      1.0        1
     265.736      106.521      1.0        1
     179.282      105.871      1.0        1
      92.827      105.223      1.0        1
       6.369      104.576      1.0        1
     279.911      103.931      1.0        1
     193.450      103.288      1.0        1
     106.988      102.646      1.0        1
      20.524      102.007      1.0        1
     294.058      101.369      1.0        1
     207.591      100.733      1.0        1
     121.122      100.098      1.0        1
      34.652       99.465      1.0        1
     308.180       98.835      1.0        1
     221.707       98.205      1.0        1
     135.232       97.578      1.0        1
      48.756       96.953      1.0        1
     322.278       96.329      1.0        1
     235.799       95.707      1.0        1
     149.318       95.086      1.0        1
      62.836       94.468      1.0        1
     336.353       93.851      1.0        1
     249.868       93.236      1.0        1
     163.382       92.623      1.0        1
      76.895       92.012      1.0        1
     350.406       91.403      1.0        1
     263.916       90.795      1.0        1
     177.424       90.189      1.0        1
      90.932       89.585      1.0        1
       4.438       88.983      1.0        1
     277.943       88.382      1.0        1
     191.446       87.784      1.0        1
     104.949       87.187      1.0        1
      18.450       86.592      1.0        1
     291.950       85.999      1.0        1
     205.449       85.407      1.0        1
     118.947       84.818      1.0        1
      32.444       84.230      1.0        1
     305.939       83.644      1.0        1
     219.434       83.060      1.0        1
     132.927       82.478      1.0        1
      46.420       81.898      1.0        1
     319.911       81.319      1.0        1
     233.401       80.742      1.0        1
     146.891       80.168      1.0        1
      60.379       79.595      1.0        1
     333.866       79.024      1.0        1
     247.352       78.454      1.0        1
     160.838       77.887      1.0        1
      74.322       77.321      1.0        1
     347.806       76.758      1.0        1
     261.288       76.196      1.0        1
     174.770       75.636      1.0        1
      88.251       75.078      1.0        1
       1.731       74.522      1.0        1
     275.210       73.967      1.0        1
     188.688       73.415      1.0        1
     102.165       72.864      1.0        1
      15.641       72.316      1.0        1
     289.117       71.769      1.0        1
     202.592       71.224      1.0        1
     116.066       70.681      1.0        1
      29.539       70.140      1.0        1
     303.012       69.601      1.0        1
     216.483       69.063      1.0        1
     129.954       68.528      1.0        1
      43.425       67.994      1.0        1
     316.894       67.463      1.0        1
     230.363       66.933      1.0        1
     143.831       66.405      1.0        1
      57.299       65.879      1.0        1
     330.765       65.355      1.0        1
     244.231       64.833      1.0        1
     157.697       64.313      1.0        1
      71.162       63.795      1.0        1
     344.626       63.278      1.0        1
     258.089       62.764      1.0        1
     171.552       62.252      1.0        1
      85.014       61.741      1.0        1
     358.476       61.233      1.0        1
     271.937       60.726      1.0        1
     185.398       60.221      1.0        1
      98.858       59.718      1.0        1
      12.317       59.217      1.0        1
     285.776       58.719      1.0        1
     199.234       58.222      1.0        1
     112.692       57.727      1.0        1
      26.149       57.234      1.0        1
     299.606       56.742      1.0        1
     213.062       56.253      1.0        1
     126.518       55.766      1.0        1
      39.973       55.281      1.0        1
     313.427       54.798      1.0        1
     226.882       54.316      1.0        1
     140.335       53.837      1.0        1
      53.789       53.359      1.0        1
     327.242       52.884      1.0        1
     240.694       52.411      1.0        1
     154.146       51.939      1.0        1
      67.598       51.470      1.0        1
     341.049       51.002      1.0        1
     254.500       50.536      1.0        1
     167.950       50.073      1.0        1
      81.400       49.611      1.0        1
     354.849       49.152      1.0        1
     268.298       48.694      1.0        1
     181.747       48.238      1.0        1
      95.196       47.785      1.0        1
       8.644       47.333      1.0        1
     282.091       46.884      1.0        1
     195.539       46.436      1.0        1
     108.986       45.990      1.0        1
      22.432       45.547      1.0        1
     295.879       45.105      1.0        1
     209.325       44.665      1.0        1
     122.770       44.228      1.0        1
      36.216       43.792      1.0        1
     309.661       43.358      1.0        1
     223.106       42.927      1.0        1
     136.550       42.497      1.0        1
      49.994       42.070      1.0        1
     323.438       41.644      1.0        1
     236.882       41.220      1.0        1
     150.325       40.799      1.0        1
      63.768       40.379      1.0        1
     337.211       39.962      1.0        1
     250.654       39.547      1.0        1
     164.096       39.133      1.0        1
      77.538       38.722      1.0        1
     350.980       38.312      1.0        1
     264.422       37.905      1.0        1
     177.863       37.500      1.0        1
      91.304       37.097      1.0        1
       4.745       36.695      1.0        1
     278.186       36.296      1.0        1
     191.627       35.899      1.0        1
     105.067       35.504      1.0        1
      18.507       35.111      1.0        1
     291.947       34.720      1.0        1
     205.387       34.331      1.0        1
     118.826       33.944      1.0        1
      32.265       33.559      1.0        1
     305.705       33.177      1.0        1
     219.144       32.796      1.0        1
     132.582       32.417      1.0        1
      46.021       32.041      1.0        1
     319.459       31.666      1.0        1
     232.898       31.294      1.0        1
     146.336       30.923      1.0        1
      59.774       30.555      1.0        1
     333.212       30.189      1.0        1
     246.649       29.824      1.0        1
     160.087       29.462      1.0        1
      73.524       29.102      1.0        1
     346.962       28.744      1.0        1
     260.399       28.388      1.0        1
     173.836       28.035      1.0        1
      87.273       27.683      1.0        1
       0.709       27.333      1.0        1
     274.146       26.986      1.0        1
     187.582       26.640      1.0        1
     101.019       26.297      1.0        1
      14.455       25.955      1.0        1
     287.891       25.616      1.0        1
     201.327       25.279      1.0        1
     114.763       24.944      1.0        1
      28.199       24.611      1.0        1
     301.635       24.280      1.0        1
     215.070       23.951      1.0        1
     128.506       23.625      1.0        1
      41.941       23.300      1.0        1
     315.377       22.978      1.0        1
     228.812       22.657      1.0        1
     142.247       22.339      1.0        1
      55.682       22.023      1.0        1
     329.117       21.709      1.0        1
     242.552       21.397      1.0        1
     155.987       21.087      1.0        1
      69.422       20.779      1.0        1
     342.857       20.474      1.0        1
     256.292       20.170      1.0        1
     169.726       19.869      1.0        1
      83.161       19.569      1.0        1
     356.595       19.272      1.0        1
     270.030       18.977      1.0        1
     183.464       18.684      1.0        1
      96.898       18.393      1.0        1
      10.332       18.105      1.0        1
     283.767       17.818      1.0        1
     197.201       17.534      1.0        1
     110.635       17.252      1.0        1
      24.069       16.971      1.0        1
     297.503       16.693      1.0        1
     210.937       16.417      1.0        1
     124.370       16.144      1.0        1
      37.804       15.872      1.0        1
     311.238       15.602      1.0        1
     224.672       15.335      1.0        1
     138.106       15.070      1.0        1
      51.539       14.807      1.0        1
     324.973       14.546      1.0        1
     238.406       14.287      1.0        1
     151.840       14.030      1.0        1
      65.273       13.775      1.0        1
     338.707       13.523      1.0        1
     252.140       13.273      1.0        1
     165.574       13.025      1.0        1
      79.007       12.779      1.0        1
     352.441       12.535      1.0        1
     265.874       12.293      1.0        1
     179.307       12.054      1.0        1
      92.740       11.816      1.0        1
       6.174       11.581      1.0        1
     279.607       11.348      1.0        1
     193.040       11.117      1.0        1
     106.473       10.888      1.0        1
      19.906       10.661      1.0        1
     293.340       10.437      1.0        1
     206.773       10.215      1.0        1
     120.206        9.994      1.0        1
      33.639        9.776      1.0        1
     307.072        9.561      1.0        1
     220.505        9.347      1.0        1
     133.938        9.135      1.0        1
      47.371        8.926      1.0        1
     320.804        8.719      1.0        1
     234.237        8.514      1.0        1
     147.670        8.311      1.0        1
      61.103        8.110      1.0        1
     334.536        7.912      1.0        1
     247.969        7.715      1.0        1
     161.402        7.521      1.0        1
      74.835        7.329      1.0        1
     348.268        7.139      1.0        1
     261.701        6.952      1.0        1
     175.133        6.766      1.0        1
      88.566        6.583      1.0        1
       1.999        6.402      1.0        1
     275.432        6.223      1.0        1
     188.865        6.046      1.0        1
     102.298        5.871      1.0        1
      15.731        5.699      1.0        1
     289.163        5.528      1.0        1
     202.596        5.360      1.0        1
     116.029        5.194      1.0        1
      29.462        5.031      1.0        1
     302.895        4.869      1.0        1
     216.327        4.710      1.0        1
     129.760        4.552      1.0        1
      43.193        4.397      1.0        1
     316.626        4.245      1.0        1
     230.059        4.094      1.0        1
     143.491        3.945      1.0        1
      56.924        3.799      1.0        1
     330.357        3.655      1.0        1
     243.790        3.513      1.0        1
     157.222        3.373      1.0        1
      70.655        3.236      1.0        1
     344.088        3.100      1.0        1
     257.521        2.967      1.0        1
     170.953        2.836      1.0        1
      84.386        2.708      1.0        1
     357.819        2.581      1.0        1
     271.252        2.457      1.0        1
     184.684        2.334      1.0        1
      98.117        2.214      1.0        1
      11.550        2.096      1.0        1
     284.983        1.981      1.0        1
     198.415        1.867      1.0        1
     111.848        1.756      1.0        1
      25.281        1.647      1.0        1
     298.714        1.540      1.0        1
     212.146        1.436      1.0        1
     125.579        1.333      1.0        1
      39.012        1.233      1.0        1
     312.445        1.135      1.0        1
     225.877        1.039      1.0        1
     139.310        0.945      1.0        1
      52.743        0.854      1.0        1
     326.175        0.765      1.0        1
     239.608        0.677      1.0        1
     153.041        0.593      1.0        1
      66.474        0.510      1.0        1
     339.906        0.429      1.0        1
     253.339        0.351      1.0        1
     166.772        0.275      1.0        1
      80.205        0.201      1.0        1
     353.637        0.130      1.0        1
     267.070        0.060      1.0        1
     180.503        0.000      1.0        1
      93.935        0.000      1.0        1
       7.368        0.000      1.0        1
     280.801        0.000      1.0        1
     194.234        0.000      1.0        1
     107.666        0.000      1.0        1
      21.099        0.000      1.0        1
     294.532        0.000      1.0        1
     207.964        0.000      1.0        1
     121.397        0.000      1.0        0
      34.830        0.000      1.0        0
     308.263        0.000      1.0        0
     221.695        0.000      1.0        0
     135.128        0.000      1.0        0
      48.561        0.000      1.0        0
     321.994        0.000      1.0        0
     235.426        0.000      1.0        0
     148.859        0.000      1.0        0
      62.292        0.000      1.0        0
     335.724        0.000      1.0        0
     249.157        0.000      1.0        0
     162.590        0.000      1.0        0
      76.023        0.000      1.0        0
     349.455        0.000      1.0        0
     262.888        0.000      1.0        0
     176.321        0.000      1.0        0
      89.754        0.000      1.0        0
       3.186        0.000      1.0        0
     276.619        0.000      1.0        0
     190.052        0.000      1.0        0
       0.000        0.000      1.0        0
