# Supplementary material for: Spiro-Linked Polyketides from Cultures of Westerdykella dispersa Ca4–13 as Inhibitors of iNOS-Associated Neuroinflammation
Source: J Nat Prod. 2026 May 28;89(6):1775–84. doi: 10.1021/acs.jnatprod.6c00217 (PMC13316987; doi:10.1021/acs.jnatprod.6c00217)
Supplement: Supplementary file 3 [file np6c00217_si_003.zip › Compound2/Compound2_NOESY/dirinfo/shapelib/Oneprobe_ad300.RF]

# Pbox    400.00  52 4095  0.0     0    1.0000 15.49502     6
# VJ4.2  pw (us)  pwr  pwrf  dres  dmf  dcyc   B1max (kHz)  Stype
# ---------------------------------------------------------------
# Pxsim 0.0004000 14848.3723 0.000 311688.0 0.0000000 0.0000000 0.00
# data: pw (s) B1max (Hz) status sw (Hz) T1 (s)   T2 (s) RDC (Hz)
# ---------------------------------------------------------------
# Pbox.inp data :
# ~~~~~~~~~~~~~~~~~~~~~~~~~~~Waves~~~~~~~~~~~~~~~~~~~~~~~~~~~~~~~~~~
#   shape   bw(/pw)   ofs  st  ph  fla  trev  d1  d2   d0   wrp  php
# ~~~~~~~~~~~~~~~~~~~~~~~~~~~~~~~~~~~~~~~~~~~~~~~~~~~~~~~~~~~~~~~~~~
# { wurst2i 51948/0.0004 }
#
# type      = r          mod       = n          dres      = n         
# steps     = n          stepsize  = n          attn      = i         
# refofs    = n          wrap      = n          sfrq      = n         
# sucyc     = d          reps      = 2          header    = y         
# bscor     = n          pad1      = n          pad2      = n         
# bsim      = n          T1        = n          T2        = n         
# rdc       = n          dcyc      = n          sw        = n         
#
# RF Calibration Data :  ref_pwr   = 56         ref_pw90  = 10.18
# ~~~~~~~~~~~~~~~~~~~~~
###
# ------------------- Shape data ------------------
# pwtot      = 0.0004000 (total pw, s)
# power      = 52 (power level, dB)
# pwrf       = 4095 (fine power)
# B1max      = 15.4950 (B1max, kHz)
# B1rms      = 9.0787 (B1[RMS], kHz)
# nptot      = 320 (total number of steps)
# stepsize   = 1.25 (length of a single step, us)
# maxamp     = 981.3 (max amplitude)
# ------------------------------------------------- 
#      phase      amplitude   length     gate 
# ------------------------------------------------- 
        0.00      1023.00      0.0        0
       0.000        0.000      1.0        0
      11.371        0.000      1.0        0
      23.096        0.000      1.0        0
      34.821        0.000      1.0        1
      46.546        0.522      1.0        1
      58.271        1.377      1.0        1
      69.996        2.422      1.0        1
      81.721        3.656      1.0        1
      93.446        5.079      1.0        1
     105.171        6.689      1.0        1
     116.896        8.487      1.0        1
     128.621       10.471      1.0        1
     140.346       12.641      1.0        1
     152.070       14.997      1.0        1
     163.795       17.536      1.0        1
     175.520       20.259      1.0        1
     187.244       23.163      1.0        1
     198.969       26.249      1.0        1
     210.693       29.515      1.0        1
     222.417       32.958      1.0        1
     234.141       36.580      1.0        1
     245.865       40.376      1.0        1
     257.588       44.348      1.0        1
     269.311       48.492      1.0        1
     281.034       52.807      1.0        1
     292.755       57.291      1.0        1
     304.476       61.943      1.0        1
     316.197       66.762      1.0        1
     327.916       71.744      1.0        1
     339.634       76.888      1.0        1
     351.351       82.193      1.0        1
       3.067       87.655      1.0        1
      14.781       93.274      1.0        1
      26.493       99.046      1.0        1
      38.203      104.970      1.0        1
      49.911      111.043      1.0        1
      61.616      117.263      1.0        1
      73.319      123.627      1.0        1
      85.018      130.133      1.0        1
      96.714      136.779      1.0        1
     108.406      143.562      1.0        1
     120.094      150.479      1.0        1
     131.777      157.527      1.0        1
     143.454      164.705      1.0        1
     155.127      172.008      1.0        1
     166.793      179.435      1.0        1
     178.452      186.982      1.0        1
     190.105      194.646      1.0        1
     201.749      202.425      1.0        1
     213.386      210.315      1.0        1
     225.013      218.314      1.0        1
     236.630      226.418      1.0        1
     248.237      234.624      1.0        1
     259.832      242.929      1.0        1
     271.415      251.329      1.0        1
     282.986      259.823      1.0        1
     294.542      268.405      1.0        1
     306.084      277.073      1.0        1
     317.610      285.824      1.0        1
     329.119      294.653      1.0        1
     340.610      303.558      1.0        1
     352.083      312.536      1.0        1
       3.535      321.582      1.0        1
      14.967      330.693      1.0        1
      26.376      339.867      1.0        1
      37.761      349.098      1.0        1
      49.121      358.383      1.0        1
      60.455      367.720      1.0        1
      71.762      377.104      1.0        1
      83.039      386.531      1.0        1
      94.285      395.999      1.0        1
     105.500      405.503      1.0        1
     116.681      415.039      1.0        1
     127.827      424.605      1.0        1
     138.935      434.195      1.0        1
     150.006      443.808      1.0        1
     161.036      453.438      1.0        1
     172.024      463.082      1.0        1
     182.968      472.736      1.0        1
     193.866      482.397      1.0        1
     204.717      492.061      1.0        1
     215.518      501.723      1.0        1
     226.268      511.382      1.0        1
     236.964      521.031      1.0        1
     247.605      530.669      1.0        1
     258.189      540.290      1.0        1
     268.712      549.892      1.0        1
     279.174      559.471      1.0        1
     289.572      569.022      1.0        1
     299.904      578.543      1.0        1
     310.168      588.029      1.0        1
     320.360      597.477      1.0        1
     330.480      606.883      1.0        1
     340.525      616.244      1.0        1
     350.492      625.555      1.0        1
       0.379      634.814      1.0        1
      10.184      644.017      1.0        1
      19.904      653.160      1.0        1
      29.538      662.239      1.0        1
      39.081      671.251      1.0        1
      48.533      680.193      1.0        1
      57.890      689.061      1.0        1
      67.150      697.851      1.0        1
      76.311      706.561      1.0        1
      85.369      715.187      1.0        1
      94.324      723.725      1.0        1
     103.171      732.172      1.0        1
     111.909      740.525      1.0        1
     120.535      748.781      1.0        1
     129.047      756.936      1.0        1
     137.442      764.988      1.0        1
     145.717      772.933      1.0        1
     153.870      780.768      1.0        1
     161.899      788.490      1.0        1
     169.801      796.096      1.0        1
     177.574      803.583      1.0        1
     185.215      810.949      1.0        1
     192.721      818.189      1.0        1
     200.091      825.303      1.0        1
     207.322      832.286      1.0        1
     214.412      839.136      1.0        1
     221.358      845.851      1.0        1
     228.158      852.427      1.0        1
     234.810      858.863      1.0        1
     241.311      865.155      1.0        1
     247.660      871.302      1.0        1
     253.853      877.300      1.0        1
     259.890      883.149      1.0        1
     265.768      888.844      1.0        1
     271.484      894.385      1.0        1
     277.037      899.769      1.0        1
     282.425      904.994      1.0        1
     287.646      910.057      1.0        1
     292.697      914.958      1.0        1
     297.578      919.693      1.0        1
     302.287      924.262      1.0        1
     306.821      928.662      1.0        1
     311.179      932.891      1.0        1
     315.360      936.949      1.0        1
     319.362      940.833      1.0        1
     323.183      944.542      1.0        1
     326.822      948.075      1.0        1
     330.277      951.430      1.0        1
     333.548      954.606      1.0        1
     336.634      957.601      1.0        1
     339.532      960.415      1.0        1
     342.242      963.046      1.0        1
     344.762      965.494      1.0        1
     347.093      967.756      1.0        1
     349.232      969.834      1.0        1
     351.180      971.725      1.0        1
     352.935      973.429      1.0        1
     354.497      974.946      1.0        1
     355.865      976.274      1.0        1
     357.038      977.413      1.0        1
     358.017      978.363      1.0        1
     358.800      979.124      1.0        1
     359.388      979.695      1.0        1
     359.779      980.075      1.0        1
     359.975      980.266      2.0        1
     359.779      980.075      1.0        1
     359.388      979.695      1.0        1
     358.800      979.124      1.0        1
     358.017      978.363      1.0        1
     357.038      977.413      1.0        1
     355.865      976.274      1.0        1
     354.497      974.946      1.0        1
     352.935      973.429      1.0        1
     351.180      971.725      1.0        1
     349.232      969.834      1.0        1
     347.093      967.756      1.0        1
     344.762      965.494      1.0        1
     342.242      963.046      1.0        1
     339.532      960.415      1.0        1
     336.634      957.601      1.0        1
     333.548      954.606      1.0        1
     330.277      951.430      1.0        1
     326.822      948.075      1.0        1
     323.183      944.542      1.0        1
     319.362      940.833      1.0        1
     315.360      936.949      1.0        1
     311.179      932.891      1.0        1
     306.821      928.662      1.0        1
     302.287      924.262      1.0        1
     297.578      919.693      1.0        1
     292.697      914.958      1.0        1
     287.646      910.057      1.0        1
     282.425      904.994      1.0        1
     277.037      899.769      1.0        1
     271.484      894.385      1.0        1
     265.768      888.844      1.0        1
     259.890      883.149      1.0        1
     253.853      877.300      1.0        1
     247.660      871.302      1.0        1
     241.311      865.155      1.0        1
     234.810      858.863      1.0        1
     228.158      852.427      1.0        1
     221.358      845.851      1.0        1
     214.412      839.136      1.0        1
     207.322      832.286      1.0        1
     200.091      825.303      1.0        1
     192.721      818.189      1.0        1
     185.215      810.949      1.0        1
     177.574      803.583      1.0        1
     169.801      796.096      1.0        1
     161.899      788.490      1.0        1
     153.870      780.768      1.0        1
     145.717      772.933      1.0        1
     137.442      764.988      1.0        1
     129.047      756.936      1.0        1
     120.535      748.781      1.0        1
     111.909      740.525      1.0        1
     103.171      732.172      1.0        1
      94.324      723.725      1.0        1
      85.369      715.187      1.0        1
      76.311      706.561      1.0        1
      67.150      697.851      1.0        1
      57.890      689.061      1.0        1
      48.533      680.193      1.0        1
      39.081      671.251      1.0        1
      29.538      662.239      1.0        1
      19.904      653.160      1.0        1
      10.184      644.017      1.0        1
       0.379      634.814      1.0        1
     350.492      625.555      1.0        1
     340.525      616.244      1.0        1
     330.480      606.883      1.0        1
     320.360      597.477      1.0        1
     310.168      588.029      1.0        1
     299.904      578.543      1.0        1
     289.572      569.022      1.0        1
     279.174      559.471      1.0        1
     268.712      549.892      1.0        1
     258.189      540.290      1.0        1
     247.605      530.669      1.0        1
     236.964      521.031      1.0        1
     226.268      511.382      1.0        1
     215.518      501.723      1.0        1
     204.717      492.061      1.0        1
     193.866      482.397      1.0        1
     182.968      472.736      1.0        1
     172.024      463.082      1.0        1
     161.036      453.438      1.0        1
     150.006      443.808      1.0        1
     138.935      434.195      1.0        1
     127.827      424.605      1.0        1
     116.681      415.039      1.0        1
     105.500      405.503      1.0        1
      94.285      395.999      1.0        1
      83.039      386.531      1.0        1
      71.762      377.104      1.0        1
      60.455      367.720      1.0        1
      49.121      358.383      1.0        1
      37.761      349.098      1.0        1
      26.376      339.867      1.0        1
      14.967      330.693      1.0        1
       3.535      321.582      1.0        1
     352.083      312.536      1.0        1
     340.610      303.558      1.0        1
     329.119      294.653      1.0        1
     317.610      285.824      1.0        1
     306.084      277.073      1.0        1
     294.542      268.405      1.0        1
     282.986      259.823      1.0        1
     271.415      251.329      1.0        1
     259.832      242.929      1.0        1
     248.237      234.624      1.0        1
     236.630      226.418      1.0        1
     225.013      218.314      1.0        1
     213.386      210.315      1.0        1
     201.749      202.425      1.0        1
     190.105      194.646      1.0        1
     178.452      186.982      1.0        1
     166.793      179.435      1.0        1
     155.127      172.008      1.0        1
     143.454      164.705      1.0        1
     131.777      157.527      1.0        1
     120.094      150.479      1.0        1
     108.406      143.562      1.0        1
      96.714      136.779      1.0        1
      85.018      130.133      1.0        1
      73.319      123.627      1.0        1
      61.616      117.263      1.0        1
      49.911      111.043      1.0        1
      38.203      104.970      1.0        1
      26.493       99.046      1.0        1
      14.781       93.274      1.0        1
       3.067       87.655      1.0        1
     351.351       82.193      1.0        1
     339.634       76.888      1.0        1
     327.916       71.744      1.0        1
     316.197       66.762      1.0        1
     304.476       61.943      1.0        1
     292.755       57.291      1.0        1
     281.034       52.807      1.0        1
     269.311       48.492      1.0        1
     257.588       44.348      1.0        1
     245.865       40.376      1.0        1
     234.141       36.580      1.0        1
     222.417       32.958      1.0        1
     210.693       29.515      1.0        1
     198.969       26.249      1.0        1
     187.244       23.163      1.0        1
     175.520       20.259      1.0        1
     163.795       17.536      1.0        1
     152.070       14.997      1.0        1
     140.346       12.641      1.0        1
     128.621       10.471      1.0        1
     116.896        8.487      1.0        1
     105.171        6.689      1.0        1
      93.446        5.079      1.0        1
      81.721        3.656      1.0        1
      69.996        2.422      1.0        1
      58.271        1.377      1.0        1
      46.546        0.522      1.0        1
      34.821        0.000      1.0        1
      23.096        0.000      1.0        0
      11.371        0.000      1.0        0
       0.000        0.000      1.0        0
