# Supplementary material for: Spiro-Linked Polyketides from Cultures of Westerdykella dispersa Ca4–13 as Inhibitors of iNOS-Associated Neuroinflammation
Source: J Nat Prod. 2026 May 28;89(6):1775–84. doi: 10.1021/acs.jnatprod.6c00217 (PMC13316987; doi:10.1021/acs.jnatprod.6c00217)
Supplement: Supplementary file 3 [file np6c00217_si_003.zip › Compound2/Compound2_NOESY/dirinfo/shapelib/Oneprobe_ad300R.RF]

# Pbox    400.00  52 4095  0.0     0    1.0000 15.49502     6
# VJ4.2  pw (us)  pwr  pwrf  dres  dmf  dcyc   B1max (kHz)  Stype
# ---------------------------------------------------------------
# Pxsim 0.0004000 14848.3723 0.000 311688.0 0.0000000 0.0000000 0.00
# data: pw (s) B1max (Hz) status sw (Hz) T1 (s)   T2 (s) RDC (Hz)
# ---------------------------------------------------------------
# Pbox.inp data :
# ~~~~~~~~~~~~~~~~~~~~~~~~~~~Waves~~~~~~~~~~~~~~~~~~~~~~~~~~~~~~~~~~
#   shape   bw(/pw)   ofs  st  ph  fla  trev  d1  d2   d0   wrp  php
# ~~~~~~~~~~~~~~~~~~~~~~~~~~~~~~~~~~~~~~~~~~~~~~~~~~~~~~~~~~~~~~~~~~
# { wurst2i -51948/0.0004 }
#
# type      = r          mod       = n          dres      = n         
# steps     = n          stepsize  = n          attn      = i         
# refofs    = n          wrap      = n          sfrq      = n         
# sucyc     = d          reps      = 2          header    = y         
# bscor     = n          pad1      = n          pad2      = n         
# bsim      = n          T1        = n          T2        = n         
# rdc       = n          dcyc      = n          sw        = n         
#
# RF Calibration Data :  ref_pwr   = 56         ref_pw90  = 10.18
# ~~~~~~~~~~~~~~~~~~~~~
###
# ------------------- Shape data ------------------
# pwtot      = 0.0004000 (total pw, s)
# power      = 52 (power level, dB)
# pwrf       = 4095 (fine power)
# B1max      = 15.4950 (B1max, kHz)
# B1rms      = 9.0787 (B1[RMS], kHz)
# nptot      = 320 (total number of steps)
# stepsize   = 1.25 (length of a single step, us)
# maxamp     = 981.3 (max amplitude)
# ------------------------------------------------- 
#      phase      amplitude   length     gate 
# ------------------------------------------------- 
        0.00      1023.00      0.0        0
       0.000        0.000      1.0        0
     348.629        0.000      1.0        0
     336.904        0.000      1.0        0
     325.179        0.000      1.0        1
     313.454        0.522      1.0        1
     301.729        1.377      1.0        1
     290.004        2.422      1.0        1
     278.279        3.656      1.0        1
     266.554        5.079      1.0        1
     254.829        6.689      1.0        1
     243.104        8.487      1.0        1
     231.379       10.471      1.0        1
     219.654       12.641      1.0        1
     207.930       14.997      1.0        1
     196.205       17.536      1.0        1
     184.480       20.259      1.0        1
     172.756       23.163      1.0        1
     161.031       26.249      1.0        1
     149.307       29.515      1.0        1
     137.583       32.958      1.0        1
     125.859       36.580      1.0        1
     114.135       40.376      1.0        1
     102.412       44.348      1.0        1
      90.689       48.492      1.0        1
      78.966       52.807      1.0        1
      67.245       57.291      1.0        1
      55.524       61.943      1.0        1
      43.803       66.762      1.0        1
      32.084       71.744      1.0        1
      20.366       76.888      1.0        1
       8.649       82.193      1.0        1
     356.933       87.655      1.0        1
     345.219       93.274      1.0        1
     333.507       99.046      1.0        1
     321.797      104.970      1.0        1
     310.089      111.043      1.0        1
     298.384      117.263      1.0        1
     286.681      123.627      1.0        1
     274.982      130.133      1.0        1
     263.286      136.779      1.0        1
     251.594      143.562      1.0        1
     239.906      150.479      1.0        1
     228.223      157.527      1.0        1
     216.546      164.705      1.0        1
     204.873      172.008      1.0        1
     193.207      179.435      1.0        1
     181.548      186.982      1.0        1
     169.895      194.646      1.0        1
     158.251      202.425      1.0        1
     146.614      210.315      1.0        1
     134.987      218.314      1.0        1
     123.370      226.418      1.0        1
     111.763      234.624      1.0        1
     100.168      242.929      1.0        1
      88.585      251.329      1.0        1
      77.014      259.823      1.0        1
      65.458      268.405      1.0        1
      53.916      277.073      1.0        1
      42.390      285.824      1.0        1
      30.881      294.653      1.0        1
      19.390      303.558      1.0        1
       7.917      312.536      1.0        1
     356.465      321.582      1.0        1
     345.033      330.693      1.0        1
     333.624      339.867      1.0        1
     322.239      349.098      1.0        1
     310.879      358.383      1.0        1
     299.545      367.720      1.0        1
     288.238      377.104      1.0        1
     276.961      386.531      1.0        1
     265.715      395.999      1.0        1
     254.500      405.503      1.0        1
     243.319      415.039      1.0        1
     232.173      424.605      1.0        1
     221.065      434.195      1.0        1
     209.994      443.808      1.0        1
     198.964      453.438      1.0        1
     187.976      463.082      1.0        1
     177.032      472.736      1.0        1
     166.134      482.397      1.0        1
     155.283      492.061      1.0        1
     144.482      501.723      1.0        1
     133.732      511.382      1.0        1
     123.036      521.031      1.0        1
     112.395      530.669      1.0        1
     101.811      540.290      1.0        1
      91.288      549.892      1.0        1
      80.826      559.471      1.0        1
      70.428      569.022      1.0        1
      60.096      578.543      1.0        1
      49.832      588.029      1.0        1
      39.640      597.477      1.0        1
      29.520      606.883      1.0        1
      19.475      616.244      1.0        1
       9.508      625.555      1.0        1
     359.621      634.814      1.0        1
     349.816      644.017      1.0        1
     340.096      653.160      1.0        1
     330.462      662.239      1.0        1
     320.919      671.251      1.0        1
     311.467      680.193      1.0        1
     302.110      689.061      1.0        1
     292.850      697.851      1.0        1
     283.689      706.561      1.0        1
     274.631      715.187      1.0        1
     265.676      723.725      1.0        1
     256.829      732.172      1.0        1
     248.091      740.525      1.0        1
     239.465      748.781      1.0        1
     230.953      756.936      1.0        1
     222.558      764.988      1.0        1
     214.283      772.933      1.0        1
     206.130      780.768      1.0        1
     198.101      788.490      1.0        1
     190.199      796.096      1.0        1
     182.426      803.583      1.0        1
     174.785      810.949      1.0        1
     167.279      818.189      1.0        1
     159.909      825.303      1.0        1
     152.678      832.286      1.0        1
     145.588      839.136      1.0        1
     138.642      845.851      1.0        1
     131.842      852.427      1.0        1
     125.190      858.863      1.0        1
     118.689      865.155      1.0        1
     112.340      871.302      1.0        1
     106.147      877.300      1.0        1
     100.110      883.149      1.0        1
      94.232      888.844      1.0        1
      88.516      894.385      1.0        1
      82.963      899.769      1.0        1
      77.575      904.994      1.0        1
      72.354      910.057      1.0        1
      67.303      914.958      1.0        1
      62.422      919.693      1.0        1
      57.713      924.262      1.0        1
      53.179      928.662      1.0        1
      48.821      932.891      1.0        1
      44.640      936.949      1.0        1
      40.638      940.833      1.0        1
      36.817      944.542      1.0        1
      33.178      948.075      1.0        1
      29.723      951.430      1.0        1
      26.452      954.606      1.0        1
      23.366      957.601      1.0        1
      20.468      960.415      1.0        1
      17.758      963.046      1.0        1
      15.238      965.494      1.0        1
      12.907      967.756      1.0        1
      10.768      969.834      1.0        1
       8.820      971.725      1.0        1
       7.065      973.429      1.0        1
       5.503      974.946      1.0        1
       4.135      976.274      1.0        1
       2.962      977.413      1.0        1
       1.983      978.363      1.0        1
       1.200      979.124      1.0        1
       0.612      979.695      1.0        1
       0.221      980.075      1.0        1
       0.025      980.266      2.0        1
       0.221      980.075      1.0        1
       0.612      979.695      1.0        1
       1.200      979.124      1.0        1
       1.983      978.363      1.0        1
       2.962      977.413      1.0        1
       4.135      976.274      1.0        1
       5.503      974.946      1.0        1
       7.065      973.429      1.0        1
       8.820      971.725      1.0        1
      10.768      969.834      1.0        1
      12.907      967.756      1.0        1
      15.238      965.494      1.0        1
      17.758      963.046      1.0        1
      20.468      960.415      1.0        1
      23.366      957.601      1.0        1
      26.452      954.606      1.0        1
      29.723      951.430      1.0        1
      33.178      948.075      1.0        1
      36.817      944.542      1.0        1
      40.638      940.833      1.0        1
      44.640      936.949      1.0        1
      48.821      932.891      1.0        1
      53.179      928.662      1.0        1
      57.713      924.262      1.0        1
      62.422      919.693      1.0        1
      67.303      914.958      1.0        1
      72.354      910.057      1.0        1
      77.575      904.994      1.0        1
      82.963      899.769      1.0        1
      88.516      894.385      1.0        1
      94.232      888.844      1.0        1
     100.110      883.149      1.0        1
     106.147      877.300      1.0        1
     112.340      871.302      1.0        1
     118.689      865.155      1.0        1
     125.190      858.863      1.0        1
     131.842      852.427      1.0        1
     138.642      845.851      1.0        1
     145.588      839.136      1.0        1
     152.678      832.286      1.0        1
     159.909      825.303      1.0        1
     167.279      818.189      1.0        1
     174.785      810.949      1.0        1
     182.426      803.583      1.0        1
     190.199      796.096      1.0        1
     198.101      788.490      1.0        1
     206.130      780.768      1.0        1
     214.283      772.933      1.0        1
     222.558      764.988      1.0        1
     230.953      756.936      1.0        1
     239.465      748.781      1.0        1
     248.091      740.525      1.0        1
     256.829      732.172      1.0        1
     265.676      723.725      1.0        1
     274.631      715.187      1.0        1
     283.689      706.561      1.0        1
     292.850      697.851      1.0        1
     302.110      689.061      1.0        1
     311.467      680.193      1.0        1
     320.919      671.251      1.0        1
     330.462      662.239      1.0        1
     340.096      653.160      1.0        1
     349.816      644.017      1.0        1
     359.621      634.814      1.0        1
       9.508      625.555      1.0        1
      19.475      616.244      1.0        1
      29.520      606.883      1.0        1
      39.640      597.477      1.0        1
      49.832      588.029      1.0        1
      60.096      578.543      1.0        1
      70.428      569.022      1.0        1
      80.826      559.471      1.0        1
      91.288      549.892      1.0        1
     101.811      540.290      1.0        1
     112.395      530.669      1.0        1
     123.036      521.031      1.0        1
     133.732      511.382      1.0        1
     144.482      501.723      1.0        1
     155.283      492.061      1.0        1
     166.134      482.397      1.0        1
     177.032      472.736      1.0        1
     187.976      463.082      1.0        1
     198.964      453.438      1.0        1
     209.994      443.808      1.0        1
     221.065      434.195      1.0        1
     232.173      424.605      1.0        1
     243.319      415.039      1.0        1
     254.500      405.503      1.0        1
     265.715      395.999      1.0        1
     276.961      386.531      1.0        1
     288.238      377.104      1.0        1
     299.545      367.720      1.0        1
     310.879      358.383      1.0        1
     322.239      349.098      1.0        1
     333.624      339.867      1.0        1
     345.033      330.693      1.0        1
     356.465      321.582      1.0        1
       7.917      312.536      1.0        1
      19.390      303.558      1.0        1
      30.881      294.653      1.0        1
      42.390      285.824      1.0        1
      53.916      277.073      1.0        1
      65.458      268.405      1.0        1
      77.014      259.823      1.0        1
      88.585      251.329      1.0        1
     100.168      242.929      1.0        1
     111.763      234.624      1.0        1
     123.370      226.418      1.0        1
     134.987      218.314      1.0        1
     146.614      210.315      1.0        1
     158.251      202.425      1.0        1
     169.895      194.646      1.0        1
     181.548      186.982      1.0        1
     193.207      179.435      1.0        1
     204.873      172.008      1.0        1
     216.546      164.705      1.0        1
     228.223      157.527      1.0        1
     239.906      150.479      1.0        1
     251.594      143.562      1.0        1
     263.286      136.779      1.0        1
     274.982      130.133      1.0        1
     286.681      123.627      1.0        1
     298.384      117.263      1.0        1
     310.089      111.043      1.0        1
     321.797      104.970      1.0        1
     333.507       99.046      1.0        1
     345.219       93.274      1.0        1
     356.933       87.655      1.0        1
       8.649       82.193      1.0        1
      20.366       76.888      1.0        1
      32.084       71.744      1.0        1
      43.803       66.762      1.0        1
      55.524       61.943      1.0        1
      67.245       57.291      1.0        1
      78.966       52.807      1.0        1
      90.689       48.492      1.0        1
     102.412       44.348      1.0        1
     114.135       40.376      1.0        1
     125.859       36.580      1.0        1
     137.583       32.958      1.0        1
     149.307       29.515      1.0        1
     161.031       26.249      1.0        1
     172.756       23.163      1.0        1
     184.480       20.259      1.0        1
     196.205       17.536      1.0        1
     207.930       14.997      1.0        1
     219.654       12.641      1.0        1
     231.379       10.471      1.0        1
     243.104        8.487      1.0        1
     254.829        6.689      1.0        1
     266.554        5.079      1.0        1
     278.279        3.656      1.0        1
     290.004        2.422      1.0        1
     301.729        1.377      1.0        1
     313.454        0.522      1.0        1
     325.179        0.000      1.0        1
     336.904        0.000      1.0        0
     348.629        0.000      1.0        0
       0.000        0.000      1.0        0
