# Supplementary material for: Spiro-Linked Polyketides from Cultures of Westerdykella dispersa Ca4–13 as Inhibitors of iNOS-Associated Neuroinflammation
Source: J Nat Prod. 2026 May 28;89(6):1775–84. doi: 10.1021/acs.jnatprod.6c00217 (PMC13316987; doi:10.1021/acs.jnatprod.6c00217)
Supplement: Supplementary file 3 [file np6c00217_si_003.zip › Compound2/Compound2_NOESY/dirinfo/shapelib/Oneprobe_ref200.RF]

# Pbox   1998.75  43 4095  0.0     0    1.0000 5.49784     6
# VJ4.2  pw (us)  pwr  pwrf  dres  dmf  dcyc   B1max (kHz)  Stype
# ---------------------------------------------------------------
# Pxsim 0.0019988 5430.5734 0.000 208330.2 0.0000000 0.0000000 0.00
# data: pw (s) B1max (Hz) status sw (Hz) T1 (s)   T2 (s) RDC (Hz)
# ---------------------------------------------------------------
# Pbox.inp data :
# ~~~~~~~~~~~~~~~~~~~~~~~~~~~Waves~~~~~~~~~~~~~~~~~~~~~~~~~~~~~~~~~~
#   shape   bw(/pw)   ofs  st  ph  fla  trev  d1  d2   d0   wrp  php
# ~~~~~~~~~~~~~~~~~~~~~~~~~~~~~~~~~~~~~~~~~~~~~~~~~~~~~~~~~~~~~~~~~~
# { wurst2i 34700/0.002 }
#
# type      = r          mod       = n          dres      = n         
# steps     = n          stepsize  = n          attn      = i         
# refofs    = n          wrap      = n          sfrq      = n         
# sucyc     = d          reps      = 2          header    = y         
# bscor     = n          pad1      = n          pad2      = n         
# bsim      = n          T1        = n          T2        = n         
# rdc       = n          dcyc      = n          sw        = n         
#
# RF Calibration Data :  ref_pwr   = 56         ref_pw90  = 10.18
# ~~~~~~~~~~~~~~~~~~~~~
###
# ------------------- Shape data ------------------
# pwtot      = 0.0019988 (total pw, s)
# power      = 43 (power level, dB)
# pwrf       = 4095 (fine power)
# B1max      = 5.4978 (B1max, kHz)
# B1rms      = 3.3228 (B1[RMS], kHz)
# nptot      = 615 (total number of steps)
# stepsize   = 3.25 (length of a single step, us)
# maxamp     = 1011.5 (max amplitude)
# ------------------------------------------------- 
#      phase      amplitude   length     gate 
# ------------------------------------------------- 
        0.00      1023.00      0.0        0
       0.000        0.000      1.0        0
     249.740        0.000      1.0        0
     270.085        0.000      1.0        0
     290.430        0.000      1.0        0
     310.775        0.000      1.0        0
     331.121        0.000      1.0        1
     351.466        0.000      1.0        1
      11.811        0.297      1.0        1
      32.157        0.694      1.0        1
      52.502        1.143      1.0        1
      72.847        1.646      1.0        1
      93.192        2.201      1.0        1
     113.538        2.808      1.0        1
     133.883        3.469      1.0        1
     154.228        4.181      1.0        1
     174.573        4.946      1.0        1
     194.919        5.764      1.0        1
     215.264        6.633      1.0        1
     235.609        7.555      1.0        1
     255.954        8.529      1.0        1
     276.300        9.555      1.0        1
     296.645       10.633      1.0        1
     316.990       11.762      1.0        1
     337.335       12.943      1.0        1
     357.680       14.176      1.0        1
      18.025       15.460      1.0        1
      38.370       16.795      1.0        1
      58.715       18.181      1.0        1
      79.060       19.619      1.0        1
      99.405       21.107      1.0        1
     119.750       22.645      1.0        1
     140.094       24.234      1.0        1
     160.439       25.874      1.0        1
     180.783       27.564      1.0        1
     201.128       29.303      1.0        1
     221.472       31.093      1.0        1
     241.816       32.932      1.0        1
     262.159       34.820      1.0        1
     282.503       36.758      1.0        1
     302.846       38.744      1.0        1
     323.189       40.780      1.0        1
     343.532       42.864      1.0        1
       3.874       44.996      1.0        1
      24.216       47.176      1.0        1
      44.558       49.405      1.0        1
      64.899       51.681      1.0        1
      85.240       54.004      1.0        1
     105.580       56.375      1.0        1
     125.919       58.793      1.0        1
     146.258       61.257      1.0        1
     166.597       63.768      1.0        1
     186.934       66.325      1.0        1
     207.271       68.928      1.0        1
     227.607       71.577      1.0        1
     247.942       74.270      1.0        1
     268.276       77.009      1.0        1
     288.609       79.793      1.0        1
     308.941       82.621      1.0        1
     329.271       85.494      1.0        1
     349.601       88.410      1.0        1
       9.929       91.370      1.0        1
      30.255       94.374      1.0        1
      50.580       97.420      1.0        1
      70.904      100.509      1.0        1
      91.225      103.640      1.0        1
     111.545      106.813      1.0        1
     131.862      110.028      1.0        1
     152.178      113.284      1.0        1
     172.491      116.581      1.0        1
     192.802      119.919      1.0        1
     213.110      123.297      1.0        1
     233.416      126.715      1.0        1
     253.718      130.173      1.0        1
     274.018      133.670      1.0        1
     294.315      137.206      1.0        1
     314.608      140.780      1.0        1
     334.898      144.392      1.0        1
     355.185      148.043      1.0        1
      15.467      151.730      1.0        1
      35.745      155.454      1.0        1
      56.020      159.215      1.0        1
      76.289      163.013      1.0        1
      96.554      166.846      1.0        1
     116.815      170.714      1.0        1
     137.070      174.617      1.0        1
     157.320      178.555      1.0        1
     177.564      182.527      1.0        1
     197.802      186.533      1.0        1
     218.035      190.572      1.0        1
     238.261      194.644      1.0        1
     258.480      198.748      1.0        1
     278.692      202.885      1.0        1
     298.898      207.053      1.0        1
     319.096      211.252      1.0        1
     339.286      215.482      1.0        1
     359.468      219.743      1.0        1
      19.641      224.033      1.0        1
      39.806      228.352      1.0        1
      59.962      232.701      1.0        1
      80.108      237.078      1.0        1
     100.244      241.483      1.0        1
     120.371      245.916      1.0        1
     140.486      250.375      1.0        1
     160.591      254.862      1.0        1
     180.685      259.374      1.0        1
     200.767      263.912      1.0        1
     220.836      268.476      1.0        1
     240.894      273.064      1.0        1
     260.938      277.676      1.0        1
     280.969      282.312      1.0        1
     300.986      286.972      1.0        1
     320.988      291.654      1.0        1
     340.976      296.359      1.0        1
       0.948      301.085      1.0        1
      20.905      305.833      1.0        1
      40.846      310.601      1.0        1
      60.769      315.390      1.0        1
      80.676      320.199      1.0        1
     100.564      325.027      1.0        1
     120.435      329.874      1.0        1
     140.286      334.739      1.0        1
     160.118      339.622      1.0        1
     179.930      344.522      1.0        1
     199.721      349.439      1.0        1
     219.491      354.373      1.0        1
     239.239      359.322      1.0        1
     258.965      364.286      1.0        1
     278.668      369.265      1.0        1
     298.347      374.258      1.0        1
     318.001      379.265      1.0        1
     337.631      384.285      1.0        1
     357.235      389.318      1.0        1
      16.813      394.362      1.0        1
      36.364      399.418      1.0        1
      55.887      404.486      1.0        1
      75.381      409.563      1.0        1
      94.847      414.651      1.0        1
     114.282      419.748      1.0        1
     133.688      424.854      1.0        1
     153.061      429.969      1.0        1
     172.403      435.091      1.0        1
     191.712      440.221      1.0        1
     210.987      445.357      1.0        1
     230.228      450.499      1.0        1
     249.433      455.648      1.0        1
     268.603      460.801      1.0        1
     287.736      465.959      1.0        1
     306.831      471.121      1.0        1
     325.887      476.286      1.0        1
     344.905      481.455      1.0        1
       3.882      486.626      1.0        1
      22.817      491.799      1.0        1
      41.711      496.973      1.0        1
      60.563      502.148      1.0        1
      79.370      507.323      1.0        1
      98.133      512.498      1.0        1
     116.850      517.672      1.0        1
     135.521      522.845      1.0        1
     154.144      528.016      1.0        1
     172.719      533.185      1.0        1
     191.245      538.350      1.0        1
     209.720      543.512      1.0        1
     228.145      548.670      1.0        1
     246.517      553.823      1.0        1
     264.835      558.972      1.0        1
     283.100      564.114      1.0        1
     301.310      569.250      1.0        1
     319.463      574.380      1.0        1
     337.559      579.502      1.0        1
     355.597      584.617      1.0        1
      13.576      589.723      1.0        1
      31.494      594.820      1.0        1
      49.352      599.908      1.0        1
      67.146      604.985      1.0        1
      84.878      610.053      1.0        1
     102.545      615.109      1.0        1
     120.146      620.153      1.0        1
     137.680      625.186      1.0        1
     155.147      630.206      1.0        1
     172.545      635.213      1.0        1
     189.874      640.206      1.0        1
     207.131      645.185      1.0        1
     224.316      650.149      1.0        1
     241.427      655.098      1.0        1
     258.465      660.032      1.0        1
     275.427      664.949      1.0        1
     292.312      669.849      1.0        1
     309.120      674.732      1.0        1
     325.848      679.597      1.0        1
     342.497      684.444      1.0        1
     359.064      689.272      1.0        1
      15.550      694.081      1.0        1
      31.951      698.870      1.0        1
      48.269      703.638      1.0        1
      64.500      708.386      1.0        1
      80.644      713.112      1.0        1
      96.701      717.817      1.0        1
     112.668      722.499      1.0        1
     128.545      727.159      1.0        1
     144.330      731.795      1.0        1
     160.022      736.407      1.0        1
     175.620      740.995      1.0        1
     191.124      745.559      1.0        1
     206.531      750.097      1.0        1
     221.840      754.609      1.0        1
     237.051      759.096      1.0        1
     252.163      763.555      1.0        1
     267.173      767.988      1.0        1
     282.081      772.393      1.0        1
     296.886      776.770      1.0        1
     311.586      781.118      1.0        1
     326.180      785.438      1.0        1
     340.668      789.728      1.0        1
     355.048      793.989      1.0        1
       9.318      798.219      1.0        1
      23.479      802.418      1.0        1
      37.527      806.586      1.0        1
      51.463      810.723      1.0        1
      65.286      814.827      1.0        1
      78.993      818.899      1.0        1
      92.584      822.938      1.0        1
     106.058      826.944      1.0        1
     119.413      830.916      1.0        1
     132.649      834.854      1.0        1
     145.765      838.757      1.0        1
     158.758      842.625      1.0        1
     171.629      846.458      1.0        1
     184.375      850.256      1.0        1
     196.996      854.017      1.0        1
     209.491      857.741      1.0        1
     221.859      861.428      1.0        1
     234.098      865.079      1.0        1
     246.208      868.691      1.0        1
     258.186      872.265      1.0        1
     270.034      875.801      1.0        1
     281.748      879.298      1.0        1
     293.329      882.755      1.0        1
     304.774      886.174      1.0        1
     316.084      889.552      1.0        1
     327.256      892.890      1.0        1
     338.291      896.187      1.0        1
     349.187      899.443      1.0        1
     359.942      902.658      1.0        1
      10.557      905.831      1.0        1
      21.029      908.962      1.0        1
      31.359      912.051      1.0        1
      41.544      915.097      1.0        1
      51.584      918.101      1.0        1
      61.479      921.061      1.0        1
      71.227      923.977      1.0        1
      80.826      926.849      1.0        1
      90.278      929.678      1.0        1
      99.579      932.462      1.0        1
     108.730      935.201      1.0        1
     117.730      937.894      1.0        1
     126.577      940.543      1.0        1
     135.271      943.146      1.0        1
     143.812      945.703      1.0        1
     152.197      948.214      1.0        1
     160.427      950.678      1.0        1
     168.500      953.096      1.0        1
     176.416      955.466      1.0        1
     184.174      957.790      1.0        1
     191.774      960.066      1.0        1
     199.213      962.295      1.0        1
     206.493      964.475      1.0        1
     213.611      966.607      1.0        1
     220.568      968.691      1.0        1
     227.362      970.727      1.0        1
     233.993      972.713      1.0        1
     240.461      974.651      1.0        1
     246.764      976.539      1.0        1
     252.902      978.378      1.0        1
     258.874      980.168      1.0        1
     264.680      981.907      1.0        1
     270.319      983.597      1.0        1
     275.791      985.236      1.0        1
     281.094      986.826      1.0        1
     286.229      988.364      1.0        1
     291.195      989.852      1.0        1
     295.992      991.290      1.0        1
     300.618      992.676      1.0        1
     305.074      994.011      1.0        1
     309.358      995.295      1.0        1
     313.471      996.528      1.0        1
     317.413      997.709      1.0        1
     321.182      998.838      1.0        1
     324.778      999.916      1.0        1
     328.202     1000.942      1.0        1
     331.452     1001.916      1.0        1
     334.528     1002.838      1.0        1
     337.430     1003.707      1.0        1
     340.158     1004.525      1.0        1
     342.711     1005.290      1.0        1
     345.089     1006.002      1.0        1
     347.292     1006.663      1.0        1
     349.320     1007.270      1.0        1
     351.172     1007.825      1.0        1
     352.848     1008.328      1.0        1
     354.348     1008.777      1.0        1
     355.672     1009.174      1.0        1
     356.820     1009.518      1.0        1
     357.791     1009.809      1.0        1
     358.586     1010.047      1.0        1
     359.205     1010.233      1.0        1
     359.647     1010.365      1.0        1
     359.912     1010.444      1.0        1
       0.000     1010.471      1.0        1
     359.912     1010.444      1.0        1
     359.647     1010.365      1.0        1
     359.205     1010.233      1.0        1
     358.586     1010.047      1.0        1
     357.791     1009.809      1.0        1
     356.820     1009.518      1.0        1
     355.672     1009.174      1.0        1
     354.348     1008.777      1.0        1
     352.848     1008.328      1.0        1
     351.172     1007.825      1.0        1
     349.320     1007.270      1.0        1
     347.292     1006.663      1.0        1
     345.089     1006.002      1.0        1
     342.711     1005.290      1.0        1
     340.158     1004.525      1.0        1
     337.430     1003.707      1.0        1
     334.528     1002.838      1.0        1
     331.452     1001.916      1.0        1
     328.202     1000.942      1.0        1
     324.778      999.916      1.0        1
     321.182      998.838      1.0        1
     317.413      997.709      1.0        1
     313.471      996.528      1.0        1
     309.358      995.295      1.0        1
     305.074      994.011      1.0        1
     300.618      992.676      1.0        1
     295.992      991.290      1.0        1
     291.195      989.852      1.0        1
     286.229      988.364      1.0        1
     281.094      986.826      1.0        1
     275.791      985.236      1.0        1
     270.319      983.597      1.0        1
     264.680      981.907      1.0        1
     258.874      980.168      1.0        1
     252.902      978.378      1.0        1
     246.764      976.539      1.0        1
     240.461      974.651      1.0        1
     233.993      972.713      1.0        1
     227.362      970.727      1.0        1
     220.568      968.691      1.0        1
     213.611      966.607      1.0        1
     206.493      964.475      1.0        1
     199.213      962.295      1.0        1
     191.774      960.066      1.0        1
     184.174      957.790      1.0        1
     176.416      955.466      1.0        1
     168.500      953.096      1.0        1
     160.427      950.678      1.0        1
     152.197      948.214      1.0        1
     143.812      945.703      1.0        1
     135.271      943.146      1.0        1
     126.577      940.543      1.0        1
     117.730      937.894      1.0        1
     108.730      935.201      1.0        1
      99.579      932.462      1.0        1
      90.278      929.678      1.0        1
      80.826      926.849      1.0        1
      71.227      923.977      1.0        1
      61.479      921.061      1.0        1
      51.584      918.101      1.0        1
      41.544      915.097      1.0        1
      31.359      912.051      1.0        1
      21.029      908.962      1.0        1
      10.557      905.831      1.0        1
     359.942      902.658      1.0        1
     349.187      899.443      1.0        1
     338.291      896.187      1.0        1
     327.256      892.890      1.0        1
     316.084      889.552      1.0        1
     304.774      886.174      1.0        1
     293.329      882.755      1.0        1
     281.748      879.298      1.0        1
     270.034      875.801      1.0        1
     258.186      872.265      1.0        1
     246.208      868.691      1.0        1
     234.098      865.079      1.0        1
     221.859      861.428      1.0        1
     209.491      857.741      1.0        1
     196.996      854.017      1.0        1
     184.375      850.256      1.0        1
     171.629      846.458      1.0        1
     158.758      842.625      1.0        1
     145.765      838.757      1.0        1
     132.649      834.854      1.0        1
     119.413      830.916      1.0        1
     106.058      826.944      1.0        1
      92.584      822.938      1.0        1
      78.993      818.899      1.0        1
      65.286      814.827      1.0        1
      51.463      810.723      1.0        1
      37.527      806.586      1.0        1
      23.479      802.418      1.0        1
       9.318      798.219      1.0        1
     355.048      793.989      1.0        1
     340.668      789.728      1.0        1
     326.180      785.438      1.0        1
     311.586      781.118      1.0        1
     296.886      776.770      1.0        1
     282.081      772.393      1.0        1
     267.173      767.988      1.0        1
     252.163      763.555      1.0        1
     237.051      759.096      1.0        1
     221.840      754.609      1.0        1
     206.531      750.097      1.0        1
     191.124      745.559      1.0        1
     175.620      740.995      1.0        1
     160.022      736.407      1.0        1
     144.330      731.795      1.0        1
     128.545      727.159      1.0        1
     112.668      722.499      1.0        1
      96.701      717.817      1.0        1
      80.644      713.112      1.0        1
      64.500      708.386      1.0        1
      48.269      703.638      1.0        1
      31.951      698.870      1.0        1
      15.550      694.081      1.0        1
     359.064      689.272      1.0        1
     342.497      684.444      1.0        1
     325.848      679.597      1.0        1
     309.120      674.732      1.0        1
     292.312      669.849      1.0        1
     275.427      664.949      1.0        1
     258.465      660.032      1.0        1
     241.427      655.098      1.0        1
     224.316      650.149      1.0        1
     207.131      645.185      1.0        1
     189.874      640.206      1.0        1
     172.545      635.213      1.0        1
     155.147      630.206      1.0        1
     137.680      625.186      1.0        1
     120.146      620.153      1.0        1
     102.545      615.109      1.0        1
      84.878      610.053      1.0        1
      67.146      604.985      1.0        1
      49.352      599.908      1.0        1
      31.494      594.820      1.0        1
      13.576      589.723      1.0        1
     355.597      584.617      1.0        1
     337.559      579.502      1.0        1
     319.463      574.380      1.0        1
     301.310      569.250      1.0        1
     283.100      564.114      1.0        1
     264.835      558.972      1.0        1
     246.517      553.823      1.0        1
     228.145      548.670      1.0        1
     209.720      543.512      1.0        1
     191.245      538.350      1.0        1
     172.719      533.185      1.0        1
     154.144      528.016      1.0        1
     135.521      522.845      1.0        1
     116.850      517.672      1.0        1
      98.133      512.498      1.0        1
      79.370      507.323      1.0        1
      60.563      502.148      1.0        1
      41.711      496.973      1.0        1
      22.817      491.799      1.0        1
       3.882      486.626      1.0        1
     344.905      481.455      1.0        1
     325.887      476.286      1.0        1
     306.831      471.121      1.0        1
     287.736      465.959      1.0        1
     268.603      460.801      1.0        1
     249.433      455.648      1.0        1
     230.228      450.499      1.0        1
     210.987      445.357      1.0        1
     191.712      440.221      1.0        1
     172.403      435.091      1.0        1
     153.061      429.969      1.0        1
     133.688      424.854      1.0        1
     114.282      419.748      1.0        1
      94.847      414.651      1.0        1
      75.381      409.563      1.0        1
      55.887      404.486      1.0        1
      36.364      399.418      1.0        1
      16.813      394.362      1.0        1
     357.235      389.318      1.0        1
     337.631      384.285      1.0        1
     318.001      379.265      1.0        1
     298.347      374.258      1.0        1
     278.668      369.265      1.0        1
     258.965      364.286      1.0        1
     239.239      359.322      1.0        1
     219.491      354.373      1.0        1
     199.721      349.439      1.0        1
     179.930      344.522      1.0        1
     160.118      339.622      1.0        1
     140.286      334.739      1.0        1
     120.435      329.874      1.0        1
     100.564      325.027      1.0        1
      80.676      320.199      1.0        1
      60.769      315.390      1.0        1
      40.846      310.601      1.0        1
      20.905      305.833      1.0        1
       0.948      301.085      1.0        1
     340.976      296.359      1.0        1
     320.988      291.654      1.0        1
     300.986      286.972      1.0        1
     280.969      282.312      1.0        1
     260.938      277.676      1.0        1
     240.894      273.064      1.0        1
     220.836      268.476      1.0        1
     200.767      263.912      1.0        1
     180.685      259.374      1.0        1
     160.591      254.862      1.0        1
     140.486      250.375      1.0        1
     120.371      245.916      1.0        1
     100.244      241.483      1.0        1
      80.108      237.078      1.0        1
      59.962      232.701      1.0        1
      39.806      228.352      1.0        1
      19.641      224.033      1.0        1
     359.468      219.743      1.0        1
     339.286      215.482      1.0        1
     319.096      211.252      1.0        1
     298.898      207.053      1.0        1
     278.692      202.885      1.0        1
     258.480      198.748      1.0        1
     238.261      194.644      1.0        1
     218.035      190.572      1.0        1
     197.802      186.533      1.0        1
     177.564      182.527      1.0        1
     157.320      178.555      1.0        1
     137.070      174.617      1.0        1
     116.815      170.714      1.0        1
      96.554      166.846      1.0        1
      76.289      163.013      1.0        1
      56.020      159.215      1.0        1
      35.745      155.454      1.0        1
      15.467      151.730      1.0        1
     355.185      148.043      1.0        1
     334.898      144.392      1.0        1
     314.608      140.780      1.0        1
     294.315      137.206      1.0        1
     274.018      133.670      1.0        1
     253.718      130.173      1.0        1
     233.416      126.715      1.0        1
     213.110      123.297      1.0        1
     192.802      119.919      1.0        1
     172.491      116.581      1.0        1
     152.178      113.284      1.0        1
     131.862      110.028      1.0        1
     111.545      106.813      1.0        1
      91.225      103.640      1.0        1
      70.904      100.509      1.0        1
      50.580       97.420      1.0        1
      30.255       94.374      1.0        1
       9.929       91.370      1.0        1
     349.601       88.410      1.0        1
     329.271       85.494      1.0        1
     308.941       82.621      1.0        1
     288.609       79.793      1.0        1
     268.276       77.009      1.0        1
     247.942       74.270      1.0        1
     227.607       71.577      1.0        1
     207.271       68.928      1.0        1
     186.934       66.325      1.0        1
     166.597       63.768      1.0        1
     146.258       61.257      1.0        1
     125.919       58.793      1.0        1
     105.580       56.375      1.0        1
      85.240       54.004      1.0        1
      64.899       51.681      1.0        1
      44.558       49.405      1.0        1
      24.216       47.176      1.0        1
       3.874       44.996      1.0        1
     343.532       42.864      1.0        1
     323.189       40.780      1.0        1
     302.846       38.744      1.0        1
     282.503       36.758      1.0        1
     262.159       34.820      1.0        1
     241.816       32.932      1.0        1
     221.472       31.093      1.0        1
     201.128       29.303      1.0        1
     180.783       27.564      1.0        1
     160.439       25.874      1.0        1
     140.094       24.234      1.0        1
     119.750       22.645      1.0        1
      99.405       21.107      1.0        1
      79.060       19.619      1.0        1
      58.715       18.181      1.0        1
      38.370       16.795      1.0        1
      18.025       15.460      1.0        1
     357.680       14.176      1.0        1
     337.335       12.943      1.0        1
     316.990       11.762      1.0        1
     296.645       10.633      1.0        1
     276.300        9.555      1.0        1
     255.954        8.529      1.0        1
     235.609        7.555      1.0        1
     215.264        6.633      1.0        1
     194.919        5.764      1.0        1
     174.573        4.946      1.0        1
     154.228        4.181      1.0        1
     133.883        3.469      1.0        1
     113.538        2.808      1.0        1
      93.192        2.201      1.0        1
      72.847        1.646      1.0        1
      52.502        1.143      1.0        1
      32.157        0.694      1.0        1
      11.811        0.297      1.0        1
     351.466        0.000      1.0        1
     331.121        0.000      1.0        1
     310.775        0.000      1.0        0
     290.430        0.000      1.0        0
     270.085        0.000      1.0        0
     249.740        0.000      1.0        0
       0.000        0.000      1.0        0
