# Supplementary material for: Spiro-Linked Polyketides from Cultures of Westerdykella dispersa Ca4–13 as Inhibitors of iNOS-Associated Neuroinflammation
Source: J Nat Prod. 2026 May 28;89(6):1775–84. doi: 10.1021/acs.jnatprod.6c00217 (PMC13316987; doi:10.1021/acs.jnatprod.6c00217)
Supplement: Supplementary file 3 [file np6c00217_si_003.zip › Compound2/Compound2_NOESY/dirinfo/shapelib/W40_Oneprobe.DEC]

# Pbox  27987.00  36 4095  9.0 35088    1.0000 2.45580     6
# VJ4.2  pw (us)  pwr  pwrf  dres  dmf  dcyc   B1max (kHz)  Stype
# ---------------------------------------------------------------
# Pxsim 0.0279870 2297.9013 0.000 181074.1 0.0000000 0.0000000 0.00
# data: pw (s) B1max (Hz) status sw (Hz) T1 (s)   T2 (s) RDC (Hz)
# ---------------------------------------------------------------
# Pbox.inp data :
# ~~~~~~~~~~~~~~~~~~~~~~~~~~~Waves~~~~~~~~~~~~~~~~~~~~~~~~~~~~~~~~~~
#   shape   bw(/pw)   ofs  st  ph  fla  trev  d1  d2   d0   wrp  php
# ~~~~~~~~~~~~~~~~~~~~~~~~~~~~~~~~~~~~~~~~~~~~~~~~~~~~~~~~~~~~~~~~~~
# { WURST40 0.0014/30165 }
#
# type      = d          mod       = n          dres      = n         
# steps     = n          stepsize  = n          attn      = i         
# refofs    = n          wrap      = n          sfrq      = n         
# sucyc     = d          reps      = 2          header    = y         
# bscor     = n          pad1      = n          pad2      = n         
# bsim      = n          T1        = n          T2        = n         
# rdc       = n          dcyc      = n          sw        = n         
#
# RF Calibration Data :  ref_pwr   = 56         ref_pw90  = 10.18
# ~~~~~~~~~~~~~~~~~~~~~
###
# ------------------- Shape data ------------------
# pwtot      = 0.0279870 (total pw, s)
# power      = 36 (power level, dB)
# pwrf       = 4095 (fine power)
# B1max      = 2.4558 (B1max, kHz)
# B1rms      = 2.1016 (B1[RMS], kHz)
# dres       = 9.0 deg
# dmf        = 35088
# nptot      = 9820 (total number of steps)
# stepsize   = 2.85 (length of a single step, us)
# maxamp     = 958.2 (max amplitude)
# ------------------------------------------------- 
#      length       phase   amplitude   gate 
# ------------------------------------------------- 
         9.0        0.000    0.000        0
         9.0      103.571    0.000        1
         9.0      123.337    2.146        1
         9.0      143.022    6.064        1
         9.0      162.626   11.522        1
         9.0      182.149   18.496        1
         9.0      201.590   26.949        1
         9.0      220.950   36.844        1
         9.0      240.230   48.132        1
         9.0      259.428   60.761        1
         9.0      278.544   74.672        1
         9.0      297.580   89.799        1
         9.0      316.534  106.075        1
         9.0      335.408  123.426        1
         9.0      354.200  141.774        1
         9.0       12.911  161.040        1
         9.0       31.540  181.139        1
         9.0       50.089  201.986        1
         9.0       68.556  223.495        1
         9.0       86.943  245.578        1
         9.0      105.248  268.148        1
         9.0      123.472  291.116        1
         9.0      141.614  314.395        1
         9.0      159.676  337.901        1
         9.0      177.656  361.548        1
         9.0      195.555  385.257        1
         9.0      213.373  408.947        1
         9.0      231.110  432.544        1
         9.0      248.766  455.975        1
         9.0      266.340  479.172        1
         9.0      283.834  502.071        1
         9.0      301.246  524.612        1
         9.0      318.577  546.739        1
         9.0      335.826  568.402        1
         9.0      352.995  589.554        1
         9.0       10.082  610.155        1
         9.0       27.089  630.167        1
         9.0       44.014  649.559        1
         9.0       60.858  668.304        1
         9.0       77.620  686.380        1
         9.0       94.302  703.770        1
         9.0      110.902  720.458        1
         9.0      127.422  736.438        1
         9.0      143.860  751.702        1
         9.0      160.216  766.250        1
         9.0      176.492  780.084        1
         9.0      192.687  793.209        1
         9.0      208.800  805.634        1
         9.0      224.832  817.369        1
         9.0      240.783  828.429        1
         9.0      256.653  838.829        1
         9.0      272.441  848.587        1
         9.0      288.149  857.723        1
         9.0      303.775  866.258        1
         9.0      319.320  874.214        1
         9.0      334.784  881.614        1
         9.0      350.167  888.482        1
         9.0        5.468  894.843        1
         9.0       20.689  900.721        1
         9.0       35.828  906.142        1
         9.0       50.886  911.129        1
         9.0       65.863  915.709        1
         9.0       80.759  919.905        1
         9.0       95.573  923.740        1
         9.0      110.306  927.239        1
         9.0      124.959  930.424        1
         9.0      139.530  933.317        1
         9.0      154.019  935.939        1
         9.0      168.428  938.311        1
         9.0      182.755  940.450        1
         9.0      197.002  942.377        1
         9.0      211.167  944.108        1
         9.0      225.251  945.660        1
         9.0      239.254  947.048        1
         9.0      253.175  948.287        1
         9.0      267.016  949.390        1
         9.0      280.775  950.371        1
         9.0      294.453  951.240        1
         9.0      308.050  952.009        1
         9.0      321.565  952.688        1
         9.0      335.000  953.285        1
         9.0      348.353  953.810        1
         9.0        1.625  954.270        1
         9.0       14.816  954.673        1
         9.0       27.926  955.024        1
         9.0       40.955  955.330        1
         9.0       53.902  955.596        1
         9.0       66.769  955.826        1
         9.0       79.554  956.025        1
         9.0       92.258  956.196        1
         9.0      104.881  956.344        1
         9.0      117.422  956.470        1
         9.0      129.883  956.579        1
         9.0      142.262  956.672        1
         9.0      154.560  956.750        1
         9.0      166.777  956.817        1
         9.0      178.912  956.874        1
         9.0      190.967  956.922        1
         9.0      202.940  956.963        1
         9.0      214.833  956.997        1
         9.0      226.644  957.026        1
         9.0      238.373  957.050        1
         9.0      250.022  957.070        1
         9.0      261.590  957.086        1
         9.0      273.076  957.100        1
         9.0      284.481  957.112        1
         9.0      295.805  957.121        1
         9.0      307.048  957.129        1
         9.0      318.209  957.135        1
         9.0      329.290  957.140        1
         9.0      340.289  957.145        1
         9.0      351.207  957.148        1
         9.0        2.044  957.151        1
         9.0       12.800  957.153        1
         9.0       23.475  957.155        1
         9.0       34.068  957.157        1
         9.0       44.580  957.158        1
         9.0       55.011  957.159        1
         9.0       65.361  957.160        1
         9.0       75.630  957.160        1
         9.0       85.817  957.161        1
         9.0       95.924  957.161        1
         9.0      105.949  957.161        1
         9.0      115.893  957.162        1
         9.0      125.756  957.162        1
         9.0      135.537  957.162        1
         9.0      145.238  957.162        1
         9.0      154.857  957.162        1
         9.0      164.395  957.162        1
         9.0      173.852  957.162        1
         9.0      183.228  957.162        1
         9.0      192.522  957.162        1
         9.0      201.736  957.162        1
         9.0      210.868  957.162        1
         9.0      219.919  957.162        1
         9.0      228.889  957.162        1
         9.0      237.778  957.162        1
         9.0      246.585  957.162        1
         9.0      255.311  957.162        1
         9.0      263.957  957.162        1
         9.0      272.521  957.162        1
         9.0      281.003  957.162        1
         9.0      289.405  957.162        1
         9.0      297.726  957.162        1
         9.0      305.965  957.162        1
         9.0      314.123  957.162        1
         9.0      322.200  957.162        1
         9.0      330.196  957.162        1
         9.0      338.110  957.162        1
         9.0      345.944  957.162        1
         9.0      353.696  957.162        1
         9.0        1.367  957.162        1
         9.0        8.957  957.162        1
         9.0       16.466  957.162        1
         9.0       23.893  957.162        1
         9.0       31.240  957.162        1
         9.0       38.505  957.162        1
         9.0       45.689  957.162        1
         9.0       52.792  957.162        1
         9.0       59.813  957.162        1
         9.0       66.754  957.162        1
         9.0       73.613  957.162        1
         9.0       80.391  957.162        1
         9.0       87.088  957.162        1
         9.0       93.704  957.162        1
         9.0      100.239  957.162        1
         9.0      106.692  957.162        1
         9.0      113.064  957.162        1
         9.0      119.356  957.162        1
         9.0      125.565  957.162        1
         9.0      131.694  957.162        1
         9.0      137.742  957.162        1
         9.0      143.708  957.162        1
         9.0      149.593  957.162        1
         9.0      155.397  957.162        1
         9.0      161.120  957.162        1
         9.0      166.762  957.162        1
         9.0      172.322  957.162        1
         9.0      177.802  957.162        1
         9.0      183.200  957.162        1
         9.0      188.517  957.162        1
         9.0      193.753  957.162        1
         9.0      198.907  957.162        1
         9.0      203.981  957.162        1
         9.0      208.973  957.162        1
         9.0      213.884  957.162        1
         9.0      218.714  957.162        1
         9.0      223.463  957.162        1
         9.0      228.131  957.162        1
         9.0      232.717  957.162        1
         9.0      237.222  957.162        1
         9.0      241.646  957.162        1
         9.0      245.989  957.162        1
         9.0      250.251  957.162        1
         9.0      254.431  957.162        1
         9.0      258.531  957.162        1
         9.0      262.549  957.162        1
         9.0      266.486  957.162        1
         9.0      270.342  957.162        1
         9.0      274.116  957.162        1
         9.0      277.810  957.162        1
         9.0      281.422  957.162        1
         9.0      284.953  957.162        1
         9.0      288.403  957.162        1
         9.0      291.772  957.162        1
         9.0      295.060  957.162        1
         9.0      298.266  957.162        1
         9.0      301.391  957.162        1
         9.0      304.435  957.162        1
         9.0      307.398  957.162        1
         9.0      310.280  957.162        1
         9.0      313.081  957.162        1
         9.0      315.800  957.162        1
         9.0      318.438  957.162        1
         9.0      320.995  957.162        1
         9.0      323.471  957.162        1
         9.0      325.866  957.162        1
         9.0      328.179  957.162        1
         9.0      330.412  957.162        1
         9.0      332.563  957.162        1
         9.0      334.633  957.162        1
         9.0      336.621  957.162        1
         9.0      338.529  957.162        1
         9.0      340.356  957.162        1
         9.0      342.101  957.162        1
         9.0      343.765  957.162        1
         9.0      345.348  957.162        1
         9.0      346.850  957.162        1
         9.0      348.270  957.162        1
         9.0      349.610  957.162        1
         9.0      350.868  957.162        1
         9.0      352.045  957.162        1
         9.0      353.141  957.162        1
         9.0      354.155  957.162        1
         9.0      355.089  957.162        1
         9.0      355.941  957.162        1
         9.0      356.712  957.162        1
         9.0      357.402  957.162        1
         9.0      358.011  957.162        1
         9.0      358.539  957.162        1
         9.0      358.985  957.162        1
         9.0      359.351  957.162        1
         9.0      359.635  957.162        1
         9.0      359.838  957.162        1
         9.0      359.959  957.162        1
         9.0        0.000  957.162        1
         9.0      359.959  957.162        1
         9.0      359.838  957.162        1
         9.0      359.635  957.162        1
         9.0      359.351  957.162        1
         9.0      358.985  957.162        1
         9.0      358.539  957.162        1
         9.0      358.011  957.162        1
         9.0      357.402  957.162        1
         9.0      356.712  957.162        1
         9.0      355.941  957.162        1
         9.0      355.089  957.162        1
         9.0      354.155  957.162        1
         9.0      353.141  957.162        1
         9.0      352.045  957.162        1
         9.0      350.868  957.162        1
         9.0      349.610  957.162        1
         9.0      348.270  957.162        1
         9.0      346.850  957.162        1
         9.0      345.348  957.162        1
         9.0      343.765  957.162        1
         9.0      342.101  957.162        1
         9.0      340.356  957.162        1
         9.0      338.529  957.162        1
         9.0      336.621  957.162        1
         9.0      334.633  957.162        1
         9.0      332.563  957.162        1
         9.0      330.412  957.162        1
         9.0      328.179  957.162        1
         9.0      325.866  957.162        1
         9.0      323.471  957.162        1
         9.0      320.995  957.162        1
         9.0      318.438  957.162        1
         9.0      315.800  957.162        1
         9.0      313.081  957.162        1
         9.0      310.280  957.162        1
         9.0      307.398  957.162        1
         9.0      304.435  957.162        1
         9.0      301.391  957.162        1
         9.0      298.266  957.162        1
         9.0      295.060  957.162        1
         9.0      291.772  957.162        1
         9.0      288.403  957.162        1
         9.0      284.953  957.162        1
         9.0      281.422  957.162        1
         9.0      277.810  957.162        1
         9.0      274.116  957.162        1
         9.0      270.342  957.162        1
         9.0      266.486  957.162        1
         9.0      262.549  957.162        1
         9.0      258.531  957.162        1
         9.0      254.431  957.162        1
         9.0      250.251  957.162        1
         9.0      245.989  957.162        1
         9.0      241.646  957.162        1
         9.0      237.222  957.162        1
         9.0      232.717  957.162        1
         9.0      228.131  957.162        1
         9.0      223.463  957.162        1
         9.0      218.714  957.162        1
         9.0      213.884  957.162        1
         9.0      208.973  957.162        1
         9.0      203.981  957.162        1
         9.0      198.907  957.162        1
         9.0      193.753  957.162        1
         9.0      188.517  957.162        1
         9.0      183.200  957.162        1
         9.0      177.802  957.162        1
         9.0      172.322  957.162        1
         9.0      166.762  957.162        1
         9.0      161.120  957.162        1
         9.0      155.397  957.162        1
         9.0      149.593  957.162        1
         9.0      143.708  957.162        1
         9.0      137.742  957.162        1
         9.0      131.694  957.162        1
         9.0      125.565  957.162        1
         9.0      119.356  957.162        1
         9.0      113.064  957.162        1
         9.0      106.692  957.162        1
         9.0      100.239  957.162        1
         9.0       93.704  957.162        1
         9.0       87.088  957.162        1
         9.0       80.391  957.162        1
         9.0       73.613  957.162        1
         9.0       66.754  957.162        1
         9.0       59.813  957.162        1
         9.0       52.792  957.162        1
         9.0       45.689  957.162        1
         9.0       38.505  957.162        1
         9.0       31.240  957.162        1
         9.0       23.893  957.162        1
         9.0       16.466  957.162        1
         9.0        8.957  957.162        1
         9.0        1.367  957.162        1
         9.0      353.696  957.162        1
         9.0      345.944  957.162        1
         9.0      338.110  957.162        1
         9.0      330.196  957.162        1
         9.0      322.200  957.162        1
         9.0      314.123  957.162        1
         9.0      305.965  957.162        1
         9.0      297.726  957.162        1
         9.0      289.405  957.162        1
         9.0      281.003  957.162        1
         9.0      272.521  957.162        1
         9.0      263.957  957.162        1
         9.0      255.311  957.162        1
         9.0      246.585  957.162        1
         9.0      237.778  957.162        1
         9.0      228.889  957.162        1
         9.0      219.919  957.162        1
         9.0      210.868  957.162        1
         9.0      201.736  957.162        1
         9.0      192.522  957.162        1
         9.0      183.228  957.162        1
         9.0      173.852  957.162        1
         9.0      164.395  957.162        1
         9.0      154.857  957.162        1
         9.0      145.238  957.162        1
         9.0      135.537  957.162        1
         9.0      125.756  957.162        1
         9.0      115.893  957.162        1
         9.0      105.949  957.161        1
         9.0       95.924  957.161        1
         9.0       85.817  957.161        1
         9.0       75.630  957.160        1
         9.0       65.361  957.160        1
         9.0       55.011  957.159        1
         9.0       44.580  957.158        1
         9.0       34.068  957.157        1
         9.0       23.475  957.155        1
         9.0       12.800  957.153        1
         9.0        2.044  957.151        1
         9.0      351.207  957.148        1
         9.0      340.289  957.145        1
         9.0      329.290  957.140        1
         9.0      318.209  957.135        1
         9.0      307.048  957.129        1
         9.0      295.805  957.121        1
         9.0      284.481  957.112        1
         9.0      273.076  957.100        1
         9.0      261.590  957.086        1
         9.0      250.022  957.070        1
         9.0      238.373  957.050        1
         9.0      226.644  957.026        1
         9.0      214.833  956.997        1
         9.0      202.940  956.963        1
         9.0      190.967  956.922        1
         9.0      178.912  956.874        1
         9.0      166.777  956.817        1
         9.0      154.560  956.750        1
         9.0      142.262  956.672        1
         9.0      129.883  956.579        1
         9.0      117.422  956.470        1
         9.0      104.881  956.344        1
         9.0       92.258  956.196        1
         9.0       79.554  956.025        1
         9.0       66.769  955.826        1
         9.0       53.902  955.596        1
         9.0       40.955  955.330        1
         9.0       27.926  955.024        1
         9.0       14.816  954.673        1
         9.0        1.625  954.270        1
         9.0      348.353  953.810        1
         9.0      335.000  953.285        1
         9.0      321.565  952.688        1
         9.0      308.050  952.009        1
         9.0      294.453  951.240        1
         9.0      280.775  950.371        1
         9.0      267.016  949.390        1
         9.0      253.175  948.287        1
         9.0      239.254  947.048        1
         9.0      225.251  945.660        1
         9.0      211.167  944.108        1
         9.0      197.002  942.377        1
         9.0      182.755  940.450        1
         9.0      168.428  938.311        1
         9.0      154.019  935.939        1
         9.0      139.530  933.317        1
         9.0      124.959  930.424        1
         9.0      110.306  927.239        1
         9.0       95.573  923.740        1
         9.0       80.759  919.905        1
         9.0       65.863  915.709        1
         9.0       50.886  911.129        1
         9.0       35.828  906.142        1
         9.0       20.689  900.721        1
         9.0        5.468  894.843        1
         9.0      350.167  888.482        1
         9.0      334.784  881.614        1
         9.0      319.320  874.214        1
         9.0      303.775  866.258        1
         9.0      288.149  857.723        1
         9.0      272.441  848.587        1
         9.0      256.653  838.829        1
         9.0      240.783  828.429        1
         9.0      224.832  817.369        1
         9.0      208.800  805.634        1
         9.0      192.687  793.209        1
         9.0      176.492  780.084        1
         9.0      160.216  766.250        1
         9.0      143.860  751.702        1
         9.0      127.422  736.438        1
         9.0      110.902  720.458        1
         9.0       94.302  703.770        1
         9.0       77.620  686.380        1
         9.0       60.858  668.304        1
         9.0       44.014  649.559        1
         9.0       27.089  630.167        1
         9.0       10.082  610.155        1
         9.0      352.995  589.554        1
         9.0      335.826  568.402        1
         9.0      318.577  546.739        1
         9.0      301.246  524.612        1
         9.0      283.834  502.071        1
         9.0      266.340  479.172        1
         9.0      248.766  455.975        1
         9.0      231.110  432.544        1
         9.0      213.373  408.947        1
         9.0      195.555  385.257        1
         9.0      177.656  361.548        1
         9.0      159.676  337.901        1
         9.0      141.614  314.395        1
         9.0      123.472  291.116        1
         9.0      105.248  268.148        1
         9.0       86.943  245.578        1
         9.0       68.556  223.495        1
         9.0       50.089  201.986        1
         9.0       31.540  181.139        1
         9.0       12.911  161.040        1
         9.0      354.200  141.774        1
         9.0      335.408  123.426        1
         9.0      316.534  106.075        1
         9.0      297.580   89.799        1
         9.0      278.544   74.672        1
         9.0      259.428   60.761        1
         9.0      240.230   48.132        1
         9.0      220.950   36.844        1
         9.0      201.590   26.949        1
         9.0      182.149   18.496        1
         9.0      162.626   11.522        1
         9.0      143.022    6.064        1
         9.0      123.337    2.146        1
         9.0      103.571    0.000        1
        18.0        0.000    0.000        0
         9.0      253.571    0.000        1
         9.0      273.337    2.146        1
         9.0      293.022    6.064        1
         9.0      312.626   11.522        1
         9.0      332.149   18.496        1
         9.0      351.590   26.949        1
         9.0       10.950   36.844        1
         9.0       30.230   48.132        1
         9.0       49.428   60.761        1
         9.0       68.544   74.672        1
         9.0       87.580   89.799        1
         9.0      106.534  106.075        1
         9.0      125.408  123.426        1
         9.0      144.200  141.774        1
         9.0      162.911  161.040        1
         9.0      181.540  181.139        1
         9.0      200.089  201.986        1
         9.0      218.556  223.495        1
         9.0      236.943  245.578        1
         9.0      255.248  268.148        1
         9.0      273.472  291.116        1
         9.0      291.614  314.395        1
         9.0      309.676  337.901        1
         9.0      327.656  361.548        1
         9.0      345.555  385.257        1
         9.0        3.373  408.947        1
         9.0       21.110  432.544        1
         9.0       38.766  455.975        1
         9.0       56.340  479.172        1
         9.0       73.834  502.071        1
         9.0       91.246  524.612        1
         9.0      108.577  546.739        1
         9.0      125.826  568.402        1
         9.0      142.995  589.554        1
         9.0      160.082  610.155        1
         9.0      177.089  630.167        1
         9.0      194.014  649.559        1
         9.0      210.858  668.304        1
         9.0      227.620  686.380        1
         9.0      244.302  703.770        1
         9.0      260.902  720.458        1
         9.0      277.422  736.438        1
         9.0      293.860  751.702        1
         9.0      310.216  766.250        1
         9.0      326.492  780.084        1
         9.0      342.687  793.209        1
         9.0      358.800  805.634        1
         9.0       14.832  817.369        1
         9.0       30.783  828.429        1
         9.0       46.653  838.829        1
         9.0       62.441  848.587        1
         9.0       78.149  857.723        1
         9.0       93.775  866.258        1
         9.0      109.320  874.214        1
         9.0      124.784  881.614        1
         9.0      140.167  888.482        1
         9.0      155.468  894.843        1
         9.0      170.689  900.721        1
         9.0      185.828  906.142        1
         9.0      200.886  911.129        1
         9.0      215.863  915.709        1
         9.0      230.759  919.905        1
         9.0      245.573  923.740        1
         9.0      260.306  927.239        1
         9.0      274.959  930.424        1
         9.0      289.530  933.317        1
         9.0      304.019  935.939        1
         9.0      318.428  938.311        1
         9.0      332.755  940.450        1
         9.0      347.002  942.377        1
         9.0        1.167  944.108        1
         9.0       15.251  945.660        1
         9.0       29.254  947.048        1
         9.0       43.175  948.287        1
         9.0       57.016  949.390        1
         9.0       70.775  950.371        1
         9.0       84.453  951.240        1
         9.0       98.050  952.009        1
         9.0      111.565  952.688        1
         9.0      125.000  953.285        1
         9.0      138.353  953.810        1
         9.0      151.625  954.270        1
         9.0      164.816  954.673        1
         9.0      177.926  955.024        1
         9.0      190.955  955.330        1
         9.0      203.902  955.596        1
         9.0      216.769  955.826        1
         9.0      229.554  956.025        1
         9.0      242.258  956.196        1
         9.0      254.881  956.344        1
         9.0      267.422  956.470        1
         9.0      279.883  956.579        1
         9.0      292.262  956.672        1
         9.0      304.560  956.750        1
         9.0      316.777  956.817        1
         9.0      328.912  956.874        1
         9.0      340.967  956.922        1
         9.0      352.940  956.963        1
         9.0        4.833  956.997        1
         9.0       16.644  957.026        1
         9.0       28.373  957.050        1
         9.0       40.022  957.070        1
         9.0       51.590  957.086        1
         9.0       63.076  957.100        1
         9.0       74.481  957.112        1
         9.0       85.805  957.121        1
         9.0       97.048  957.129        1
         9.0      108.209  957.135        1
         9.0      119.290  957.140        1
         9.0      130.289  957.145        1
         9.0      141.207  957.148        1
         9.0      152.044  957.151        1
         9.0      162.800  957.153        1
         9.0      173.475  957.155        1
         9.0      184.068  957.157        1
         9.0      194.580  957.158        1
         9.0      205.011  957.159        1
         9.0      215.361  957.160        1
         9.0      225.630  957.160        1
         9.0      235.817  957.161        1
         9.0      245.924  957.161        1
         9.0      255.949  957.161        1
         9.0      265.893  957.162        1
         9.0      275.756  957.162        1
         9.0      285.537  957.162        1
         9.0      295.238  957.162        1
         9.0      304.857  957.162        1
         9.0      314.395  957.162        1
         9.0      323.852  957.162        1
         9.0      333.228  957.162        1
         9.0      342.522  957.162        1
         9.0      351.736  957.162        1
         9.0        0.868  957.162        1
         9.0        9.919  957.162        1
         9.0       18.889  957.162        1
         9.0       27.778  957.162        1
         9.0       36.585  957.162        1
         9.0       45.311  957.162        1
         9.0       53.957  957.162        1
         9.0       62.521  957.162        1
         9.0       71.003  957.162        1
         9.0       79.405  957.162        1
         9.0       87.726  957.162        1
         9.0       95.965  957.162        1
         9.0      104.123  957.162        1
         9.0      112.200  957.162        1
         9.0      120.196  957.162        1
         9.0      128.110  957.162        1
         9.0      135.944  957.162        1
         9.0      143.696  957.162        1
         9.0      151.367  957.162        1
         9.0      158.957  957.162        1
         9.0      166.466  957.162        1
         9.0      173.893  957.162        1
         9.0      181.240  957.162        1
         9.0      188.505  957.162        1
         9.0      195.689  957.162        1
         9.0      202.792  957.162        1
         9.0      209.813  957.162        1
         9.0      216.754  957.162        1
         9.0      223.613  957.162        1
         9.0      230.391  957.162        1
         9.0      237.088  957.162        1
         9.0      243.704  957.162        1
         9.0      250.239  957.162        1
         9.0      256.692  957.162        1
         9.0      263.064  957.162        1
         9.0      269.356  957.162        1
         9.0      275.565  957.162        1
         9.0      281.694  957.162        1
         9.0      287.742  957.162        1
         9.0      293.708  957.162        1
         9.0      299.593  957.162        1
         9.0      305.397  957.162        1
         9.0      311.120  957.162        1
         9.0      316.762  957.162        1
         9.0      322.322  957.162        1
         9.0      327.802  957.162        1
         9.0      333.200  957.162        1
         9.0      338.517  957.162        1
         9.0      343.753  957.162        1
         9.0      348.907  957.162        1
         9.0      353.981  957.162        1
         9.0      358.973  957.162        1
         9.0        3.884  957.162        1
         9.0        8.714  957.162        1
         9.0       13.463  957.162        1
         9.0       18.131  957.162        1
         9.0       22.717  957.162        1
         9.0       27.222  957.162        1
         9.0       31.646  957.162        1
         9.0       35.989  957.162        1
         9.0       40.251  957.162        1
         9.0       44.431  957.162        1
         9.0       48.531  957.162        1
         9.0       52.549  957.162        1
         9.0       56.486  957.162        1
         9.0       60.342  957.162        1
         9.0       64.116  957.162        1
         9.0       67.810  957.162        1
         9.0       71.422  957.162        1
         9.0       74.953  957.162        1
         9.0       78.403  957.162        1
         9.0       81.772  957.162        1
         9.0       85.060  957.162        1
         9.0       88.266  957.162        1
         9.0       91.391  957.162        1
         9.0       94.435  957.162        1
         9.0       97.398  957.162        1
         9.0      100.280  957.162        1
         9.0      103.081  957.162        1
         9.0      105.800  957.162        1
         9.0      108.438  957.162        1
         9.0      110.995  957.162        1
         9.0      113.471  957.162        1
         9.0      115.866  957.162        1
         9.0      118.179  957.162        1
         9.0      120.412  957.162        1
         9.0      122.563  957.162        1
         9.0      124.633  957.162        1
         9.0      126.621  957.162        1
         9.0      128.529  957.162        1
         9.0      130.356  957.162        1
         9.0      132.101  957.162        1
         9.0      133.765  957.162        1
         9.0      135.348  957.162        1
         9.0      136.850  957.162        1
         9.0      138.270  957.162        1
         9.0      139.610  957.162        1
         9.0      140.868  957.162        1
         9.0      142.045  957.162        1
         9.0      143.141  957.162        1
         9.0      144.155  957.162        1
         9.0      145.089  957.162        1
         9.0      145.941  957.162        1
         9.0      146.712  957.162        1
         9.0      147.402  957.162        1
         9.0      148.011  957.162        1
         9.0      148.539  957.162        1
         9.0      148.985  957.162        1
         9.0      149.351  957.162        1
         9.0      149.635  957.162        1
         9.0      149.838  957.162        1
         9.0      149.959  957.162        1
         9.0      150.000  957.162        1
         9.0      149.959  957.162        1
         9.0      149.838  957.162        1
         9.0      149.635  957.162        1
         9.0      149.351  957.162        1
         9.0      148.985  957.162        1
         9.0      148.539  957.162        1
         9.0      148.011  957.162        1
         9.0      147.402  957.162        1
         9.0      146.712  957.162        1
         9.0      145.941  957.162        1
         9.0      145.089  957.162        1
         9.0      144.155  957.162        1
         9.0      143.141  957.162        1
         9.0      142.045  957.162        1
         9.0      140.868  957.162        1
         9.0      139.610  957.162        1
         9.0      138.270  957.162        1
         9.0      136.850  957.162        1
         9.0      135.348  957.162        1
         9.0      133.765  957.162        1
         9.0      132.101  957.162        1
         9.0      130.356  957.162        1
         9.0      128.529  957.162        1
         9.0      126.621  957.162        1
         9.0      124.633  957.162        1
         9.0      122.563  957.162        1
         9.0      120.412  957.162        1
         9.0      118.179  957.162        1
         9.0      115.866  957.162        1
         9.0      113.471  957.162        1
         9.0      110.995  957.162        1
         9.0      108.438  957.162        1
         9.0      105.800  957.162        1
         9.0      103.081  957.162        1
         9.0      100.280  957.162        1
         9.0       97.398  957.162        1
         9.0       94.435  957.162        1
         9.0       91.391  957.162        1
         9.0       88.266  957.162        1
         9.0       85.060  957.162        1
         9.0       81.772  957.162        1
         9.0       78.403  957.162        1
         9.0       74.953  957.162        1
         9.0       71.422  957.162        1
         9.0       67.810  957.162        1
         9.0       64.116  957.162        1
         9.0       60.342  957.162        1
         9.0       56.486  957.162        1
         9.0       52.549  957.162        1
         9.0       48.531  957.162        1
         9.0       44.431  957.162        1
         9.0       40.251  957.162        1
         9.0       35.989  957.162        1
         9.0       31.646  957.162        1
         9.0       27.222  957.162        1
         9.0       22.717  957.162        1
         9.0       18.131  957.162        1
         9.0       13.463  957.162        1
         9.0        8.714  957.162        1
         9.0        3.884  957.162        1
         9.0      358.973  957.162        1
         9.0      353.981  957.162        1
         9.0      348.907  957.162        1
         9.0      343.753  957.162        1
         9.0      338.517  957.162        1
         9.0      333.200  957.162        1
         9.0      327.802  957.162        1
         9.0      322.322  957.162        1
         9.0      316.762  957.162        1
         9.0      311.120  957.162        1
         9.0      305.397  957.162        1
         9.0      299.593  957.162        1
         9.0      293.708  957.162        1
         9.0      287.742  957.162        1
         9.0      281.694  957.162        1
         9.0      275.565  957.162        1
         9.0      269.356  957.162        1
         9.0      263.064  957.162        1
         9.0      256.692  957.162        1
         9.0      250.239  957.162        1
         9.0      243.704  957.162        1
         9.0      237.088  957.162        1
         9.0      230.391  957.162        1
         9.0      223.613  957.162        1
         9.0      216.754  957.162        1
         9.0      209.813  957.162        1
         9.0      202.792  957.162        1
         9.0      195.689  957.162        1
         9.0      188.505  957.162        1
         9.0      181.240  957.162        1
         9.0      173.893  957.162        1
         9.0      166.466  957.162        1
         9.0      158.957  957.162        1
         9.0      151.367  957.162        1
         9.0      143.696  957.162        1
         9.0      135.944  957.162        1
         9.0      128.110  957.162        1
         9.0      120.196  957.162        1
         9.0      112.200  957.162        1
         9.0      104.123  957.162        1
         9.0       95.965  957.162        1
         9.0       87.726  957.162        1
         9.0       79.405  957.162        1
         9.0       71.003  957.162        1
         9.0       62.521  957.162        1
         9.0       53.957  957.162        1
         9.0       45.311  957.162        1
         9.0       36.585  957.162        1
         9.0       27.778  957.162        1
         9.0       18.889  957.162        1
         9.0        9.919  957.162        1
         9.0        0.868  957.162        1
         9.0      351.736  957.162        1
         9.0      342.522  957.162        1
         9.0      333.228  957.162        1
         9.0      323.852  957.162        1
         9.0      314.395  957.162        1
         9.0      304.857  957.162        1
         9.0      295.238  957.162        1
         9.0      285.537  957.162        1
         9.0      275.756  957.162        1
         9.0      265.893  957.162        1
         9.0      255.949  957.161        1
         9.0      245.924  957.161        1
         9.0      235.817  957.161        1
         9.0      225.630  957.160        1
         9.0      215.361  957.160        1
         9.0      205.011  957.159        1
         9.0      194.580  957.158        1
         9.0      184.068  957.157        1
         9.0      173.475  957.155        1
         9.0      162.800  957.153        1
         9.0      152.044  957.151        1
         9.0      141.207  957.148        1
         9.0      130.289  957.145        1
         9.0      119.290  957.140        1
         9.0      108.209  957.135        1
         9.0       97.048  957.129        1
         9.0       85.805  957.121        1
         9.0       74.481  957.112        1
         9.0       63.076  957.100        1
         9.0       51.590  957.086        1
         9.0       40.022  957.070        1
         9.0       28.373  957.050        1
         9.0       16.644  957.026        1
         9.0        4.833  956.997        1
         9.0      352.940  956.963        1
         9.0      340.967  956.922        1
         9.0      328.912  956.874        1
         9.0      316.777  956.817        1
         9.0      304.560  956.750        1
         9.0      292.262  956.672        1
         9.0      279.883  956.579        1
         9.0      267.422  956.470        1
         9.0      254.881  956.344        1
         9.0      242.258  956.196        1
         9.0      229.554  956.025        1
         9.0      216.769  955.826        1
         9.0      203.902  955.596        1
         9.0      190.955  955.330        1
         9.0      177.926  955.024        1
         9.0      164.816  954.673        1
         9.0      151.625  954.270        1
         9.0      138.353  953.810        1
         9.0      125.000  953.285        1
         9.0      111.565  952.688        1
         9.0       98.050  952.009        1
         9.0       84.453  951.240        1
         9.0       70.775  950.371        1
         9.0       57.016  949.390        1
         9.0       43.175  948.287        1
         9.0       29.254  947.048        1
         9.0       15.251  945.660        1
         9.0        1.167  944.108        1
         9.0      347.002  942.377        1
         9.0      332.755  940.450        1
         9.0      318.428  938.311        1
         9.0      304.019  935.939        1
         9.0      289.530  933.317        1
         9.0      274.959  930.424        1
         9.0      260.306  927.239        1
         9.0      245.573  923.740        1
         9.0      230.759  919.905        1
         9.0      215.863  915.709        1
         9.0      200.886  911.129        1
         9.0      185.828  906.142        1
         9.0      170.689  900.721        1
         9.0      155.468  894.843        1
         9.0      140.167  888.482        1
         9.0      124.784  881.614        1
         9.0      109.320  874.214        1
         9.0       93.775  866.258        1
         9.0       78.149  857.723        1
         9.0       62.441  848.587        1
         9.0       46.653  838.829        1
         9.0       30.783  828.429        1
         9.0       14.832  817.369        1
         9.0      358.800  805.634        1
         9.0      342.687  793.209        1
         9.0      326.492  780.084        1
         9.0      310.216  766.250        1
         9.0      293.860  751.702        1
         9.0      277.422  736.438        1
         9.0      260.902  720.458        1
         9.0      244.302  703.770        1
         9.0      227.620  686.380        1
         9.0      210.858  668.304        1
         9.0      194.014  649.559        1
         9.0      177.089  630.167        1
         9.0      160.082  610.155        1
         9.0      142.995  589.554        1
         9.0      125.826  568.402        1
         9.0      108.577  546.739        1
         9.0       91.246  524.612        1
         9.0       73.834  502.071        1
         9.0       56.340  479.172        1
         9.0       38.766  455.975        1
         9.0       21.110  432.544        1
         9.0        3.373  408.947        1
         9.0      345.555  385.257        1
         9.0      327.656  361.548        1
         9.0      309.676  337.901        1
         9.0      291.614  314.395        1
         9.0      273.472  291.116        1
         9.0      255.248  268.148        1
         9.0      236.943  245.578        1
         9.0      218.556  223.495        1
         9.0      200.089  201.986        1
         9.0      181.540  181.139        1
         9.0      162.911  161.040        1
         9.0      144.200  141.774        1
         9.0      125.408  123.426        1
         9.0      106.534  106.075        1
         9.0       87.580   89.799        1
         9.0       68.544   74.672        1
         9.0       49.428   60.761        1
         9.0       30.230   48.132        1
         9.0       10.950   36.844        1
         9.0      351.590   26.949        1
         9.0      332.149   18.496        1
         9.0      312.626   11.522        1
         9.0      293.022    6.064        1
         9.0      273.337    2.146        1
         9.0      253.571    0.000        1
        18.0        0.000    0.000        0
         9.0      163.571    0.000        1
         9.0      183.337    2.146        1
         9.0      203.022    6.064        1
         9.0      222.626   11.522        1
         9.0      242.149   18.496        1
         9.0      261.590   26.949        1
         9.0      280.950   36.844        1
         9.0      300.230   48.132        1
         9.0      319.428   60.761        1
         9.0      338.544   74.672        1
         9.0      357.580   89.799        1
         9.0       16.534  106.075        1
         9.0       35.408  123.426        1
         9.0       54.200  141.774        1
         9.0       72.911  161.040        1
         9.0       91.540  181.139        1
         9.0      110.089  201.986        1
         9.0      128.556  223.495        1
         9.0      146.943  245.578        1
         9.0      165.248  268.148        1
         9.0      183.472  291.116        1
         9.0      201.614  314.395        1
         9.0      219.676  337.901        1
         9.0      237.656  361.548        1
         9.0      255.555  385.257        1
         9.0      273.373  408.947        1
         9.0      291.110  432.544        1
         9.0      308.766  455.975        1
         9.0      326.340  479.172        1
         9.0      343.834  502.071        1
         9.0        1.246  524.612        1
         9.0       18.577  546.739        1
         9.0       35.826  568.402        1
         9.0       52.995  589.554        1
         9.0       70.082  610.155        1
         9.0       87.089  630.167        1
         9.0      104.014  649.559        1
         9.0      120.858  668.304        1
         9.0      137.620  686.380        1
         9.0      154.302  703.770        1
         9.0      170.902  720.458        1
         9.0      187.422  736.438        1
         9.0      203.860  751.702        1
         9.0      220.216  766.250        1
         9.0      236.492  780.084        1
         9.0      252.687  793.209        1
         9.0      268.800  805.634        1
         9.0      284.832  817.369        1
         9.0      300.783  828.429        1
         9.0      316.653  838.829        1
         9.0      332.441  848.587        1
         9.0      348.149  857.723        1
         9.0        3.775  866.258        1
         9.0       19.320  874.214        1
         9.0       34.784  881.614        1
         9.0       50.167  888.482        1
         9.0       65.468  894.843        1
         9.0       80.689  900.721        1
         9.0       95.828  906.142        1
         9.0      110.886  911.129        1
         9.0      125.863  915.709        1
         9.0      140.759  919.905        1
         9.0      155.573  923.740        1
         9.0      170.306  927.239        1
         9.0      184.959  930.424        1
         9.0      199.530  933.317        1
         9.0      214.019  935.939        1
         9.0      228.428  938.311        1
         9.0      242.755  940.450        1
         9.0      257.002  942.377        1
         9.0      271.167  944.108        1
         9.0      285.251  945.660        1
         9.0      299.254  947.048        1
         9.0      313.175  948.287        1
         9.0      327.016  949.390        1
         9.0      340.775  950.371        1
         9.0      354.453  951.240        1
         9.0        8.050  952.009        1
         9.0       21.565  952.688        1
         9.0       35.000  953.285        1
         9.0       48.353  953.810        1
         9.0       61.625  954.270        1
         9.0       74.816  954.673        1
         9.0       87.926  955.024        1
         9.0      100.955  955.330        1
         9.0      113.902  955.596        1
         9.0      126.769  955.826        1
         9.0      139.554  956.025        1
         9.0      152.258  956.196        1
         9.0      164.881  956.344        1
         9.0      177.422  956.470        1
         9.0      189.883  956.579        1
         9.0      202.262  956.672        1
         9.0      214.560  956.750        1
         9.0      226.777  956.817        1
         9.0      238.912  956.874        1
         9.0      250.967  956.922        1
         9.0      262.940  956.963        1
         9.0      274.833  956.997        1
         9.0      286.644  957.026        1
         9.0      298.373  957.050        1
         9.0      310.022  957.070        1
         9.0      321.590  957.086        1
         9.0      333.076  957.100        1
         9.0      344.481  957.112        1
         9.0      355.805  957.121        1
         9.0        7.048  957.129        1
         9.0       18.209  957.135        1
         9.0       29.290  957.140        1
         9.0       40.289  957.145        1
         9.0       51.207  957.148        1
         9.0       62.044  957.151        1
         9.0       72.800  957.153        1
         9.0       83.475  957.155        1
         9.0       94.068  957.157        1
         9.0      104.580  957.158        1
         9.0      115.011  957.159        1
         9.0      125.361  957.160        1
         9.0      135.630  957.160        1
         9.0      145.817  957.161        1
         9.0      155.924  957.161        1
         9.0      165.949  957.161        1
         9.0      175.893  957.162        1
         9.0      185.756  957.162        1
         9.0      195.537  957.162        1
         9.0      205.238  957.162        1
         9.0      214.857  957.162        1
         9.0      224.395  957.162        1
         9.0      233.852  957.162        1
         9.0      243.228  957.162        1
         9.0      252.522  957.162        1
         9.0      261.736  957.162        1
         9.0      270.868  957.162        1
         9.0      279.919  957.162        1
         9.0      288.889  957.162        1
         9.0      297.778  957.162        1
         9.0      306.585  957.162        1
         9.0      315.311  957.162        1
         9.0      323.957  957.162        1
         9.0      332.521  957.162        1
         9.0      341.003  957.162        1
         9.0      349.405  957.162        1
         9.0      357.726  957.162        1
         9.0        5.965  957.162        1
         9.0       14.123  957.162        1
         9.0       22.200  957.162        1
         9.0       30.196  957.162        1
         9.0       38.110  957.162        1
         9.0       45.944  957.162        1
         9.0       53.696  957.162        1
         9.0       61.367  957.162        1
         9.0       68.957  957.162        1
         9.0       76.466  957.162        1
         9.0       83.893  957.162        1
         9.0       91.240  957.162        1
         9.0       98.505  957.162        1
         9.0      105.689  957.162        1
         9.0      112.792  957.162        1
         9.0      119.813  957.162        1
         9.0      126.754  957.162        1
         9.0      133.613  957.162        1
         9.0      140.391  957.162        1
         9.0      147.088  957.162        1
         9.0      153.704  957.162        1
         9.0      160.239  957.162        1
         9.0      166.692  957.162        1
         9.0      173.064  957.162        1
         9.0      179.356  957.162        1
         9.0      185.565  957.162        1
         9.0      191.694  957.162        1
         9.0      197.742  957.162        1
         9.0      203.708  957.162        1
         9.0      209.593  957.162        1
         9.0      215.397  957.162        1
         9.0      221.120  957.162        1
         9.0      226.762  957.162        1
         9.0      232.322  957.162        1
         9.0      237.802  957.162        1
         9.0      243.200  957.162        1
         9.0      248.517  957.162        1
         9.0      253.753  957.162        1
         9.0      258.907  957.162        1
         9.0      263.981  957.162        1
         9.0      268.973  957.162        1
         9.0      273.884  957.162        1
         9.0      278.714  957.162        1
         9.0      283.463  957.162        1
         9.0      288.131  957.162        1
         9.0      292.717  957.162        1
         9.0      297.222  957.162        1
         9.0      301.646  957.162        1
         9.0      305.989  957.162        1
         9.0      310.251  957.162        1
         9.0      314.431  957.162        1
         9.0      318.531  957.162        1
         9.0      322.549  957.162        1
         9.0      326.486  957.162        1
         9.0      330.342  957.162        1
         9.0      334.116  957.162        1
         9.0      337.810  957.162        1
         9.0      341.422  957.162        1
         9.0      344.953  957.162        1
         9.0      348.403  957.162        1
         9.0      351.772  957.162        1
         9.0      355.060  957.162        1
         9.0      358.266  957.162        1
         9.0        1.391  957.162        1
         9.0        4.435  957.162        1
         9.0        7.398  957.162        1
         9.0       10.280  957.162        1
         9.0       13.081  957.162        1
         9.0       15.800  957.162        1
         9.0       18.438  957.162        1
         9.0       20.995  957.162        1
         9.0       23.471  957.162        1
         9.0       25.866  957.162        1
         9.0       28.179  957.162        1
         9.0       30.412  957.162        1
         9.0       32.563  957.162        1
         9.0       34.633  957.162        1
         9.0       36.621  957.162        1
         9.0       38.529  957.162        1
         9.0       40.356  957.162        1
         9.0       42.101  957.162        1
         9.0       43.765  957.162        1
         9.0       45.348  957.162        1
         9.0       46.850  957.162        1
         9.0       48.270  957.162        1
         9.0       49.610  957.162        1
         9.0       50.868  957.162        1
         9.0       52.045  957.162        1
         9.0       53.141  957.162        1
         9.0       54.155  957.162        1
         9.0       55.089  957.162        1
         9.0       55.941  957.162        1
         9.0       56.712  957.162        1
         9.0       57.402  957.162        1
         9.0       58.011  957.162        1
         9.0       58.539  957.162        1
         9.0       58.985  957.162        1
         9.0       59.351  957.162        1
         9.0       59.635  957.162        1
         9.0       59.838  957.162        1
         9.0       59.959  957.162        1
         9.0       60.000  957.162        1
         9.0       59.959  957.162        1
         9.0       59.838  957.162        1
         9.0       59.635  957.162        1
         9.0       59.351  957.162        1
         9.0       58.985  957.162        1
         9.0       58.539  957.162        1
         9.0       58.011  957.162        1
         9.0       57.402  957.162        1
         9.0       56.712  957.162        1
         9.0       55.941  957.162        1
         9.0       55.089  957.162        1
         9.0       54.155  957.162        1
         9.0       53.141  957.162        1
         9.0       52.045  957.162        1
         9.0       50.868  957.162        1
         9.0       49.610  957.162        1
         9.0       48.270  957.162        1
         9.0       46.850  957.162        1
         9.0       45.348  957.162        1
         9.0       43.765  957.162        1
         9.0       42.101  957.162        1
         9.0       40.356  957.162        1
         9.0       38.529  957.162        1
         9.0       36.621  957.162        1
         9.0       34.633  957.162        1
         9.0       32.563  957.162        1
         9.0       30.412  957.162        1
         9.0       28.179  957.162        1
         9.0       25.866  957.162        1
         9.0       23.471  957.162        1
         9.0       20.995  957.162        1
         9.0       18.438  957.162        1
         9.0       15.800  957.162        1
         9.0       13.081  957.162        1
         9.0       10.280  957.162        1
         9.0        7.398  957.162        1
         9.0        4.435  957.162        1
         9.0        1.391  957.162        1
         9.0      358.266  957.162        1
         9.0      355.060  957.162        1
         9.0      351.772  957.162        1
         9.0      348.403  957.162        1
         9.0      344.953  957.162        1
         9.0      341.422  957.162        1
         9.0      337.810  957.162        1
         9.0      334.116  957.162        1
         9.0      330.342  957.162        1
         9.0      326.486  957.162        1
         9.0      322.549  957.162        1
         9.0      318.531  957.162        1
         9.0      314.431  957.162        1
         9.0      310.251  957.162        1
         9.0      305.989  957.162        1
         9.0      301.646  957.162        1
         9.0      297.222  957.162        1
         9.0      292.717  957.162        1
         9.0      288.131  957.162        1
         9.0      283.463  957.162        1
         9.0      278.714  957.162        1
         9.0      273.884  957.162        1
         9.0      268.973  957.162        1
         9.0      263.981  957.162        1
         9.0      258.907  957.162        1
         9.0      253.753  957.162        1
         9.0      248.517  957.162        1
         9.0      243.200  957.162        1
         9.0      237.802  957.162        1
         9.0      232.322  957.162        1
         9.0      226.762  957.162        1
         9.0      221.120  957.162        1
         9.0      215.397  957.162        1
         9.0      209.593  957.162        1
         9.0      203.708  957.162        1
         9.0      197.742  957.162        1
         9.0      191.694  957.162        1
         9.0      185.565  957.162        1
         9.0      179.356  957.162        1
         9.0      173.064  957.162        1
         9.0      166.692  957.162        1
         9.0      160.239  957.162        1
         9.0      153.704  957.162        1
         9.0      147.088  957.162        1
         9.0      140.391  957.162        1
         9.0      133.613  957.162        1
         9.0      126.754  957.162        1
         9.0      119.813  957.162        1
         9.0      112.792  957.162        1
         9.0      105.689  957.162        1
         9.0       98.505  957.162        1
         9.0       91.240  957.162        1
         9.0       83.893  957.162        1
         9.0       76.466  957.162        1
         9.0       68.957  957.162        1
         9.0       61.367  957.162        1
         9.0       53.696  957.162        1
         9.0       45.944  957.162        1
         9.0       38.110  957.162        1
         9.0       30.196  957.162        1
         9.0       22.200  957.162        1
         9.0       14.123  957.162        1
         9.0        5.965  957.162        1
         9.0      357.726  957.162        1
         9.0      349.405  957.162        1
         9.0      341.003  957.162        1
         9.0      332.521  957.162        1
         9.0      323.957  957.162        1
         9.0      315.311  957.162        1
         9.0      306.585  957.162        1
         9.0      297.778  957.162        1
         9.0      288.889  957.162        1
         9.0      279.919  957.162        1
         9.0      270.868  957.162        1
         9.0      261.736  957.162        1
         9.0      252.522  957.162        1
         9.0      243.228  957.162        1
         9.0      233.852  957.162        1
         9.0      224.395  957.162        1
         9.0      214.857  957.162        1
         9.0      205.238  957.162        1
         9.0      195.537  957.162        1
         9.0      185.756  957.162        1
         9.0      175.893  957.162        1
         9.0      165.949  957.161        1
         9.0      155.924  957.161        1
         9.0      145.817  957.161        1
         9.0      135.630  957.160        1
         9.0      125.361  957.160        1
         9.0      115.011  957.159        1
         9.0      104.580  957.158        1
         9.0       94.068  957.157        1
         9.0       83.475  957.155        1
         9.0       72.800  957.153        1
         9.0       62.044  957.151        1
         9.0       51.207  957.148        1
         9.0       40.289  957.145        1
         9.0       29.290  957.140        1
         9.0       18.209  957.135        1
         9.0        7.048  957.129        1
         9.0      355.805  957.121        1
         9.0      344.481  957.112        1
         9.0      333.076  957.100        1
         9.0      321.590  957.086        1
         9.0      310.022  957.070        1
         9.0      298.373  957.050        1
         9.0      286.644  957.026        1
         9.0      274.833  956.997        1
         9.0      262.940  956.963        1
         9.0      250.967  956.922        1
         9.0      238.912  956.874        1
         9.0      226.777  956.817        1
         9.0      214.560  956.750        1
         9.0      202.262  956.672        1
         9.0      189.883  956.579        1
         9.0      177.422  956.470        1
         9.0      164.881  956.344        1
         9.0      152.258  956.196        1
         9.0      139.554  956.025        1
         9.0      126.769  955.826        1
         9.0      113.902  955.596        1
         9.0      100.955  955.330        1
         9.0       87.926  955.024        1
         9.0       74.816  954.673        1
         9.0       61.625  954.270        1
         9.0       48.353  953.810        1
         9.0       35.000  953.285        1
         9.0       21.565  952.688        1
         9.0        8.050  952.009        1
         9.0      354.453  951.240        1
         9.0      340.775  950.371        1
         9.0      327.016  949.390        1
         9.0      313.175  948.287        1
         9.0      299.254  947.048        1
         9.0      285.251  945.660        1
         9.0      271.167  944.108        1
         9.0      257.002  942.377        1
         9.0      242.755  940.450        1
         9.0      228.428  938.311        1
         9.0      214.019  935.939        1
         9.0      199.530  933.317        1
         9.0      184.959  930.424        1
         9.0      170.306  927.239        1
         9.0      155.573  923.740        1
         9.0      140.759  919.905        1
         9.0      125.863  915.709        1
         9.0      110.886  911.129        1
         9.0       95.828  906.142        1
         9.0       80.689  900.721        1
         9.0       65.468  894.843        1
         9.0       50.167  888.482        1
         9.0       34.784  881.614        1
         9.0       19.320  874.214        1
         9.0        3.775  866.258        1
         9.0      348.149  857.723        1
         9.0      332.441  848.587        1
         9.0      316.653  838.829        1
         9.0      300.783  828.429        1
         9.0      284.832  817.369        1
         9.0      268.800  805.634        1
         9.0      252.687  793.209        1
         9.0      236.492  780.084        1
         9.0      220.216  766.250        1
         9.0      203.860  751.702        1
         9.0      187.422  736.438        1
         9.0      170.902  720.458        1
         9.0      154.302  703.770        1
         9.0      137.620  686.380        1
         9.0      120.858  668.304        1
         9.0      104.014  649.559        1
         9.0       87.089  630.167        1
         9.0       70.082  610.155        1
         9.0       52.995  589.554        1
         9.0       35.826  568.402        1
         9.0       18.577  546.739        1
         9.0        1.246  524.612        1
         9.0      343.834  502.071        1
         9.0      326.340  479.172        1
         9.0      308.766  455.975        1
         9.0      291.110  432.544        1
         9.0      273.373  408.947        1
         9.0      255.555  385.257        1
         9.0      237.656  361.548        1
         9.0      219.676  337.901        1
         9.0      201.614  314.395        1
         9.0      183.472  291.116        1
         9.0      165.248  268.148        1
         9.0      146.943  245.578        1
         9.0      128.556  223.495        1
         9.0      110.089  201.986        1
         9.0       91.540  181.139        1
         9.0       72.911  161.040        1
         9.0       54.200  141.774        1
         9.0       35.408  123.426        1
         9.0       16.534  106.075        1
         9.0      357.580   89.799        1
         9.0      338.544   74.672        1
         9.0      319.428   60.761        1
         9.0      300.230   48.132        1
         9.0      280.950   36.844        1
         9.0      261.590   26.949        1
         9.0      242.149   18.496        1
         9.0      222.626   11.522        1
         9.0      203.022    6.064        1
         9.0      183.337    2.146        1
         9.0      163.571    0.000        1
        18.0        0.000    0.000        0
         9.0      253.571    0.000        1
         9.0      273.337    2.146        1
         9.0      293.022    6.064        1
         9.0      312.626   11.522        1
         9.0      332.149   18.496        1
         9.0      351.590   26.949        1
         9.0       10.950   36.844        1
         9.0       30.230   48.132        1
         9.0       49.428   60.761        1
         9.0       68.544   74.672        1
         9.0       87.580   89.799        1
         9.0      106.534  106.075        1
         9.0      125.408  123.426        1
         9.0      144.200  141.774        1
         9.0      162.911  161.040        1
         9.0      181.540  181.139        1
         9.0      200.089  201.986        1
         9.0      218.556  223.495        1
         9.0      236.943  245.578        1
         9.0      255.248  268.148        1
         9.0      273.472  291.116        1
         9.0      291.614  314.395        1
         9.0      309.676  337.901        1
         9.0      327.656  361.548        1
         9.0      345.555  385.257        1
         9.0        3.373  408.947        1
         9.0       21.110  432.544        1
         9.0       38.766  455.975        1
         9.0       56.340  479.172        1
         9.0       73.834  502.071        1
         9.0       91.246  524.612        1
         9.0      108.577  546.739        1
         9.0      125.826  568.402        1
         9.0      142.995  589.554        1
         9.0      160.082  610.155        1
         9.0      177.089  630.167        1
         9.0      194.014  649.559        1
         9.0      210.858  668.304        1
         9.0      227.620  686.380        1
         9.0      244.302  703.770        1
         9.0      260.902  720.458        1
         9.0      277.422  736.438        1
         9.0      293.860  751.702        1
         9.0      310.216  766.250        1
         9.0      326.492  780.084        1
         9.0      342.687  793.209        1
         9.0      358.800  805.634        1
         9.0       14.832  817.369        1
         9.0       30.783  828.429        1
         9.0       46.653  838.829        1
         9.0       62.441  848.587        1
         9.0       78.149  857.723        1
         9.0       93.775  866.258        1
         9.0      109.320  874.214        1
         9.0      124.784  881.614        1
         9.0      140.167  888.482        1
         9.0      155.468  894.843        1
         9.0      170.689  900.721        1
         9.0      185.828  906.142        1
         9.0      200.886  911.129        1
         9.0      215.863  915.709        1
         9.0      230.759  919.905        1
         9.0      245.573  923.740        1
         9.0      260.306  927.239        1
         9.0      274.959  930.424        1
         9.0      289.530  933.317        1
         9.0      304.019  935.939        1
         9.0      318.428  938.311        1
         9.0      332.755  940.450        1
         9.0      347.002  942.377        1
         9.0        1.167  944.108        1
         9.0       15.251  945.660        1
         9.0       29.254  947.048        1
         9.0       43.175  948.287        1
         9.0       57.016  949.390        1
         9.0       70.775  950.371        1
         9.0       84.453  951.240        1
         9.0       98.050  952.009        1
         9.0      111.565  952.688        1
         9.0      125.000  953.285        1
         9.0      138.353  953.810        1
         9.0      151.625  954.270        1
         9.0      164.816  954.673        1
         9.0      177.926  955.024        1
         9.0      190.955  955.330        1
         9.0      203.902  955.596        1
         9.0      216.769  955.826        1
         9.0      229.554  956.025        1
         9.0      242.258  956.196        1
         9.0      254.881  956.344        1
         9.0      267.422  956.470        1
         9.0      279.883  956.579        1
         9.0      292.262  956.672        1
         9.0      304.560  956.750        1
         9.0      316.777  956.817        1
         9.0      328.912  956.874        1
         9.0      340.967  956.922        1
         9.0      352.940  956.963        1
         9.0        4.833  956.997        1
         9.0       16.644  957.026        1
         9.0       28.373  957.050        1
         9.0       40.022  957.070        1
         9.0       51.590  957.086        1
         9.0       63.076  957.100        1
         9.0       74.481  957.112        1
         9.0       85.805  957.121        1
         9.0       97.048  957.129        1
         9.0      108.209  957.135        1
         9.0      119.290  957.140        1
         9.0      130.289  957.145        1
         9.0      141.207  957.148        1
         9.0      152.044  957.151        1
         9.0      162.800  957.153        1
         9.0      173.475  957.155        1
         9.0      184.068  957.157        1
         9.0      194.580  957.158        1
         9.0      205.011  957.159        1
         9.0      215.361  957.160        1
         9.0      225.630  957.160        1
         9.0      235.817  957.161        1
         9.0      245.924  957.161        1
         9.0      255.949  957.161        1
         9.0      265.893  957.162        1
         9.0      275.756  957.162        1
         9.0      285.537  957.162        1
         9.0      295.238  957.162        1
         9.0      304.857  957.162        1
         9.0      314.395  957.162        1
         9.0      323.852  957.162        1
         9.0      333.228  957.162        1
         9.0      342.522  957.162        1
         9.0      351.736  957.162        1
         9.0        0.868  957.162        1
         9.0        9.919  957.162        1
         9.0       18.889  957.162        1
         9.0       27.778  957.162        1
         9.0       36.585  957.162        1
         9.0       45.311  957.162        1
         9.0       53.957  957.162        1
         9.0       62.521  957.162        1
         9.0       71.003  957.162        1
         9.0       79.405  957.162        1
         9.0       87.726  957.162        1
         9.0       95.965  957.162        1
         9.0      104.123  957.162        1
         9.0      112.200  957.162        1
         9.0      120.196  957.162        1
         9.0      128.110  957.162        1
         9.0      135.944  957.162        1
         9.0      143.696  957.162        1
         9.0      151.367  957.162        1
         9.0      158.957  957.162        1
         9.0      166.466  957.162        1
         9.0      173.893  957.162        1
         9.0      181.240  957.162        1
         9.0      188.505  957.162        1
         9.0      195.689  957.162        1
         9.0      202.792  957.162        1
         9.0      209.813  957.162        1
         9.0      216.754  957.162        1
         9.0      223.613  957.162        1
         9.0      230.391  957.162        1
         9.0      237.088  957.162        1
         9.0      243.704  957.162        1
         9.0      250.239  957.162        1
         9.0      256.692  957.162        1
         9.0      263.064  957.162        1
         9.0      269.356  957.162        1
         9.0      275.565  957.162        1
         9.0      281.694  957.162        1
         9.0      287.742  957.162        1
         9.0      293.708  957.162        1
         9.0      299.593  957.162        1
         9.0      305.397  957.162        1
         9.0      311.120  957.162        1
         9.0      316.762  957.162        1
         9.0      322.322  957.162        1
         9.0      327.802  957.162        1
         9.0      333.200  957.162        1
         9.0      338.517  957.162        1
         9.0      343.753  957.162        1
         9.0      348.907  957.162        1
         9.0      353.981  957.162        1
         9.0      358.973  957.162        1
         9.0        3.884  957.162        1
         9.0        8.714  957.162        1
         9.0       13.463  957.162        1
         9.0       18.131  957.162        1
         9.0       22.717  957.162        1
         9.0       27.222  957.162        1
         9.0       31.646  957.162        1
         9.0       35.989  957.162        1
         9.0       40.251  957.162        1
         9.0       44.431  957.162        1
         9.0       48.531  957.162        1
         9.0       52.549  957.162        1
         9.0       56.486  957.162        1
         9.0       60.342  957.162        1
         9.0       64.116  957.162        1
         9.0       67.810  957.162        1
         9.0       71.422  957.162        1
         9.0       74.953  957.162        1
         9.0       78.403  957.162        1
         9.0       81.772  957.162        1
         9.0       85.060  957.162        1
         9.0       88.266  957.162        1
         9.0       91.391  957.162        1
         9.0       94.435  957.162        1
         9.0       97.398  957.162        1
         9.0      100.280  957.162        1
         9.0      103.081  957.162        1
         9.0      105.800  957.162        1
         9.0      108.438  957.162        1
         9.0      110.995  957.162        1
         9.0      113.471  957.162        1
         9.0      115.866  957.162        1
         9.0      118.179  957.162        1
         9.0      120.412  957.162        1
         9.0      122.563  957.162        1
         9.0      124.633  957.162        1
         9.0      126.621  957.162        1
         9.0      128.529  957.162        1
         9.0      130.356  957.162        1
         9.0      132.101  957.162        1
         9.0      133.765  957.162        1
         9.0      135.348  957.162        1
         9.0      136.850  957.162        1
         9.0      138.270  957.162        1
         9.0      139.610  957.162        1
         9.0      140.868  957.162        1
         9.0      142.045  957.162        1
         9.0      143.141  957.162        1
         9.0      144.155  957.162        1
         9.0      145.089  957.162        1
         9.0      145.941  957.162        1
         9.0      146.712  957.162        1
         9.0      147.402  957.162        1
         9.0      148.011  957.162        1
         9.0      148.539  957.162        1
         9.0      148.985  957.162        1
         9.0      149.351  957.162        1
         9.0      149.635  957.162        1
         9.0      149.838  957.162        1
         9.0      149.959  957.162        1
         9.0      150.000  957.162        1
         9.0      149.959  957.162        1
         9.0      149.838  957.162        1
         9.0      149.635  957.162        1
         9.0      149.351  957.162        1
         9.0      148.985  957.162        1
         9.0      148.539  957.162        1
         9.0      148.011  957.162        1
         9.0      147.402  957.162        1
         9.0      146.712  957.162        1
         9.0      145.941  957.162        1
         9.0      145.089  957.162        1
         9.0      144.155  957.162        1
         9.0      143.141  957.162        1
         9.0      142.045  957.162        1
         9.0      140.868  957.162        1
         9.0      139.610  957.162        1
         9.0      138.270  957.162        1
         9.0      136.850  957.162        1
         9.0      135.348  957.162        1
         9.0      133.765  957.162        1
         9.0      132.101  957.162        1
         9.0      130.356  957.162        1
         9.0      128.529  957.162        1
         9.0      126.621  957.162        1
         9.0      124.633  957.162        1
         9.0      122.563  957.162        1
         9.0      120.412  957.162        1
         9.0      118.179  957.162        1
         9.0      115.866  957.162        1
         9.0      113.471  957.162        1
         9.0      110.995  957.162        1
         9.0      108.438  957.162        1
         9.0      105.800  957.162        1
         9.0      103.081  957.162        1
         9.0      100.280  957.162        1
         9.0       97.398  957.162        1
         9.0       94.435  957.162        1
         9.0       91.391  957.162        1
         9.0       88.266  957.162        1
         9.0       85.060  957.162        1
         9.0       81.772  957.162        1
         9.0       78.403  957.162        1
         9.0       74.953  957.162        1
         9.0       71.422  957.162        1
         9.0       67.810  957.162        1
         9.0       64.116  957.162        1
         9.0       60.342  957.162        1
         9.0       56.486  957.162        1
         9.0       52.549  957.162        1
         9.0       48.531  957.162        1
         9.0       44.431  957.162        1
         9.0       40.251  957.162        1
         9.0       35.989  957.162        1
         9.0       31.646  957.162        1
         9.0       27.222  957.162        1
         9.0       22.717  957.162        1
         9.0       18.131  957.162        1
         9.0       13.463  957.162        1
         9.0        8.714  957.162        1
         9.0        3.884  957.162        1
         9.0      358.973  957.162        1
         9.0      353.981  957.162        1
         9.0      348.907  957.162        1
         9.0      343.753  957.162        1
         9.0      338.517  957.162        1
         9.0      333.200  957.162        1
         9.0      327.802  957.162        1
         9.0      322.322  957.162        1
         9.0      316.762  957.162        1
         9.0      311.120  957.162        1
         9.0      305.397  957.162        1
         9.0      299.593  957.162        1
         9.0      293.708  957.162        1
         9.0      287.742  957.162        1
         9.0      281.694  957.162        1
         9.0      275.565  957.162        1
         9.0      269.356  957.162        1
         9.0      263.064  957.162        1
         9.0      256.692  957.162        1
         9.0      250.239  957.162        1
         9.0      243.704  957.162        1
         9.0      237.088  957.162        1
         9.0      230.391  957.162        1
         9.0      223.613  957.162        1
         9.0      216.754  957.162        1
         9.0      209.813  957.162        1
         9.0      202.792  957.162        1
         9.0      195.689  957.162        1
         9.0      188.505  957.162        1
         9.0      181.240  957.162        1
         9.0      173.893  957.162        1
         9.0      166.466  957.162        1
         9.0      158.957  957.162        1
         9.0      151.367  957.162        1
         9.0      143.696  957.162        1
         9.0      135.944  957.162        1
         9.0      128.110  957.162        1
         9.0      120.196  957.162        1
         9.0      112.200  957.162        1
         9.0      104.123  957.162        1
         9.0       95.965  957.162        1
         9.0       87.726  957.162        1
         9.0       79.405  957.162        1
         9.0       71.003  957.162        1
         9.0       62.521  957.162        1
         9.0       53.957  957.162        1
         9.0       45.311  957.162        1
         9.0       36.585  957.162        1
         9.0       27.778  957.162        1
         9.0       18.889  957.162        1
         9.0        9.919  957.162        1
         9.0        0.868  957.162        1
         9.0      351.736  957.162        1
         9.0      342.522  957.162        1
         9.0      333.228  957.162        1
         9.0      323.852  957.162        1
         9.0      314.395  957.162        1
         9.0      304.857  957.162        1
         9.0      295.238  957.162        1
         9.0      285.537  957.162        1
         9.0      275.756  957.162        1
         9.0      265.893  957.162        1
         9.0      255.949  957.161        1
         9.0      245.924  957.161        1
         9.0      235.817  957.161        1
         9.0      225.630  957.160        1
         9.0      215.361  957.160        1
         9.0      205.011  957.159        1
         9.0      194.580  957.158        1
         9.0      184.068  957.157        1
         9.0      173.475  957.155        1
         9.0      162.800  957.153        1
         9.0      152.044  957.151        1
         9.0      141.207  957.148        1
         9.0      130.289  957.145        1
         9.0      119.290  957.140        1
         9.0      108.209  957.135        1
         9.0       97.048  957.129        1
         9.0       85.805  957.121        1
         9.0       74.481  957.112        1
         9.0       63.076  957.100        1
         9.0       51.590  957.086        1
         9.0       40.022  957.070        1
         9.0       28.373  957.050        1
         9.0       16.644  957.026        1
         9.0        4.833  956.997        1
         9.0      352.940  956.963        1
         9.0      340.967  956.922        1
         9.0      328.912  956.874        1
         9.0      316.777  956.817        1
         9.0      304.560  956.750        1
         9.0      292.262  956.672        1
         9.0      279.883  956.579        1
         9.0      267.422  956.470        1
         9.0      254.881  956.344        1
         9.0      242.258  956.196        1
         9.0      229.554  956.025        1
         9.0      216.769  955.826        1
         9.0      203.902  955.596        1
         9.0      190.955  955.330        1
         9.0      177.926  955.024        1
         9.0      164.816  954.673        1
         9.0      151.625  954.270        1
         9.0      138.353  953.810        1
         9.0      125.000  953.285        1
         9.0      111.565  952.688        1
         9.0       98.050  952.009        1
         9.0       84.453  951.240        1
         9.0       70.775  950.371        1
         9.0       57.016  949.390        1
         9.0       43.175  948.287        1
         9.0       29.254  947.048        1
         9.0       15.251  945.660        1
         9.0        1.167  944.108        1
         9.0      347.002  942.377        1
         9.0      332.755  940.450        1
         9.0      318.428  938.311        1
         9.0      304.019  935.939        1
         9.0      289.530  933.317        1
         9.0      274.959  930.424        1
         9.0      260.306  927.239        1
         9.0      245.573  923.740        1
         9.0      230.759  919.905        1
         9.0      215.863  915.709        1
         9.0      200.886  911.129        1
         9.0      185.828  906.142        1
         9.0      170.689  900.721        1
         9.0      155.468  894.843        1
         9.0      140.167  888.482        1
         9.0      124.784  881.614        1
         9.0      109.320  874.214        1
         9.0       93.775  866.258        1
         9.0       78.149  857.723        1
         9.0       62.441  848.587        1
         9.0       46.653  838.829        1
         9.0       30.783  828.429        1
         9.0       14.832  817.369        1
         9.0      358.800  805.634        1
         9.0      342.687  793.209        1
         9.0      326.492  780.084        1
         9.0      310.216  766.250        1
         9.0      293.860  751.702        1
         9.0      277.422  736.438        1
         9.0      260.902  720.458        1
         9.0      244.302  703.770        1
         9.0      227.620  686.380        1
         9.0      210.858  668.304        1
         9.0      194.014  649.559        1
         9.0      177.089  630.167        1
         9.0      160.082  610.155        1
         9.0      142.995  589.554        1
         9.0      125.826  568.402        1
         9.0      108.577  546.739        1
         9.0       91.246  524.612        1
         9.0       73.834  502.071        1
         9.0       56.340  479.172        1
         9.0       38.766  455.975        1
         9.0       21.110  432.544        1
         9.0        3.373  408.947        1
         9.0      345.555  385.257        1
         9.0      327.656  361.548        1
         9.0      309.676  337.901        1
         9.0      291.614  314.395        1
         9.0      273.472  291.116        1
         9.0      255.248  268.148        1
         9.0      236.943  245.578        1
         9.0      218.556  223.495        1
         9.0      200.089  201.986        1
         9.0      181.540  181.139        1
         9.0      162.911  161.040        1
         9.0      144.200  141.774        1
         9.0      125.408  123.426        1
         9.0      106.534  106.075        1
         9.0       87.580   89.799        1
         9.0       68.544   74.672        1
         9.0       49.428   60.761        1
         9.0       30.230   48.132        1
         9.0       10.950   36.844        1
         9.0      351.590   26.949        1
         9.0      332.149   18.496        1
         9.0      312.626   11.522        1
         9.0      293.022    6.064        1
         9.0      273.337    2.146        1
         9.0      253.571    0.000        1
        18.0        0.000    0.000        0
         9.0      103.571    0.000        1
         9.0      123.337    2.146        1
         9.0      143.022    6.064        1
         9.0      162.626   11.522        1
         9.0      182.149   18.496        1
         9.0      201.590   26.949        1
         9.0      220.950   36.844        1
         9.0      240.230   48.132        1
         9.0      259.428   60.761        1
         9.0      278.544   74.672        1
         9.0      297.580   89.799        1
         9.0      316.534  106.075        1
         9.0      335.408  123.426        1
         9.0      354.200  141.774        1
         9.0       12.911  161.040        1
         9.0       31.540  181.139        1
         9.0       50.089  201.986        1
         9.0       68.556  223.495        1
         9.0       86.943  245.578        1
         9.0      105.248  268.148        1
         9.0      123.472  291.116        1
         9.0      141.614  314.395        1
         9.0      159.676  337.901        1
         9.0      177.656  361.548        1
         9.0      195.555  385.257        1
         9.0      213.373  408.947        1
         9.0      231.110  432.544        1
         9.0      248.766  455.975        1
         9.0      266.340  479.172        1
         9.0      283.834  502.071        1
         9.0      301.246  524.612        1
         9.0      318.577  546.739        1
         9.0      335.826  568.402        1
         9.0      352.995  589.554        1
         9.0       10.082  610.155        1
         9.0       27.089  630.167        1
         9.0       44.014  649.559        1
         9.0       60.858  668.304        1
         9.0       77.620  686.380        1
         9.0       94.302  703.770        1
         9.0      110.902  720.458        1
         9.0      127.422  736.438        1
         9.0      143.860  751.702        1
         9.0      160.216  766.250        1
         9.0      176.492  780.084        1
         9.0      192.687  793.209        1
         9.0      208.800  805.634        1
         9.0      224.832  817.369        1
         9.0      240.783  828.429        1
         9.0      256.653  838.829        1
         9.0      272.441  848.587        1
         9.0      288.149  857.723        1
         9.0      303.775  866.258        1
         9.0      319.320  874.214        1
         9.0      334.784  881.614        1
         9.0      350.167  888.482        1
         9.0        5.468  894.843        1
         9.0       20.689  900.721        1
         9.0       35.828  906.142        1
         9.0       50.886  911.129        1
         9.0       65.863  915.709        1
         9.0       80.759  919.905        1
         9.0       95.573  923.740        1
         9.0      110.306  927.239        1
         9.0      124.959  930.424        1
         9.0      139.530  933.317        1
         9.0      154.019  935.939        1
         9.0      168.428  938.311        1
         9.0      182.755  940.450        1
         9.0      197.002  942.377        1
         9.0      211.167  944.108        1
         9.0      225.251  945.660        1
         9.0      239.254  947.048        1
         9.0      253.175  948.287        1
         9.0      267.016  949.390        1
         9.0      280.775  950.371        1
         9.0      294.453  951.240        1
         9.0      308.050  952.009        1
         9.0      321.565  952.688        1
         9.0      335.000  953.285        1
         9.0      348.353  953.810        1
         9.0        1.625  954.270        1
         9.0       14.816  954.673        1
         9.0       27.926  955.024        1
         9.0       40.955  955.330        1
         9.0       53.902  955.596        1
         9.0       66.769  955.826        1
         9.0       79.554  956.025        1
         9.0       92.258  956.196        1
         9.0      104.881  956.344        1
         9.0      117.422  956.470        1
         9.0      129.883  956.579        1
         9.0      142.262  956.672        1
         9.0      154.560  956.750        1
         9.0      166.777  956.817        1
         9.0      178.912  956.874        1
         9.0      190.967  956.922        1
         9.0      202.940  956.963        1
         9.0      214.833  956.997        1
         9.0      226.644  957.026        1
         9.0      238.373  957.050        1
         9.0      250.022  957.070        1
         9.0      261.590  957.086        1
         9.0      273.076  957.100        1
         9.0      284.481  957.112        1
         9.0      295.805  957.121        1
         9.0      307.048  957.129        1
         9.0      318.209  957.135        1
         9.0      329.290  957.140        1
         9.0      340.289  957.145        1
         9.0      351.207  957.148        1
         9.0        2.044  957.151        1
         9.0       12.800  957.153        1
         9.0       23.475  957.155        1
         9.0       34.068  957.157        1
         9.0       44.580  957.158        1
         9.0       55.011  957.159        1
         9.0       65.361  957.160        1
         9.0       75.630  957.160        1
         9.0       85.817  957.161        1
         9.0       95.924  957.161        1
         9.0      105.949  957.161        1
         9.0      115.893  957.162        1
         9.0      125.756  957.162        1
         9.0      135.537  957.162        1
         9.0      145.238  957.162        1
         9.0      154.857  957.162        1
         9.0      164.395  957.162        1
         9.0      173.852  957.162        1
         9.0      183.228  957.162        1
         9.0      192.522  957.162        1
         9.0      201.736  957.162        1
         9.0      210.868  957.162        1
         9.0      219.919  957.162        1
         9.0      228.889  957.162        1
         9.0      237.778  957.162        1
         9.0      246.585  957.162        1
         9.0      255.311  957.162        1
         9.0      263.957  957.162        1
         9.0      272.521  957.162        1
         9.0      281.003  957.162        1
         9.0      289.405  957.162        1
         9.0      297.726  957.162        1
         9.0      305.965  957.162        1
         9.0      314.123  957.162        1
         9.0      322.200  957.162        1
         9.0      330.196  957.162        1
         9.0      338.110  957.162        1
         9.0      345.944  957.162        1
         9.0      353.696  957.162        1
         9.0        1.367  957.162        1
         9.0        8.957  957.162        1
         9.0       16.466  957.162        1
         9.0       23.893  957.162        1
         9.0       31.240  957.162        1
         9.0       38.505  957.162        1
         9.0       45.689  957.162        1
         9.0       52.792  957.162        1
         9.0       59.813  957.162        1
         9.0       66.754  957.162        1
         9.0       73.613  957.162        1
         9.0       80.391  957.162        1
         9.0       87.088  957.162        1
         9.0       93.704  957.162        1
         9.0      100.239  957.162        1
         9.0      106.692  957.162        1
         9.0      113.064  957.162        1
         9.0      119.356  957.162        1
         9.0      125.565  957.162        1
         9.0      131.694  957.162        1
         9.0      137.742  957.162        1
         9.0      143.708  957.162        1
         9.0      149.593  957.162        1
         9.0      155.397  957.162        1
         9.0      161.120  957.162        1
         9.0      166.762  957.162        1
         9.0      172.322  957.162        1
         9.0      177.802  957.162        1
         9.0      183.200  957.162        1
         9.0      188.517  957.162        1
         9.0      193.753  957.162        1
         9.0      198.907  957.162        1
         9.0      203.981  957.162        1
         9.0      208.973  957.162        1
         9.0      213.884  957.162        1
         9.0      218.714  957.162        1
         9.0      223.463  957.162        1
         9.0      228.131  957.162        1
         9.0      232.717  957.162        1
         9.0      237.222  957.162        1
         9.0      241.646  957.162        1
         9.0      245.989  957.162        1
         9.0      250.251  957.162        1
         9.0      254.431  957.162        1
         9.0      258.531  957.162        1
         9.0      262.549  957.162        1
         9.0      266.486  957.162        1
         9.0      270.342  957.162        1
         9.0      274.116  957.162        1
         9.0      277.810  957.162        1
         9.0      281.422  957.162        1
         9.0      284.953  957.162        1
         9.0      288.403  957.162        1
         9.0      291.772  957.162        1
         9.0      295.060  957.162        1
         9.0      298.266  957.162        1
         9.0      301.391  957.162        1
         9.0      304.435  957.162        1
         9.0      307.398  957.162        1
         9.0      310.280  957.162        1
         9.0      313.081  957.162        1
         9.0      315.800  957.162        1
         9.0      318.438  957.162        1
         9.0      320.995  957.162        1
         9.0      323.471  957.162        1
         9.0      325.866  957.162        1
         9.0      328.179  957.162        1
         9.0      330.412  957.162        1
         9.0      332.563  957.162        1
         9.0      334.633  957.162        1
         9.0      336.621  957.162        1
         9.0      338.529  957.162        1
         9.0      340.356  957.162        1
         9.0      342.101  957.162        1
         9.0      343.765  957.162        1
         9.0      345.348  957.162        1
         9.0      346.850  957.162        1
         9.0      348.270  957.162        1
         9.0      349.610  957.162        1
         9.0      350.868  957.162        1
         9.0      352.045  957.162        1
         9.0      353.141  957.162        1
         9.0      354.155  957.162        1
         9.0      355.089  957.162        1
         9.0      355.941  957.162        1
         9.0      356.712  957.162        1
         9.0      357.402  957.162        1
         9.0      358.011  957.162        1
         9.0      358.539  957.162        1
         9.0      358.985  957.162        1
         9.0      359.351  957.162        1
         9.0      359.635  957.162        1
         9.0      359.838  957.162        1
         9.0      359.959  957.162        1
         9.0        0.000  957.162        1
         9.0      359.959  957.162        1
         9.0      359.838  957.162        1
         9.0      359.635  957.162        1
         9.0      359.351  957.162        1
         9.0      358.985  957.162        1
         9.0      358.539  957.162        1
         9.0      358.011  957.162        1
         9.0      357.402  957.162        1
         9.0      356.712  957.162        1
         9.0      355.941  957.162        1
         9.0      355.089  957.162        1
         9.0      354.155  957.162        1
         9.0      353.141  957.162        1
         9.0      352.045  957.162        1
         9.0      350.868  957.162        1
         9.0      349.610  957.162        1
         9.0      348.270  957.162        1
         9.0      346.850  957.162        1
         9.0      345.348  957.162        1
         9.0      343.765  957.162        1
         9.0      342.101  957.162        1
         9.0      340.356  957.162        1
         9.0      338.529  957.162        1
         9.0      336.621  957.162        1
         9.0      334.633  957.162        1
         9.0      332.563  957.162        1
         9.0      330.412  957.162        1
         9.0      328.179  957.162        1
         9.0      325.866  957.162        1
         9.0      323.471  957.162        1
         9.0      320.995  957.162        1
         9.0      318.438  957.162        1
         9.0      315.800  957.162        1
         9.0      313.081  957.162        1
         9.0      310.280  957.162        1
         9.0      307.398  957.162        1
         9.0      304.435  957.162        1
         9.0      301.391  957.162        1
         9.0      298.266  957.162        1
         9.0      295.060  957.162        1
         9.0      291.772  957.162        1
         9.0      288.403  957.162        1
         9.0      284.953  957.162        1
         9.0      281.422  957.162        1
         9.0      277.810  957.162        1
         9.0      274.116  957.162        1
         9.0      270.342  957.162        1
         9.0      266.486  957.162        1
         9.0      262.549  957.162        1
         9.0      258.531  957.162        1
         9.0      254.431  957.162        1
         9.0      250.251  957.162        1
         9.0      245.989  957.162        1
         9.0      241.646  957.162        1
         9.0      237.222  957.162        1
         9.0      232.717  957.162        1
         9.0      228.131  957.162        1
         9.0      223.463  957.162        1
         9.0      218.714  957.162        1
         9.0      213.884  957.162        1
         9.0      208.973  957.162        1
         9.0      203.981  957.162        1
         9.0      198.907  957.162        1
         9.0      193.753  957.162        1
         9.0      188.517  957.162        1
         9.0      183.200  957.162        1
         9.0      177.802  957.162        1
         9.0      172.322  957.162        1
         9.0      166.762  957.162        1
         9.0      161.120  957.162        1
         9.0      155.397  957.162        1
         9.0      149.593  957.162        1
         9.0      143.708  957.162        1
         9.0      137.742  957.162        1
         9.0      131.694  957.162        1
         9.0      125.565  957.162        1
         9.0      119.356  957.162        1
         9.0      113.064  957.162        1
         9.0      106.692  957.162        1
         9.0      100.239  957.162        1
         9.0       93.704  957.162        1
         9.0       87.088  957.162        1
         9.0       80.391  957.162        1
         9.0       73.613  957.162        1
         9.0       66.754  957.162        1
         9.0       59.813  957.162        1
         9.0       52.792  957.162        1
         9.0       45.689  957.162        1
         9.0       38.505  957.162        1
         9.0       31.240  957.162        1
         9.0       23.893  957.162        1
         9.0       16.466  957.162        1
         9.0        8.957  957.162        1
         9.0        1.367  957.162        1
         9.0      353.696  957.162        1
         9.0      345.944  957.162        1
         9.0      338.110  957.162        1
         9.0      330.196  957.162        1
         9.0      322.200  957.162        1
         9.0      314.123  957.162        1
         9.0      305.965  957.162        1
         9.0      297.726  957.162        1
         9.0      289.405  957.162        1
         9.0      281.003  957.162        1
         9.0      272.521  957.162        1
         9.0      263.957  957.162        1
         9.0      255.311  957.162        1
         9.0      246.585  957.162        1
         9.0      237.778  957.162        1
         9.0      228.889  957.162        1
         9.0      219.919  957.162        1
         9.0      210.868  957.162        1
         9.0      201.736  957.162        1
         9.0      192.522  957.162        1
         9.0      183.228  957.162        1
         9.0      173.852  957.162        1
         9.0      164.395  957.162        1
         9.0      154.857  957.162        1
         9.0      145.238  957.162        1
         9.0      135.537  957.162        1
         9.0      125.756  957.162        1
         9.0      115.893  957.162        1
         9.0      105.949  957.161        1
         9.0       95.924  957.161        1
         9.0       85.817  957.161        1
         9.0       75.630  957.160        1
         9.0       65.361  957.160        1
         9.0       55.011  957.159        1
         9.0       44.580  957.158        1
         9.0       34.068  957.157        1
         9.0       23.475  957.155        1
         9.0       12.800  957.153        1
         9.0        2.044  957.151        1
         9.0      351.207  957.148        1
         9.0      340.289  957.145        1
         9.0      329.290  957.140        1
         9.0      318.209  957.135        1
         9.0      307.048  957.129        1
         9.0      295.805  957.121        1
         9.0      284.481  957.112        1
         9.0      273.076  957.100        1
         9.0      261.590  957.086        1
         9.0      250.022  957.070        1
         9.0      238.373  957.050        1
         9.0      226.644  957.026        1
         9.0      214.833  956.997        1
         9.0      202.940  956.963        1
         9.0      190.967  956.922        1
         9.0      178.912  956.874        1
         9.0      166.777  956.817        1
         9.0      154.560  956.750        1
         9.0      142.262  956.672        1
         9.0      129.883  956.579        1
         9.0      117.422  956.470        1
         9.0      104.881  956.344        1
         9.0       92.258  956.196        1
         9.0       79.554  956.025        1
         9.0       66.769  955.826        1
         9.0       53.902  955.596        1
         9.0       40.955  955.330        1
         9.0       27.926  955.024        1
         9.0       14.816  954.673        1
         9.0        1.625  954.270        1
         9.0      348.353  953.810        1
         9.0      335.000  953.285        1
         9.0      321.565  952.688        1
         9.0      308.050  952.009        1
         9.0      294.453  951.240        1
         9.0      280.775  950.371        1
         9.0      267.016  949.390        1
         9.0      253.175  948.287        1
         9.0      239.254  947.048        1
         9.0      225.251  945.660        1
         9.0      211.167  944.108        1
         9.0      197.002  942.377        1
         9.0      182.755  940.450        1
         9.0      168.428  938.311        1
         9.0      154.019  935.939        1
         9.0      139.530  933.317        1
         9.0      124.959  930.424        1
         9.0      110.306  927.239        1
         9.0       95.573  923.740        1
         9.0       80.759  919.905        1
         9.0       65.863  915.709        1
         9.0       50.886  911.129        1
         9.0       35.828  906.142        1
         9.0       20.689  900.721        1
         9.0        5.468  894.843        1
         9.0      350.167  888.482        1
         9.0      334.784  881.614        1
         9.0      319.320  874.214        1
         9.0      303.775  866.258        1
         9.0      288.149  857.723        1
         9.0      272.441  848.587        1
         9.0      256.653  838.829        1
         9.0      240.783  828.429        1
         9.0      224.832  817.369        1
         9.0      208.800  805.634        1
         9.0      192.687  793.209        1
         9.0      176.492  780.084        1
         9.0      160.216  766.250        1
         9.0      143.860  751.702        1
         9.0      127.422  736.438        1
         9.0      110.902  720.458        1
         9.0       94.302  703.770        1
         9.0       77.620  686.380        1
         9.0       60.858  668.304        1
         9.0       44.014  649.559        1
         9.0       27.089  630.167        1
         9.0       10.082  610.155        1
         9.0      352.995  589.554        1
         9.0      335.826  568.402        1
         9.0      318.577  546.739        1
         9.0      301.246  524.612        1
         9.0      283.834  502.071        1
         9.0      266.340  479.172        1
         9.0      248.766  455.975        1
         9.0      231.110  432.544        1
         9.0      213.373  408.947        1
         9.0      195.555  385.257        1
         9.0      177.656  361.548        1
         9.0      159.676  337.901        1
         9.0      141.614  314.395        1
         9.0      123.472  291.116        1
         9.0      105.248  268.148        1
         9.0       86.943  245.578        1
         9.0       68.556  223.495        1
         9.0       50.089  201.986        1
         9.0       31.540  181.139        1
         9.0       12.911  161.040        1
         9.0      354.200  141.774        1
         9.0      335.408  123.426        1
         9.0      316.534  106.075        1
         9.0      297.580   89.799        1
         9.0      278.544   74.672        1
         9.0      259.428   60.761        1
         9.0      240.230   48.132        1
         9.0      220.950   36.844        1
         9.0      201.590   26.949        1
         9.0      182.149   18.496        1
         9.0      162.626   11.522        1
         9.0      143.022    6.064        1
         9.0      123.337    2.146        1
         9.0      103.571    0.000        1
        18.0        0.000    0.000        0
         9.0      103.571    0.000        1
         9.0      123.337    2.146        1
         9.0      143.022    6.064        1
         9.0      162.626   11.522        1
         9.0      182.149   18.496        1
         9.0      201.590   26.949        1
         9.0      220.950   36.844        1
         9.0      240.230   48.132        1
         9.0      259.428   60.761        1
         9.0      278.544   74.672        1
         9.0      297.580   89.799        1
         9.0      316.534  106.075        1
         9.0      335.408  123.426        1
         9.0      354.200  141.774        1
         9.0       12.911  161.040        1
         9.0       31.540  181.139        1
         9.0       50.089  201.986        1
         9.0       68.556  223.495        1
         9.0       86.943  245.578        1
         9.0      105.248  268.148        1
         9.0      123.472  291.116        1
         9.0      141.614  314.395        1
         9.0      159.676  337.901        1
         9.0      177.656  361.548        1
         9.0      195.555  385.257        1
         9.0      213.373  408.947        1
         9.0      231.110  432.544        1
         9.0      248.766  455.975        1
         9.0      266.340  479.172        1
         9.0      283.834  502.071        1
         9.0      301.246  524.612        1
         9.0      318.577  546.739        1
         9.0      335.826  568.402        1
         9.0      352.995  589.554        1
         9.0       10.082  610.155        1
         9.0       27.089  630.167        1
         9.0       44.014  649.559        1
         9.0       60.858  668.304        1
         9.0       77.620  686.380        1
         9.0       94.302  703.770        1
         9.0      110.902  720.458        1
         9.0      127.422  736.438        1
         9.0      143.860  751.702        1
         9.0      160.216  766.250        1
         9.0      176.492  780.084        1
         9.0      192.687  793.209        1
         9.0      208.800  805.634        1
         9.0      224.832  817.369        1
         9.0      240.783  828.429        1
         9.0      256.653  838.829        1
         9.0      272.441  848.587        1
         9.0      288.149  857.723        1
         9.0      303.775  866.258        1
         9.0      319.320  874.214        1
         9.0      334.784  881.614        1
         9.0      350.167  888.482        1
         9.0        5.468  894.843        1
         9.0       20.689  900.721        1
         9.0       35.828  906.142        1
         9.0       50.886  911.129        1
         9.0       65.863  915.709        1
         9.0       80.759  919.905        1
         9.0       95.573  923.740        1
         9.0      110.306  927.239        1
         9.0      124.959  930.424        1
         9.0      139.530  933.317        1
         9.0      154.019  935.939        1
         9.0      168.428  938.311        1
         9.0      182.755  940.450        1
         9.0      197.002  942.377        1
         9.0      211.167  944.108        1
         9.0      225.251  945.660        1
         9.0      239.254  947.048        1
         9.0      253.175  948.287        1
         9.0      267.016  949.390        1
         9.0      280.775  950.371        1
         9.0      294.453  951.240        1
         9.0      308.050  952.009        1
         9.0      321.565  952.688        1
         9.0      335.000  953.285        1
         9.0      348.353  953.810        1
         9.0        1.625  954.270        1
         9.0       14.816  954.673        1
         9.0       27.926  955.024        1
         9.0       40.955  955.330        1
         9.0       53.902  955.596        1
         9.0       66.769  955.826        1
         9.0       79.554  956.025        1
         9.0       92.258  956.196        1
         9.0      104.881  956.344        1
         9.0      117.422  956.470        1
         9.0      129.883  956.579        1
         9.0      142.262  956.672        1
         9.0      154.560  956.750        1
         9.0      166.777  956.817        1
         9.0      178.912  956.874        1
         9.0      190.967  956.922        1
         9.0      202.940  956.963        1
         9.0      214.833  956.997        1
         9.0      226.644  957.026        1
         9.0      238.373  957.050        1
         9.0      250.022  957.070        1
         9.0      261.590  957.086        1
         9.0      273.076  957.100        1
         9.0      284.481  957.112        1
         9.0      295.805  957.121        1
         9.0      307.048  957.129        1
         9.0      318.209  957.135        1
         9.0      329.290  957.140        1
         9.0      340.289  957.145        1
         9.0      351.207  957.148        1
         9.0        2.044  957.151        1
         9.0       12.800  957.153        1
         9.0       23.475  957.155        1
         9.0       34.068  957.157        1
         9.0       44.580  957.158        1
         9.0       55.011  957.159        1
         9.0       65.361  957.160        1
         9.0       75.630  957.160        1
         9.0       85.817  957.161        1
         9.0       95.924  957.161        1
         9.0      105.949  957.161        1
         9.0      115.893  957.162        1
         9.0      125.756  957.162        1
         9.0      135.537  957.162        1
         9.0      145.238  957.162        1
         9.0      154.857  957.162        1
         9.0      164.395  957.162        1
         9.0      173.852  957.162        1
         9.0      183.228  957.162        1
         9.0      192.522  957.162        1
         9.0      201.736  957.162        1
         9.0      210.868  957.162        1
         9.0      219.919  957.162        1
         9.0      228.889  957.162        1
         9.0      237.778  957.162        1
         9.0      246.585  957.162        1
         9.0      255.311  957.162        1
         9.0      263.957  957.162        1
         9.0      272.521  957.162        1
         9.0      281.003  957.162        1
         9.0      289.405  957.162        1
         9.0      297.726  957.162        1
         9.0      305.965  957.162        1
         9.0      314.123  957.162        1
         9.0      322.200  957.162        1
         9.0      330.196  957.162        1
         9.0      338.110  957.162        1
         9.0      345.944  957.162        1
         9.0      353.696  957.162        1
         9.0        1.367  957.162        1
         9.0        8.957  957.162        1
         9.0       16.466  957.162        1
         9.0       23.893  957.162        1
         9.0       31.240  957.162        1
         9.0       38.505  957.162        1
         9.0       45.689  957.162        1
         9.0       52.792  957.162        1
         9.0       59.813  957.162        1
         9.0       66.754  957.162        1
         9.0       73.613  957.162        1
         9.0       80.391  957.162        1
         9.0       87.088  957.162        1
         9.0       93.704  957.162        1
         9.0      100.239  957.162        1
         9.0      106.692  957.162        1
         9.0      113.064  957.162        1
         9.0      119.356  957.162        1
         9.0      125.565  957.162        1
         9.0      131.694  957.162        1
         9.0      137.742  957.162        1
         9.0      143.708  957.162        1
         9.0      149.593  957.162        1
         9.0      155.397  957.162        1
         9.0      161.120  957.162        1
         9.0      166.762  957.162        1
         9.0      172.322  957.162        1
         9.0      177.802  957.162        1
         9.0      183.200  957.162        1
         9.0      188.517  957.162        1
         9.0      193.753  957.162        1
         9.0      198.907  957.162        1
         9.0      203.981  957.162        1
         9.0      208.973  957.162        1
         9.0      213.884  957.162        1
         9.0      218.714  957.162        1
         9.0      223.463  957.162        1
         9.0      228.131  957.162        1
         9.0      232.717  957.162        1
         9.0      237.222  957.162        1
         9.0      241.646  957.162        1
         9.0      245.989  957.162        1
         9.0      250.251  957.162        1
         9.0      254.431  957.162        1
         9.0      258.531  957.162        1
         9.0      262.549  957.162        1
         9.0      266.486  957.162        1
         9.0      270.342  957.162        1
         9.0      274.116  957.162        1
         9.0      277.810  957.162        1
         9.0      281.422  957.162        1
         9.0      284.953  957.162        1
         9.0      288.403  957.162        1
         9.0      291.772  957.162        1
         9.0      295.060  957.162        1
         9.0      298.266  957.162        1
         9.0      301.391  957.162        1
         9.0      304.435  957.162        1
         9.0      307.398  957.162        1
         9.0      310.280  957.162        1
         9.0      313.081  957.162        1
         9.0      315.800  957.162        1
         9.0      318.438  957.162        1
         9.0      320.995  957.162        1
         9.0      323.471  957.162        1
         9.0      325.866  957.162        1
         9.0      328.179  957.162        1
         9.0      330.412  957.162        1
         9.0      332.563  957.162        1
         9.0      334.633  957.162        1
         9.0      336.621  957.162        1
         9.0      338.529  957.162        1
         9.0      340.356  957.162        1
         9.0      342.101  957.162        1
         9.0      343.765  957.162        1
         9.0      345.348  957.162        1
         9.0      346.850  957.162        1
         9.0      348.270  957.162        1
         9.0      349.610  957.162        1
         9.0      350.868  957.162        1
         9.0      352.045  957.162        1
         9.0      353.141  957.162        1
         9.0      354.155  957.162        1
         9.0      355.089  957.162        1
         9.0      355.941  957.162        1
         9.0      356.712  957.162        1
         9.0      357.402  957.162        1
         9.0      358.011  957.162        1
         9.0      358.539  957.162        1
         9.0      358.985  957.162        1
         9.0      359.351  957.162        1
         9.0      359.635  957.162        1
         9.0      359.838  957.162        1
         9.0      359.959  957.162        1
         9.0        0.000  957.162        1
         9.0      359.959  957.162        1
         9.0      359.838  957.162        1
         9.0      359.635  957.162        1
         9.0      359.351  957.162        1
         9.0      358.985  957.162        1
         9.0      358.539  957.162        1
         9.0      358.011  957.162        1
         9.0      357.402  957.162        1
         9.0      356.712  957.162        1
         9.0      355.941  957.162        1
         9.0      355.089  957.162        1
         9.0      354.155  957.162        1
         9.0      353.141  957.162        1
         9.0      352.045  957.162        1
         9.0      350.868  957.162        1
         9.0      349.610  957.162        1
         9.0      348.270  957.162        1
         9.0      346.850  957.162        1
         9.0      345.348  957.162        1
         9.0      343.765  957.162        1
         9.0      342.101  957.162        1
         9.0      340.356  957.162        1
         9.0      338.529  957.162        1
         9.0      336.621  957.162        1
         9.0      334.633  957.162        1
         9.0      332.563  957.162        1
         9.0      330.412  957.162        1
         9.0      328.179  957.162        1
         9.0      325.866  957.162        1
         9.0      323.471  957.162        1
         9.0      320.995  957.162        1
         9.0      318.438  957.162        1
         9.0      315.800  957.162        1
         9.0      313.081  957.162        1
         9.0      310.280  957.162        1
         9.0      307.398  957.162        1
         9.0      304.435  957.162        1
         9.0      301.391  957.162        1
         9.0      298.266  957.162        1
         9.0      295.060  957.162        1
         9.0      291.772  957.162        1
         9.0      288.403  957.162        1
         9.0      284.953  957.162        1
         9.0      281.422  957.162        1
         9.0      277.810  957.162        1
         9.0      274.116  957.162        1
         9.0      270.342  957.162        1
         9.0      266.486  957.162        1
         9.0      262.549  957.162        1
         9.0      258.531  957.162        1
         9.0      254.431  957.162        1
         9.0      250.251  957.162        1
         9.0      245.989  957.162        1
         9.0      241.646  957.162        1
         9.0      237.222  957.162        1
         9.0      232.717  957.162        1
         9.0      228.131  957.162        1
         9.0      223.463  957.162        1
         9.0      218.714  957.162        1
         9.0      213.884  957.162        1
         9.0      208.973  957.162        1
         9.0      203.981  957.162        1
         9.0      198.907  957.162        1
         9.0      193.753  957.162        1
         9.0      188.517  957.162        1
         9.0      183.200  957.162        1
         9.0      177.802  957.162        1
         9.0      172.322  957.162        1
         9.0      166.762  957.162        1
         9.0      161.120  957.162        1
         9.0      155.397  957.162        1
         9.0      149.593  957.162        1
         9.0      143.708  957.162        1
         9.0      137.742  957.162        1
         9.0      131.694  957.162        1
         9.0      125.565  957.162        1
         9.0      119.356  957.162        1
         9.0      113.064  957.162        1
         9.0      106.692  957.162        1
         9.0      100.239  957.162        1
         9.0       93.704  957.162        1
         9.0       87.088  957.162        1
         9.0       80.391  957.162        1
         9.0       73.613  957.162        1
         9.0       66.754  957.162        1
         9.0       59.813  957.162        1
         9.0       52.792  957.162        1
         9.0       45.689  957.162        1
         9.0       38.505  957.162        1
         9.0       31.240  957.162        1
         9.0       23.893  957.162        1
         9.0       16.466  957.162        1
         9.0        8.957  957.162        1
         9.0        1.367  957.162        1
         9.0      353.696  957.162        1
         9.0      345.944  957.162        1
         9.0      338.110  957.162        1
         9.0      330.196  957.162        1
         9.0      322.200  957.162        1
         9.0      314.123  957.162        1
         9.0      305.965  957.162        1
         9.0      297.726  957.162        1
         9.0      289.405  957.162        1
         9.0      281.003  957.162        1
         9.0      272.521  957.162        1
         9.0      263.957  957.162        1
         9.0      255.311  957.162        1
         9.0      246.585  957.162        1
         9.0      237.778  957.162        1
         9.0      228.889  957.162        1
         9.0      219.919  957.162        1
         9.0      210.868  957.162        1
         9.0      201.736  957.162        1
         9.0      192.522  957.162        1
         9.0      183.228  957.162        1
         9.0      173.852  957.162        1
         9.0      164.395  957.162        1
         9.0      154.857  957.162        1
         9.0      145.238  957.162        1
         9.0      135.537  957.162        1
         9.0      125.756  957.162        1
         9.0      115.893  957.162        1
         9.0      105.949  957.161        1
         9.0       95.924  957.161        1
         9.0       85.817  957.161        1
         9.0       75.630  957.160        1
         9.0       65.361  957.160        1
         9.0       55.011  957.159        1
         9.0       44.580  957.158        1
         9.0       34.068  957.157        1
         9.0       23.475  957.155        1
         9.0       12.800  957.153        1
         9.0        2.044  957.151        1
         9.0      351.207  957.148        1
         9.0      340.289  957.145        1
         9.0      329.290  957.140        1
         9.0      318.209  957.135        1
         9.0      307.048  957.129        1
         9.0      295.805  957.121        1
         9.0      284.481  957.112        1
         9.0      273.076  957.100        1
         9.0      261.590  957.086        1
         9.0      250.022  957.070        1
         9.0      238.373  957.050        1
         9.0      226.644  957.026        1
         9.0      214.833  956.997        1
         9.0      202.940  956.963        1
         9.0      190.967  956.922        1
         9.0      178.912  956.874        1
         9.0      166.777  956.817        1
         9.0      154.560  956.750        1
         9.0      142.262  956.672        1
         9.0      129.883  956.579        1
         9.0      117.422  956.470        1
         9.0      104.881  956.344        1
         9.0       92.258  956.196        1
         9.0       79.554  956.025        1
         9.0       66.769  955.826        1
         9.0       53.902  955.596        1
         9.0       40.955  955.330        1
         9.0       27.926  955.024        1
         9.0       14.816  954.673        1
         9.0        1.625  954.270        1
         9.0      348.353  953.810        1
         9.0      335.000  953.285        1
         9.0      321.565  952.688        1
         9.0      308.050  952.009        1
         9.0      294.453  951.240        1
         9.0      280.775  950.371        1
         9.0      267.016  949.390        1
         9.0      253.175  948.287        1
         9.0      239.254  947.048        1
         9.0      225.251  945.660        1
         9.0      211.167  944.108        1
         9.0      197.002  942.377        1
         9.0      182.755  940.450        1
         9.0      168.428  938.311        1
         9.0      154.019  935.939        1
         9.0      139.530  933.317        1
         9.0      124.959  930.424        1
         9.0      110.306  927.239        1
         9.0       95.573  923.740        1
         9.0       80.759  919.905        1
         9.0       65.863  915.709        1
         9.0       50.886  911.129        1
         9.0       35.828  906.142        1
         9.0       20.689  900.721        1
         9.0        5.468  894.843        1
         9.0      350.167  888.482        1
         9.0      334.784  881.614        1
         9.0      319.320  874.214        1
         9.0      303.775  866.258        1
         9.0      288.149  857.723        1
         9.0      272.441  848.587        1
         9.0      256.653  838.829        1
         9.0      240.783  828.429        1
         9.0      224.832  817.369        1
         9.0      208.800  805.634        1
         9.0      192.687  793.209        1
         9.0      176.492  780.084        1
         9.0      160.216  766.250        1
         9.0      143.860  751.702        1
         9.0      127.422  736.438        1
         9.0      110.902  720.458        1
         9.0       94.302  703.770        1
         9.0       77.620  686.380        1
         9.0       60.858  668.304        1
         9.0       44.014  649.559        1
         9.0       27.089  630.167        1
         9.0       10.082  610.155        1
         9.0      352.995  589.554        1
         9.0      335.826  568.402        1
         9.0      318.577  546.739        1
         9.0      301.246  524.612        1
         9.0      283.834  502.071        1
         9.0      266.340  479.172        1
         9.0      248.766  455.975        1
         9.0      231.110  432.544        1
         9.0      213.373  408.947        1
         9.0      195.555  385.257        1
         9.0      177.656  361.548        1
         9.0      159.676  337.901        1
         9.0      141.614  314.395        1
         9.0      123.472  291.116        1
         9.0      105.248  268.148        1
         9.0       86.943  245.578        1
         9.0       68.556  223.495        1
         9.0       50.089  201.986        1
         9.0       31.540  181.139        1
         9.0       12.911  161.040        1
         9.0      354.200  141.774        1
         9.0      335.408  123.426        1
         9.0      316.534  106.075        1
         9.0      297.580   89.799        1
         9.0      278.544   74.672        1
         9.0      259.428   60.761        1
         9.0      240.230   48.132        1
         9.0      220.950   36.844        1
         9.0      201.590   26.949        1
         9.0      182.149   18.496        1
         9.0      162.626   11.522        1
         9.0      143.022    6.064        1
         9.0      123.337    2.146        1
         9.0      103.571    0.000        1
        18.0        0.000    0.000        0
         9.0      253.571    0.000        1
         9.0      273.337    2.146        1
         9.0      293.022    6.064        1
         9.0      312.626   11.522        1
         9.0      332.149   18.496        1
         9.0      351.590   26.949        1
         9.0       10.950   36.844        1
         9.0       30.230   48.132        1
         9.0       49.428   60.761        1
         9.0       68.544   74.672        1
         9.0       87.580   89.799        1
         9.0      106.534  106.075        1
         9.0      125.408  123.426        1
         9.0      144.200  141.774        1
         9.0      162.911  161.040        1
         9.0      181.540  181.139        1
         9.0      200.089  201.986        1
         9.0      218.556  223.495        1
         9.0      236.943  245.578        1
         9.0      255.248  268.148        1
         9.0      273.472  291.116        1
         9.0      291.614  314.395        1
         9.0      309.676  337.901        1
         9.0      327.656  361.548        1
         9.0      345.555  385.257        1
         9.0        3.373  408.947        1
         9.0       21.110  432.544        1
         9.0       38.766  455.975        1
         9.0       56.340  479.172        1
         9.0       73.834  502.071        1
         9.0       91.246  524.612        1
         9.0      108.577  546.739        1
         9.0      125.826  568.402        1
         9.0      142.995  589.554        1
         9.0      160.082  610.155        1
         9.0      177.089  630.167        1
         9.0      194.014  649.559        1
         9.0      210.858  668.304        1
         9.0      227.620  686.380        1
         9.0      244.302  703.770        1
         9.0      260.902  720.458        1
         9.0      277.422  736.438        1
         9.0      293.860  751.702        1
         9.0      310.216  766.250        1
         9.0      326.492  780.084        1
         9.0      342.687  793.209        1
         9.0      358.800  805.634        1
         9.0       14.832  817.369        1
         9.0       30.783  828.429        1
         9.0       46.653  838.829        1
         9.0       62.441  848.587        1
         9.0       78.149  857.723        1
         9.0       93.775  866.258        1
         9.0      109.320  874.214        1
         9.0      124.784  881.614        1
         9.0      140.167  888.482        1
         9.0      155.468  894.843        1
         9.0      170.689  900.721        1
         9.0      185.828  906.142        1
         9.0      200.886  911.129        1
         9.0      215.863  915.709        1
         9.0      230.759  919.905        1
         9.0      245.573  923.740        1
         9.0      260.306  927.239        1
         9.0      274.959  930.424        1
         9.0      289.530  933.317        1
         9.0      304.019  935.939        1
         9.0      318.428  938.311        1
         9.0      332.755  940.450        1
         9.0      347.002  942.377        1
         9.0        1.167  944.108        1
         9.0       15.251  945.660        1
         9.0       29.254  947.048        1
         9.0       43.175  948.287        1
         9.0       57.016  949.390        1
         9.0       70.775  950.371        1
         9.0       84.453  951.240        1
         9.0       98.050  952.009        1
         9.0      111.565  952.688        1
         9.0      125.000  953.285        1
         9.0      138.353  953.810        1
         9.0      151.625  954.270        1
         9.0      164.816  954.673        1
         9.0      177.926  955.024        1
         9.0      190.955  955.330        1
         9.0      203.902  955.596        1
         9.0      216.769  955.826        1
         9.0      229.554  956.025        1
         9.0      242.258  956.196        1
         9.0      254.881  956.344        1
         9.0      267.422  956.470        1
         9.0      279.883  956.579        1
         9.0      292.262  956.672        1
         9.0      304.560  956.750        1
         9.0      316.777  956.817        1
         9.0      328.912  956.874        1
         9.0      340.967  956.922        1
         9.0      352.940  956.963        1
         9.0        4.833  956.997        1
         9.0       16.644  957.026        1
         9.0       28.373  957.050        1
         9.0       40.022  957.070        1
         9.0       51.590  957.086        1
         9.0       63.076  957.100        1
         9.0       74.481  957.112        1
         9.0       85.805  957.121        1
         9.0       97.048  957.129        1
         9.0      108.209  957.135        1
         9.0      119.290  957.140        1
         9.0      130.289  957.145        1
         9.0      141.207  957.148        1
         9.0      152.044  957.151        1
         9.0      162.800  957.153        1
         9.0      173.475  957.155        1
         9.0      184.068  957.157        1
         9.0      194.580  957.158        1
         9.0      205.011  957.159        1
         9.0      215.361  957.160        1
         9.0      225.630  957.160        1
         9.0      235.817  957.161        1
         9.0      245.924  957.161        1
         9.0      255.949  957.161        1
         9.0      265.893  957.162        1
         9.0      275.756  957.162        1
         9.0      285.537  957.162        1
         9.0      295.238  957.162        1
         9.0      304.857  957.162        1
         9.0      314.395  957.162        1
         9.0      323.852  957.162        1
         9.0      333.228  957.162        1
         9.0      342.522  957.162        1
         9.0      351.736  957.162        1
         9.0        0.868  957.162        1
         9.0        9.919  957.162        1
         9.0       18.889  957.162        1
         9.0       27.778  957.162        1
         9.0       36.585  957.162        1
         9.0       45.311  957.162        1
         9.0       53.957  957.162        1
         9.0       62.521  957.162        1
         9.0       71.003  957.162        1
         9.0       79.405  957.162        1
         9.0       87.726  957.162        1
         9.0       95.965  957.162        1
         9.0      104.123  957.162        1
         9.0      112.200  957.162        1
         9.0      120.196  957.162        1
         9.0      128.110  957.162        1
         9.0      135.944  957.162        1
         9.0      143.696  957.162        1
         9.0      151.367  957.162        1
         9.0      158.957  957.162        1
         9.0      166.466  957.162        1
         9.0      173.893  957.162        1
         9.0      181.240  957.162        1
         9.0      188.505  957.162        1
         9.0      195.689  957.162        1
         9.0      202.792  957.162        1
         9.0      209.813  957.162        1
         9.0      216.754  957.162        1
         9.0      223.613  957.162        1
         9.0      230.391  957.162        1
         9.0      237.088  957.162        1
         9.0      243.704  957.162        1
         9.0      250.239  957.162        1
         9.0      256.692  957.162        1
         9.0      263.064  957.162        1
         9.0      269.356  957.162        1
         9.0      275.565  957.162        1
         9.0      281.694  957.162        1
         9.0      287.742  957.162        1
         9.0      293.708  957.162        1
         9.0      299.593  957.162        1
         9.0      305.397  957.162        1
         9.0      311.120  957.162        1
         9.0      316.762  957.162        1
         9.0      322.322  957.162        1
         9.0      327.802  957.162        1
         9.0      333.200  957.162        1
         9.0      338.517  957.162        1
         9.0      343.753  957.162        1
         9.0      348.907  957.162        1
         9.0      353.981  957.162        1
         9.0      358.973  957.162        1
         9.0        3.884  957.162        1
         9.0        8.714  957.162        1
         9.0       13.463  957.162        1
         9.0       18.131  957.162        1
         9.0       22.717  957.162        1
         9.0       27.222  957.162        1
         9.0       31.646  957.162        1
         9.0       35.989  957.162        1
         9.0       40.251  957.162        1
         9.0       44.431  957.162        1
         9.0       48.531  957.162        1
         9.0       52.549  957.162        1
         9.0       56.486  957.162        1
         9.0       60.342  957.162        1
         9.0       64.116  957.162        1
         9.0       67.810  957.162        1
         9.0       71.422  957.162        1
         9.0       74.953  957.162        1
         9.0       78.403  957.162        1
         9.0       81.772  957.162        1
         9.0       85.060  957.162        1
         9.0       88.266  957.162        1
         9.0       91.391  957.162        1
         9.0       94.435  957.162        1
         9.0       97.398  957.162        1
         9.0      100.280  957.162        1
         9.0      103.081  957.162        1
         9.0      105.800  957.162        1
         9.0      108.438  957.162        1
         9.0      110.995  957.162        1
         9.0      113.471  957.162        1
         9.0      115.866  957.162        1
         9.0      118.179  957.162        1
         9.0      120.412  957.162        1
         9.0      122.563  957.162        1
         9.0      124.633  957.162        1
         9.0      126.621  957.162        1
         9.0      128.529  957.162        1
         9.0      130.356  957.162        1
         9.0      132.101  957.162        1
         9.0      133.765  957.162        1
         9.0      135.348  957.162        1
         9.0      136.850  957.162        1
         9.0      138.270  957.162        1
         9.0      139.610  957.162        1
         9.0      140.868  957.162        1
         9.0      142.045  957.162        1
         9.0      143.141  957.162        1
         9.0      144.155  957.162        1
         9.0      145.089  957.162        1
         9.0      145.941  957.162        1
         9.0      146.712  957.162        1
         9.0      147.402  957.162        1
         9.0      148.011  957.162        1
         9.0      148.539  957.162        1
         9.0      148.985  957.162        1
         9.0      149.351  957.162        1
         9.0      149.635  957.162        1
         9.0      149.838  957.162        1
         9.0      149.959  957.162        1
         9.0      150.000  957.162        1
         9.0      149.959  957.162        1
         9.0      149.838  957.162        1
         9.0      149.635  957.162        1
         9.0      149.351  957.162        1
         9.0      148.985  957.162        1
         9.0      148.539  957.162        1
         9.0      148.011  957.162        1
         9.0      147.402  957.162        1
         9.0      146.712  957.162        1
         9.0      145.941  957.162        1
         9.0      145.089  957.162        1
         9.0      144.155  957.162        1
         9.0      143.141  957.162        1
         9.0      142.045  957.162        1
         9.0      140.868  957.162        1
         9.0      139.610  957.162        1
         9.0      138.270  957.162        1
         9.0      136.850  957.162        1
         9.0      135.348  957.162        1
         9.0      133.765  957.162        1
         9.0      132.101  957.162        1
         9.0      130.356  957.162        1
         9.0      128.529  957.162        1
         9.0      126.621  957.162        1
         9.0      124.633  957.162        1
         9.0      122.563  957.162        1
         9.0      120.412  957.162        1
         9.0      118.179  957.162        1
         9.0      115.866  957.162        1
         9.0      113.471  957.162        1
         9.0      110.995  957.162        1
         9.0      108.438  957.162        1
         9.0      105.800  957.162        1
         9.0      103.081  957.162        1
         9.0      100.280  957.162        1
         9.0       97.398  957.162        1
         9.0       94.435  957.162        1
         9.0       91.391  957.162        1
         9.0       88.266  957.162        1
         9.0       85.060  957.162        1
         9.0       81.772  957.162        1
         9.0       78.403  957.162        1
         9.0       74.953  957.162        1
         9.0       71.422  957.162        1
         9.0       67.810  957.162        1
         9.0       64.116  957.162        1
         9.0       60.342  957.162        1
         9.0       56.486  957.162        1
         9.0       52.549  957.162        1
         9.0       48.531  957.162        1
         9.0       44.431  957.162        1
         9.0       40.251  957.162        1
         9.0       35.989  957.162        1
         9.0       31.646  957.162        1
         9.0       27.222  957.162        1
         9.0       22.717  957.162        1
         9.0       18.131  957.162        1
         9.0       13.463  957.162        1
         9.0        8.714  957.162        1
         9.0        3.884  957.162        1
         9.0      358.973  957.162        1
         9.0      353.981  957.162        1
         9.0      348.907  957.162        1
         9.0      343.753  957.162        1
         9.0      338.517  957.162        1
         9.0      333.200  957.162        1
         9.0      327.802  957.162        1
         9.0      322.322  957.162        1
         9.0      316.762  957.162        1
         9.0      311.120  957.162        1
         9.0      305.397  957.162        1
         9.0      299.593  957.162        1
         9.0      293.708  957.162        1
         9.0      287.742  957.162        1
         9.0      281.694  957.162        1
         9.0      275.565  957.162        1
         9.0      269.356  957.162        1
         9.0      263.064  957.162        1
         9.0      256.692  957.162        1
         9.0      250.239  957.162        1
         9.0      243.704  957.162        1
         9.0      237.088  957.162        1
         9.0      230.391  957.162        1
         9.0      223.613  957.162        1
         9.0      216.754  957.162        1
         9.0      209.813  957.162        1
         9.0      202.792  957.162        1
         9.0      195.689  957.162        1
         9.0      188.505  957.162        1
         9.0      181.240  957.162        1
         9.0      173.893  957.162        1
         9.0      166.466  957.162        1
         9.0      158.957  957.162        1
         9.0      151.367  957.162        1
         9.0      143.696  957.162        1
         9.0      135.944  957.162        1
         9.0      128.110  957.162        1
         9.0      120.196  957.162        1
         9.0      112.200  957.162        1
         9.0      104.123  957.162        1
         9.0       95.965  957.162        1
         9.0       87.726  957.162        1
         9.0       79.405  957.162        1
         9.0       71.003  957.162        1
         9.0       62.521  957.162        1
         9.0       53.957  957.162        1
         9.0       45.311  957.162        1
         9.0       36.585  957.162        1
         9.0       27.778  957.162        1
         9.0       18.889  957.162        1
         9.0        9.919  957.162        1
         9.0        0.868  957.162        1
         9.0      351.736  957.162        1
         9.0      342.522  957.162        1
         9.0      333.228  957.162        1
         9.0      323.852  957.162        1
         9.0      314.395  957.162        1
         9.0      304.857  957.162        1
         9.0      295.238  957.162        1
         9.0      285.537  957.162        1
         9.0      275.756  957.162        1
         9.0      265.893  957.162        1
         9.0      255.949  957.161        1
         9.0      245.924  957.161        1
         9.0      235.817  957.161        1
         9.0      225.630  957.160        1
         9.0      215.361  957.160        1
         9.0      205.011  957.159        1
         9.0      194.580  957.158        1
         9.0      184.068  957.157        1
         9.0      173.475  957.155        1
         9.0      162.800  957.153        1
         9.0      152.044  957.151        1
         9.0      141.207  957.148        1
         9.0      130.289  957.145        1
         9.0      119.290  957.140        1
         9.0      108.209  957.135        1
         9.0       97.048  957.129        1
         9.0       85.805  957.121        1
         9.0       74.481  957.112        1
         9.0       63.076  957.100        1
         9.0       51.590  957.086        1
         9.0       40.022  957.070        1
         9.0       28.373  957.050        1
         9.0       16.644  957.026        1
         9.0        4.833  956.997        1
         9.0      352.940  956.963        1
         9.0      340.967  956.922        1
         9.0      328.912  956.874        1
         9.0      316.777  956.817        1
         9.0      304.560  956.750        1
         9.0      292.262  956.672        1
         9.0      279.883  956.579        1
         9.0      267.422  956.470        1
         9.0      254.881  956.344        1
         9.0      242.258  956.196        1
         9.0      229.554  956.025        1
         9.0      216.769  955.826        1
         9.0      203.902  955.596        1
         9.0      190.955  955.330        1
         9.0      177.926  955.024        1
         9.0      164.816  954.673        1
         9.0      151.625  954.270        1
         9.0      138.353  953.810        1
         9.0      125.000  953.285        1
         9.0      111.565  952.688        1
         9.0       98.050  952.009        1
         9.0       84.453  951.240        1
         9.0       70.775  950.371        1
         9.0       57.016  949.390        1
         9.0       43.175  948.287        1
         9.0       29.254  947.048        1
         9.0       15.251  945.660        1
         9.0        1.167  944.108        1
         9.0      347.002  942.377        1
         9.0      332.755  940.450        1
         9.0      318.428  938.311        1
         9.0      304.019  935.939        1
         9.0      289.530  933.317        1
         9.0      274.959  930.424        1
         9.0      260.306  927.239        1
         9.0      245.573  923.740        1
         9.0      230.759  919.905        1
         9.0      215.863  915.709        1
         9.0      200.886  911.129        1
         9.0      185.828  906.142        1
         9.0      170.689  900.721        1
         9.0      155.468  894.843        1
         9.0      140.167  888.482        1
         9.0      124.784  881.614        1
         9.0      109.320  874.214        1
         9.0       93.775  866.258        1
         9.0       78.149  857.723        1
         9.0       62.441  848.587        1
         9.0       46.653  838.829        1
         9.0       30.783  828.429        1
         9.0       14.832  817.369        1
         9.0      358.800  805.634        1
         9.0      342.687  793.209        1
         9.0      326.492  780.084        1
         9.0      310.216  766.250        1
         9.0      293.860  751.702        1
         9.0      277.422  736.438        1
         9.0      260.902  720.458        1
         9.0      244.302  703.770        1
         9.0      227.620  686.380        1
         9.0      210.858  668.304        1
         9.0      194.014  649.559        1
         9.0      177.089  630.167        1
         9.0      160.082  610.155        1
         9.0      142.995  589.554        1
         9.0      125.826  568.402        1
         9.0      108.577  546.739        1
         9.0       91.246  524.612        1
         9.0       73.834  502.071        1
         9.0       56.340  479.172        1
         9.0       38.766  455.975        1
         9.0       21.110  432.544        1
         9.0        3.373  408.947        1
         9.0      345.555  385.257        1
         9.0      327.656  361.548        1
         9.0      309.676  337.901        1
         9.0      291.614  314.395        1
         9.0      273.472  291.116        1
         9.0      255.248  268.148        1
         9.0      236.943  245.578        1
         9.0      218.556  223.495        1
         9.0      200.089  201.986        1
         9.0      181.540  181.139        1
         9.0      162.911  161.040        1
         9.0      144.200  141.774        1
         9.0      125.408  123.426        1
         9.0      106.534  106.075        1
         9.0       87.580   89.799        1
         9.0       68.544   74.672        1
         9.0       49.428   60.761        1
         9.0       30.230   48.132        1
         9.0       10.950   36.844        1
         9.0      351.590   26.949        1
         9.0      332.149   18.496        1
         9.0      312.626   11.522        1
         9.0      293.022    6.064        1
         9.0      273.337    2.146        1
         9.0      253.571    0.000        1
        18.0        0.000    0.000        0
         9.0      163.571    0.000        1
         9.0      183.337    2.146        1
         9.0      203.022    6.064        1
         9.0      222.626   11.522        1
         9.0      242.149   18.496        1
         9.0      261.590   26.949        1
         9.0      280.950   36.844        1
         9.0      300.230   48.132        1
         9.0      319.428   60.761        1
         9.0      338.544   74.672        1
         9.0      357.580   89.799        1
         9.0       16.534  106.075        1
         9.0       35.408  123.426        1
         9.0       54.200  141.774        1
         9.0       72.911  161.040        1
         9.0       91.540  181.139        1
         9.0      110.089  201.986        1
         9.0      128.556  223.495        1
         9.0      146.943  245.578        1
         9.0      165.248  268.148        1
         9.0      183.472  291.116        1
         9.0      201.614  314.395        1
         9.0      219.676  337.901        1
         9.0      237.656  361.548        1
         9.0      255.555  385.257        1
         9.0      273.373  408.947        1
         9.0      291.110  432.544        1
         9.0      308.766  455.975        1
         9.0      326.340  479.172        1
         9.0      343.834  502.071        1
         9.0        1.246  524.612        1
         9.0       18.577  546.739        1
         9.0       35.826  568.402        1
         9.0       52.995  589.554        1
         9.0       70.082  610.155        1
         9.0       87.089  630.167        1
         9.0      104.014  649.559        1
         9.0      120.858  668.304        1
         9.0      137.620  686.380        1
         9.0      154.302  703.770        1
         9.0      170.902  720.458        1
         9.0      187.422  736.438        1
         9.0      203.860  751.702        1
         9.0      220.216  766.250        1
         9.0      236.492  780.084        1
         9.0      252.687  793.209        1
         9.0      268.800  805.634        1
         9.0      284.832  817.369        1
         9.0      300.783  828.429        1
         9.0      316.653  838.829        1
         9.0      332.441  848.587        1
         9.0      348.149  857.723        1
         9.0        3.775  866.258        1
         9.0       19.320  874.214        1
         9.0       34.784  881.614        1
         9.0       50.167  888.482        1
         9.0       65.468  894.843        1
         9.0       80.689  900.721        1
         9.0       95.828  906.142        1
         9.0      110.886  911.129        1
         9.0      125.863  915.709        1
         9.0      140.759  919.905        1
         9.0      155.573  923.740        1
         9.0      170.306  927.239        1
         9.0      184.959  930.424        1
         9.0      199.530  933.317        1
         9.0      214.019  935.939        1
         9.0      228.428  938.311        1
         9.0      242.755  940.450        1
         9.0      257.002  942.377        1
         9.0      271.167  944.108        1
         9.0      285.251  945.660        1
         9.0      299.254  947.048        1
         9.0      313.175  948.287        1
         9.0      327.016  949.390        1
         9.0      340.775  950.371        1
         9.0      354.453  951.240        1
         9.0        8.050  952.009        1
         9.0       21.565  952.688        1
         9.0       35.000  953.285        1
         9.0       48.353  953.810        1
         9.0       61.625  954.270        1
         9.0       74.816  954.673        1
         9.0       87.926  955.024        1
         9.0      100.955  955.330        1
         9.0      113.902  955.596        1
         9.0      126.769  955.826        1
         9.0      139.554  956.025        1
         9.0      152.258  956.196        1
         9.0      164.881  956.344        1
         9.0      177.422  956.470        1
         9.0      189.883  956.579        1
         9.0      202.262  956.672        1
         9.0      214.560  956.750        1
         9.0      226.777  956.817        1
         9.0      238.912  956.874        1
         9.0      250.967  956.922        1
         9.0      262.940  956.963        1
         9.0      274.833  956.997        1
         9.0      286.644  957.026        1
         9.0      298.373  957.050        1
         9.0      310.022  957.070        1
         9.0      321.590  957.086        1
         9.0      333.076  957.100        1
         9.0      344.481  957.112        1
         9.0      355.805  957.121        1
         9.0        7.048  957.129        1
         9.0       18.209  957.135        1
         9.0       29.290  957.140        1
         9.0       40.289  957.145        1
         9.0       51.207  957.148        1
         9.0       62.044  957.151        1
         9.0       72.800  957.153        1
         9.0       83.475  957.155        1
         9.0       94.068  957.157        1
         9.0      104.580  957.158        1
         9.0      115.011  957.159        1
         9.0      125.361  957.160        1
         9.0      135.630  957.160        1
         9.0      145.817  957.161        1
         9.0      155.924  957.161        1
         9.0      165.949  957.161        1
         9.0      175.893  957.162        1
         9.0      185.756  957.162        1
         9.0      195.537  957.162        1
         9.0      205.238  957.162        1
         9.0      214.857  957.162        1
         9.0      224.395  957.162        1
         9.0      233.852  957.162        1
         9.0      243.228  957.162        1
         9.0      252.522  957.162        1
         9.0      261.736  957.162        1
         9.0      270.868  957.162        1
         9.0      279.919  957.162        1
         9.0      288.889  957.162        1
         9.0      297.778  957.162        1
         9.0      306.585  957.162        1
         9.0      315.311  957.162        1
         9.0      323.957  957.162        1
         9.0      332.521  957.162        1
         9.0      341.003  957.162        1
         9.0      349.405  957.162        1
         9.0      357.726  957.162        1
         9.0        5.965  957.162        1
         9.0       14.123  957.162        1
         9.0       22.200  957.162        1
         9.0       30.196  957.162        1
         9.0       38.110  957.162        1
         9.0       45.944  957.162        1
         9.0       53.696  957.162        1
         9.0       61.367  957.162        1
         9.0       68.957  957.162        1
         9.0       76.466  957.162        1
         9.0       83.893  957.162        1
         9.0       91.240  957.162        1
         9.0       98.505  957.162        1
         9.0      105.689  957.162        1
         9.0      112.792  957.162        1
         9.0      119.813  957.162        1
         9.0      126.754  957.162        1
         9.0      133.613  957.162        1
         9.0      140.391  957.162        1
         9.0      147.088  957.162        1
         9.0      153.704  957.162        1
         9.0      160.239  957.162        1
         9.0      166.692  957.162        1
         9.0      173.064  957.162        1
         9.0      179.356  957.162        1
         9.0      185.565  957.162        1
         9.0      191.694  957.162        1
         9.0      197.742  957.162        1
         9.0      203.708  957.162        1
         9.0      209.593  957.162        1
         9.0      215.397  957.162        1
         9.0      221.120  957.162        1
         9.0      226.762  957.162        1
         9.0      232.322  957.162        1
         9.0      237.802  957.162        1
         9.0      243.200  957.162        1
         9.0      248.517  957.162        1
         9.0      253.753  957.162        1
         9.0      258.907  957.162        1
         9.0      263.981  957.162        1
         9.0      268.973  957.162        1
         9.0      273.884  957.162        1
         9.0      278.714  957.162        1
         9.0      283.463  957.162        1
         9.0      288.131  957.162        1
         9.0      292.717  957.162        1
         9.0      297.222  957.162        1
         9.0      301.646  957.162        1
         9.0      305.989  957.162        1
         9.0      310.251  957.162        1
         9.0      314.431  957.162        1
         9.0      318.531  957.162        1
         9.0      322.549  957.162        1
         9.0      326.486  957.162        1
         9.0      330.342  957.162        1
         9.0      334.116  957.162        1
         9.0      337.810  957.162        1
         9.0      341.422  957.162        1
         9.0      344.953  957.162        1
         9.0      348.403  957.162        1
         9.0      351.772  957.162        1
         9.0      355.060  957.162        1
         9.0      358.266  957.162        1
         9.0        1.391  957.162        1
         9.0        4.435  957.162        1
         9.0        7.398  957.162        1
         9.0       10.280  957.162        1
         9.0       13.081  957.162        1
         9.0       15.800  957.162        1
         9.0       18.438  957.162        1
         9.0       20.995  957.162        1
         9.0       23.471  957.162        1
         9.0       25.866  957.162        1
         9.0       28.179  957.162        1
         9.0       30.412  957.162        1
         9.0       32.563  957.162        1
         9.0       34.633  957.162        1
         9.0       36.621  957.162        1
         9.0       38.529  957.162        1
         9.0       40.356  957.162        1
         9.0       42.101  957.162        1
         9.0       43.765  957.162        1
         9.0       45.348  957.162        1
         9.0       46.850  957.162        1
         9.0       48.270  957.162        1
         9.0       49.610  957.162        1
         9.0       50.868  957.162        1
         9.0       52.045  957.162        1
         9.0       53.141  957.162        1
         9.0       54.155  957.162        1
         9.0       55.089  957.162        1
         9.0       55.941  957.162        1
         9.0       56.712  957.162        1
         9.0       57.402  957.162        1
         9.0       58.011  957.162        1
         9.0       58.539  957.162        1
         9.0       58.985  957.162        1
         9.0       59.351  957.162        1
         9.0       59.635  957.162        1
         9.0       59.838  957.162        1
         9.0       59.959  957.162        1
         9.0       60.000  957.162        1
         9.0       59.959  957.162        1
         9.0       59.838  957.162        1
         9.0       59.635  957.162        1
         9.0       59.351  957.162        1
         9.0       58.985  957.162        1
         9.0       58.539  957.162        1
         9.0       58.011  957.162        1
         9.0       57.402  957.162        1
         9.0       56.712  957.162        1
         9.0       55.941  957.162        1
         9.0       55.089  957.162        1
         9.0       54.155  957.162        1
         9.0       53.141  957.162        1
         9.0       52.045  957.162        1
         9.0       50.868  957.162        1
         9.0       49.610  957.162        1
         9.0       48.270  957.162        1
         9.0       46.850  957.162        1
         9.0       45.348  957.162        1
         9.0       43.765  957.162        1
         9.0       42.101  957.162        1
         9.0       40.356  957.162        1
         9.0       38.529  957.162        1
         9.0       36.621  957.162        1
         9.0       34.633  957.162        1
         9.0       32.563  957.162        1
         9.0       30.412  957.162        1
         9.0       28.179  957.162        1
         9.0       25.866  957.162        1
         9.0       23.471  957.162        1
         9.0       20.995  957.162        1
         9.0       18.438  957.162        1
         9.0       15.800  957.162        1
         9.0       13.081  957.162        1
         9.0       10.280  957.162        1
         9.0        7.398  957.162        1
         9.0        4.435  957.162        1
         9.0        1.391  957.162        1
         9.0      358.266  957.162        1
         9.0      355.060  957.162        1
         9.0      351.772  957.162        1
         9.0      348.403  957.162        1
         9.0      344.953  957.162        1
         9.0      341.422  957.162        1
         9.0      337.810  957.162        1
         9.0      334.116  957.162        1
         9.0      330.342  957.162        1
         9.0      326.486  957.162        1
         9.0      322.549  957.162        1
         9.0      318.531  957.162        1
         9.0      314.431  957.162        1
         9.0      310.251  957.162        1
         9.0      305.989  957.162        1
         9.0      301.646  957.162        1
         9.0      297.222  957.162        1
         9.0      292.717  957.162        1
         9.0      288.131  957.162        1
         9.0      283.463  957.162        1
         9.0      278.714  957.162        1
         9.0      273.884  957.162        1
         9.0      268.973  957.162        1
         9.0      263.981  957.162        1
         9.0      258.907  957.162        1
         9.0      253.753  957.162        1
         9.0      248.517  957.162        1
         9.0      243.200  957.162        1
         9.0      237.802  957.162        1
         9.0      232.322  957.162        1
         9.0      226.762  957.162        1
         9.0      221.120  957.162        1
         9.0      215.397  957.162        1
         9.0      209.593  957.162        1
         9.0      203.708  957.162        1
         9.0      197.742  957.162        1
         9.0      191.694  957.162        1
         9.0      185.565  957.162        1
         9.0      179.356  957.162        1
         9.0      173.064  957.162        1
         9.0      166.692  957.162        1
         9.0      160.239  957.162        1
         9.0      153.704  957.162        1
         9.0      147.088  957.162        1
         9.0      140.391  957.162        1
         9.0      133.613  957.162        1
         9.0      126.754  957.162        1
         9.0      119.813  957.162        1
         9.0      112.792  957.162        1
         9.0      105.689  957.162        1
         9.0       98.505  957.162        1
         9.0       91.240  957.162        1
         9.0       83.893  957.162        1
         9.0       76.466  957.162        1
         9.0       68.957  957.162        1
         9.0       61.367  957.162        1
         9.0       53.696  957.162        1
         9.0       45.944  957.162        1
         9.0       38.110  957.162        1
         9.0       30.196  957.162        1
         9.0       22.200  957.162        1
         9.0       14.123  957.162        1
         9.0        5.965  957.162        1
         9.0      357.726  957.162        1
         9.0      349.405  957.162        1
         9.0      341.003  957.162        1
         9.0      332.521  957.162        1
         9.0      323.957  957.162        1
         9.0      315.311  957.162        1
         9.0      306.585  957.162        1
         9.0      297.778  957.162        1
         9.0      288.889  957.162        1
         9.0      279.919  957.162        1
         9.0      270.868  957.162        1
         9.0      261.736  957.162        1
         9.0      252.522  957.162        1
         9.0      243.228  957.162        1
         9.0      233.852  957.162        1
         9.0      224.395  957.162        1
         9.0      214.857  957.162        1
         9.0      205.238  957.162        1
         9.0      195.537  957.162        1
         9.0      185.756  957.162        1
         9.0      175.893  957.162        1
         9.0      165.949  957.161        1
         9.0      155.924  957.161        1
         9.0      145.817  957.161        1
         9.0      135.630  957.160        1
         9.0      125.361  957.160        1
         9.0      115.011  957.159        1
         9.0      104.580  957.158        1
         9.0       94.068  957.157        1
         9.0       83.475  957.155        1
         9.0       72.800  957.153        1
         9.0       62.044  957.151        1
         9.0       51.207  957.148        1
         9.0       40.289  957.145        1
         9.0       29.290  957.140        1
         9.0       18.209  957.135        1
         9.0        7.048  957.129        1
         9.0      355.805  957.121        1
         9.0      344.481  957.112        1
         9.0      333.076  957.100        1
         9.0      321.590  957.086        1
         9.0      310.022  957.070        1
         9.0      298.373  957.050        1
         9.0      286.644  957.026        1
         9.0      274.833  956.997        1
         9.0      262.940  956.963        1
         9.0      250.967  956.922        1
         9.0      238.912  956.874        1
         9.0      226.777  956.817        1
         9.0      214.560  956.750        1
         9.0      202.262  956.672        1
         9.0      189.883  956.579        1
         9.0      177.422  956.470        1
         9.0      164.881  956.344        1
         9.0      152.258  956.196        1
         9.0      139.554  956.025        1
         9.0      126.769  955.826        1
         9.0      113.902  955.596        1
         9.0      100.955  955.330        1
         9.0       87.926  955.024        1
         9.0       74.816  954.673        1
         9.0       61.625  954.270        1
         9.0       48.353  953.810        1
         9.0       35.000  953.285        1
         9.0       21.565  952.688        1
         9.0        8.050  952.009        1
         9.0      354.453  951.240        1
         9.0      340.775  950.371        1
         9.0      327.016  949.390        1
         9.0      313.175  948.287        1
         9.0      299.254  947.048        1
         9.0      285.251  945.660        1
         9.0      271.167  944.108        1
         9.0      257.002  942.377        1
         9.0      242.755  940.450        1
         9.0      228.428  938.311        1
         9.0      214.019  935.939        1
         9.0      199.530  933.317        1
         9.0      184.959  930.424        1
         9.0      170.306  927.239        1
         9.0      155.573  923.740        1
         9.0      140.759  919.905        1
         9.0      125.863  915.709        1
         9.0      110.886  911.129        1
         9.0       95.828  906.142        1
         9.0       80.689  900.721        1
         9.0       65.468  894.843        1
         9.0       50.167  888.482        1
         9.0       34.784  881.614        1
         9.0       19.320  874.214        1
         9.0        3.775  866.258        1
         9.0      348.149  857.723        1
         9.0      332.441  848.587        1
         9.0      316.653  838.829        1
         9.0      300.783  828.429        1
         9.0      284.832  817.369        1
         9.0      268.800  805.634        1
         9.0      252.687  793.209        1
         9.0      236.492  780.084        1
         9.0      220.216  766.250        1
         9.0      203.860  751.702        1
         9.0      187.422  736.438        1
         9.0      170.902  720.458        1
         9.0      154.302  703.770        1
         9.0      137.620  686.380        1
         9.0      120.858  668.304        1
         9.0      104.014  649.559        1
         9.0       87.089  630.167        1
         9.0       70.082  610.155        1
         9.0       52.995  589.554        1
         9.0       35.826  568.402        1
         9.0       18.577  546.739        1
         9.0        1.246  524.612        1
         9.0      343.834  502.071        1
         9.0      326.340  479.172        1
         9.0      308.766  455.975        1
         9.0      291.110  432.544        1
         9.0      273.373  408.947        1
         9.0      255.555  385.257        1
         9.0      237.656  361.548        1
         9.0      219.676  337.901        1
         9.0      201.614  314.395        1
         9.0      183.472  291.116        1
         9.0      165.248  268.148        1
         9.0      146.943  245.578        1
         9.0      128.556  223.495        1
         9.0      110.089  201.986        1
         9.0       91.540  181.139        1
         9.0       72.911  161.040        1
         9.0       54.200  141.774        1
         9.0       35.408  123.426        1
         9.0       16.534  106.075        1
         9.0      357.580   89.799        1
         9.0      338.544   74.672        1
         9.0      319.428   60.761        1
         9.0      300.230   48.132        1
         9.0      280.950   36.844        1
         9.0      261.590   26.949        1
         9.0      242.149   18.496        1
         9.0      222.626   11.522        1
         9.0      203.022    6.064        1
         9.0      183.337    2.146        1
         9.0      163.571    0.000        1
        18.0        0.000    0.000        0
         9.0      253.571    0.000        1
         9.0      273.337    2.146        1
         9.0      293.022    6.064        1
         9.0      312.626   11.522        1
         9.0      332.149   18.496        1
         9.0      351.590   26.949        1
         9.0       10.950   36.844        1
         9.0       30.230   48.132        1
         9.0       49.428   60.761        1
         9.0       68.544   74.672        1
         9.0       87.580   89.799        1
         9.0      106.534  106.075        1
         9.0      125.408  123.426        1
         9.0      144.200  141.774        1
         9.0      162.911  161.040        1
         9.0      181.540  181.139        1
         9.0      200.089  201.986        1
         9.0      218.556  223.495        1
         9.0      236.943  245.578        1
         9.0      255.248  268.148        1
         9.0      273.472  291.116        1
         9.0      291.614  314.395        1
         9.0      309.676  337.901        1
         9.0      327.656  361.548        1
         9.0      345.555  385.257        1
         9.0        3.373  408.947        1
         9.0       21.110  432.544        1
         9.0       38.766  455.975        1
         9.0       56.340  479.172        1
         9.0       73.834  502.071        1
         9.0       91.246  524.612        1
         9.0      108.577  546.739        1
         9.0      125.826  568.402        1
         9.0      142.995  589.554        1
         9.0      160.082  610.155        1
         9.0      177.089  630.167        1
         9.0      194.014  649.559        1
         9.0      210.858  668.304        1
         9.0      227.620  686.380        1
         9.0      244.302  703.770        1
         9.0      260.902  720.458        1
         9.0      277.422  736.438        1
         9.0      293.860  751.702        1
         9.0      310.216  766.250        1
         9.0      326.492  780.084        1
         9.0      342.687  793.209        1
         9.0      358.800  805.634        1
         9.0       14.832  817.369        1
         9.0       30.783  828.429        1
         9.0       46.653  838.829        1
         9.0       62.441  848.587        1
         9.0       78.149  857.723        1
         9.0       93.775  866.258        1
         9.0      109.320  874.214        1
         9.0      124.784  881.614        1
         9.0      140.167  888.482        1
         9.0      155.468  894.843        1
         9.0      170.689  900.721        1
         9.0      185.828  906.142        1
         9.0      200.886  911.129        1
         9.0      215.863  915.709        1
         9.0      230.759  919.905        1
         9.0      245.573  923.740        1
         9.0      260.306  927.239        1
         9.0      274.959  930.424        1
         9.0      289.530  933.317        1
         9.0      304.019  935.939        1
         9.0      318.428  938.311        1
         9.0      332.755  940.450        1
         9.0      347.002  942.377        1
         9.0        1.167  944.108        1
         9.0       15.251  945.660        1
         9.0       29.254  947.048        1
         9.0       43.175  948.287        1
         9.0       57.016  949.390        1
         9.0       70.775  950.371        1
         9.0       84.453  951.240        1
         9.0       98.050  952.009        1
         9.0      111.565  952.688        1
         9.0      125.000  953.285        1
         9.0      138.353  953.810        1
         9.0      151.625  954.270        1
         9.0      164.816  954.673        1
         9.0      177.926  955.024        1
         9.0      190.955  955.330        1
         9.0      203.902  955.596        1
         9.0      216.769  955.826        1
         9.0      229.554  956.025        1
         9.0      242.258  956.196        1
         9.0      254.881  956.344        1
         9.0      267.422  956.470        1
         9.0      279.883  956.579        1
         9.0      292.262  956.672        1
         9.0      304.560  956.750        1
         9.0      316.777  956.817        1
         9.0      328.912  956.874        1
         9.0      340.967  956.922        1
         9.0      352.940  956.963        1
         9.0        4.833  956.997        1
         9.0       16.644  957.026        1
         9.0       28.373  957.050        1
         9.0       40.022  957.070        1
         9.0       51.590  957.086        1
         9.0       63.076  957.100        1
         9.0       74.481  957.112        1
         9.0       85.805  957.121        1
         9.0       97.048  957.129        1
         9.0      108.209  957.135        1
         9.0      119.290  957.140        1
         9.0      130.289  957.145        1
         9.0      141.207  957.148        1
         9.0      152.044  957.151        1
         9.0      162.800  957.153        1
         9.0      173.475  957.155        1
         9.0      184.068  957.157        1
         9.0      194.580  957.158        1
         9.0      205.011  957.159        1
         9.0      215.361  957.160        1
         9.0      225.630  957.160        1
         9.0      235.817  957.161        1
         9.0      245.924  957.161        1
         9.0      255.949  957.161        1
         9.0      265.893  957.162        1
         9.0      275.756  957.162        1
         9.0      285.537  957.162        1
         9.0      295.238  957.162        1
         9.0      304.857  957.162        1
         9.0      314.395  957.162        1
         9.0      323.852  957.162        1
         9.0      333.228  957.162        1
         9.0      342.522  957.162        1
         9.0      351.736  957.162        1
         9.0        0.868  957.162        1
         9.0        9.919  957.162        1
         9.0       18.889  957.162        1
         9.0       27.778  957.162        1
         9.0       36.585  957.162        1
         9.0       45.311  957.162        1
         9.0       53.957  957.162        1
         9.0       62.521  957.162        1
         9.0       71.003  957.162        1
         9.0       79.405  957.162        1
         9.0       87.726  957.162        1
         9.0       95.965  957.162        1
         9.0      104.123  957.162        1
         9.0      112.200  957.162        1
         9.0      120.196  957.162        1
         9.0      128.110  957.162        1
         9.0      135.944  957.162        1
         9.0      143.696  957.162        1
         9.0      151.367  957.162        1
         9.0      158.957  957.162        1
         9.0      166.466  957.162        1
         9.0      173.893  957.162        1
         9.0      181.240  957.162        1
         9.0      188.505  957.162        1
         9.0      195.689  957.162        1
         9.0      202.792  957.162        1
         9.0      209.813  957.162        1
         9.0      216.754  957.162        1
         9.0      223.613  957.162        1
         9.0      230.391  957.162        1
         9.0      237.088  957.162        1
         9.0      243.704  957.162        1
         9.0      250.239  957.162        1
         9.0      256.692  957.162        1
         9.0      263.064  957.162        1
         9.0      269.356  957.162        1
         9.0      275.565  957.162        1
         9.0      281.694  957.162        1
         9.0      287.742  957.162        1
         9.0      293.708  957.162        1
         9.0      299.593  957.162        1
         9.0      305.397  957.162        1
         9.0      311.120  957.162        1
         9.0      316.762  957.162        1
         9.0      322.322  957.162        1
         9.0      327.802  957.162        1
         9.0      333.200  957.162        1
         9.0      338.517  957.162        1
         9.0      343.753  957.162        1
         9.0      348.907  957.162        1
         9.0      353.981  957.162        1
         9.0      358.973  957.162        1
         9.0        3.884  957.162        1
         9.0        8.714  957.162        1
         9.0       13.463  957.162        1
         9.0       18.131  957.162        1
         9.0       22.717  957.162        1
         9.0       27.222  957.162        1
         9.0       31.646  957.162        1
         9.0       35.989  957.162        1
         9.0       40.251  957.162        1
         9.0       44.431  957.162        1
         9.0       48.531  957.162        1
         9.0       52.549  957.162        1
         9.0       56.486  957.162        1
         9.0       60.342  957.162        1
         9.0       64.116  957.162        1
         9.0       67.810  957.162        1
         9.0       71.422  957.162        1
         9.0       74.953  957.162        1
         9.0       78.403  957.162        1
         9.0       81.772  957.162        1
         9.0       85.060  957.162        1
         9.0       88.266  957.162        1
         9.0       91.391  957.162        1
         9.0       94.435  957.162        1
         9.0       97.398  957.162        1
         9.0      100.280  957.162        1
         9.0      103.081  957.162        1
         9.0      105.800  957.162        1
         9.0      108.438  957.162        1
         9.0      110.995  957.162        1
         9.0      113.471  957.162        1
         9.0      115.866  957.162        1
         9.0      118.179  957.162        1
         9.0      120.412  957.162        1
         9.0      122.563  957.162        1
         9.0      124.633  957.162        1
         9.0      126.621  957.162        1
         9.0      128.529  957.162        1
         9.0      130.356  957.162        1
         9.0      132.101  957.162        1
         9.0      133.765  957.162        1
         9.0      135.348  957.162        1
         9.0      136.850  957.162        1
         9.0      138.270  957.162        1
         9.0      139.610  957.162        1
         9.0      140.868  957.162        1
         9.0      142.045  957.162        1
         9.0      143.141  957.162        1
         9.0      144.155  957.162        1
         9.0      145.089  957.162        1
         9.0      145.941  957.162        1
         9.0      146.712  957.162        1
         9.0      147.402  957.162        1
         9.0      148.011  957.162        1
         9.0      148.539  957.162        1
         9.0      148.985  957.162        1
         9.0      149.351  957.162        1
         9.0      149.635  957.162        1
         9.0      149.838  957.162        1
         9.0      149.959  957.162        1
         9.0      150.000  957.162        1
         9.0      149.959  957.162        1
         9.0      149.838  957.162        1
         9.0      149.635  957.162        1
         9.0      149.351  957.162        1
         9.0      148.985  957.162        1
         9.0      148.539  957.162        1
         9.0      148.011  957.162        1
         9.0      147.402  957.162        1
         9.0      146.712  957.162        1
         9.0      145.941  957.162        1
         9.0      145.089  957.162        1
         9.0      144.155  957.162        1
         9.0      143.141  957.162        1
         9.0      142.045  957.162        1
         9.0      140.868  957.162        1
         9.0      139.610  957.162        1
         9.0      138.270  957.162        1
         9.0      136.850  957.162        1
         9.0      135.348  957.162        1
         9.0      133.765  957.162        1
         9.0      132.101  957.162        1
         9.0      130.356  957.162        1
         9.0      128.529  957.162        1
         9.0      126.621  957.162        1
         9.0      124.633  957.162        1
         9.0      122.563  957.162        1
         9.0      120.412  957.162        1
         9.0      118.179  957.162        1
         9.0      115.866  957.162        1
         9.0      113.471  957.162        1
         9.0      110.995  957.162        1
         9.0      108.438  957.162        1
         9.0      105.800  957.162        1
         9.0      103.081  957.162        1
         9.0      100.280  957.162        1
         9.0       97.398  957.162        1
         9.0       94.435  957.162        1
         9.0       91.391  957.162        1
         9.0       88.266  957.162        1
         9.0       85.060  957.162        1
         9.0       81.772  957.162        1
         9.0       78.403  957.162        1
         9.0       74.953  957.162        1
         9.0       71.422  957.162        1
         9.0       67.810  957.162        1
         9.0       64.116  957.162        1
         9.0       60.342  957.162        1
         9.0       56.486  957.162        1
         9.0       52.549  957.162        1
         9.0       48.531  957.162        1
         9.0       44.431  957.162        1
         9.0       40.251  957.162        1
         9.0       35.989  957.162        1
         9.0       31.646  957.162        1
         9.0       27.222  957.162        1
         9.0       22.717  957.162        1
         9.0       18.131  957.162        1
         9.0       13.463  957.162        1
         9.0        8.714  957.162        1
         9.0        3.884  957.162        1
         9.0      358.973  957.162        1
         9.0      353.981  957.162        1
         9.0      348.907  957.162        1
         9.0      343.753  957.162        1
         9.0      338.517  957.162        1
         9.0      333.200  957.162        1
         9.0      327.802  957.162        1
         9.0      322.322  957.162        1
         9.0      316.762  957.162        1
         9.0      311.120  957.162        1
         9.0      305.397  957.162        1
         9.0      299.593  957.162        1
         9.0      293.708  957.162        1
         9.0      287.742  957.162        1
         9.0      281.694  957.162        1
         9.0      275.565  957.162        1
         9.0      269.356  957.162        1
         9.0      263.064  957.162        1
         9.0      256.692  957.162        1
         9.0      250.239  957.162        1
         9.0      243.704  957.162        1
         9.0      237.088  957.162        1
         9.0      230.391  957.162        1
         9.0      223.613  957.162        1
         9.0      216.754  957.162        1
         9.0      209.813  957.162        1
         9.0      202.792  957.162        1
         9.0      195.689  957.162        1
         9.0      188.505  957.162        1
         9.0      181.240  957.162        1
         9.0      173.893  957.162        1
         9.0      166.466  957.162        1
         9.0      158.957  957.162        1
         9.0      151.367  957.162        1
         9.0      143.696  957.162        1
         9.0      135.944  957.162        1
         9.0      128.110  957.162        1
         9.0      120.196  957.162        1
         9.0      112.200  957.162        1
         9.0      104.123  957.162        1
         9.0       95.965  957.162        1
         9.0       87.726  957.162        1
         9.0       79.405  957.162        1
         9.0       71.003  957.162        1
         9.0       62.521  957.162        1
         9.0       53.957  957.162        1
         9.0       45.311  957.162        1
         9.0       36.585  957.162        1
         9.0       27.778  957.162        1
         9.0       18.889  957.162        1
         9.0        9.919  957.162        1
         9.0        0.868  957.162        1
         9.0      351.736  957.162        1
         9.0      342.522  957.162        1
         9.0      333.228  957.162        1
         9.0      323.852  957.162        1
         9.0      314.395  957.162        1
         9.0      304.857  957.162        1
         9.0      295.238  957.162        1
         9.0      285.537  957.162        1
         9.0      275.756  957.162        1
         9.0      265.893  957.162        1
         9.0      255.949  957.161        1
         9.0      245.924  957.161        1
         9.0      235.817  957.161        1
         9.0      225.630  957.160        1
         9.0      215.361  957.160        1
         9.0      205.011  957.159        1
         9.0      194.580  957.158        1
         9.0      184.068  957.157        1
         9.0      173.475  957.155        1
         9.0      162.800  957.153        1
         9.0      152.044  957.151        1
         9.0      141.207  957.148        1
         9.0      130.289  957.145        1
         9.0      119.290  957.140        1
         9.0      108.209  957.135        1
         9.0       97.048  957.129        1
         9.0       85.805  957.121        1
         9.0       74.481  957.112        1
         9.0       63.076  957.100        1
         9.0       51.590  957.086        1
         9.0       40.022  957.070        1
         9.0       28.373  957.050        1
         9.0       16.644  957.026        1
         9.0        4.833  956.997        1
         9.0      352.940  956.963        1
         9.0      340.967  956.922        1
         9.0      328.912  956.874        1
         9.0      316.777  956.817        1
         9.0      304.560  956.750        1
         9.0      292.262  956.672        1
         9.0      279.883  956.579        1
         9.0      267.422  956.470        1
         9.0      254.881  956.344        1
         9.0      242.258  956.196        1
         9.0      229.554  956.025        1
         9.0      216.769  955.826        1
         9.0      203.902  955.596        1
         9.0      190.955  955.330        1
         9.0      177.926  955.024        1
         9.0      164.816  954.673        1
         9.0      151.625  954.270        1
         9.0      138.353  953.810        1
         9.0      125.000  953.285        1
         9.0      111.565  952.688        1
         9.0       98.050  952.009        1
         9.0       84.453  951.240        1
         9.0       70.775  950.371        1
         9.0       57.016  949.390        1
         9.0       43.175  948.287        1
         9.0       29.254  947.048        1
         9.0       15.251  945.660        1
         9.0        1.167  944.108        1
         9.0      347.002  942.377        1
         9.0      332.755  940.450        1
         9.0      318.428  938.311        1
         9.0      304.019  935.939        1
         9.0      289.530  933.317        1
         9.0      274.959  930.424        1
         9.0      260.306  927.239        1
         9.0      245.573  923.740        1
         9.0      230.759  919.905        1
         9.0      215.863  915.709        1
         9.0      200.886  911.129        1
         9.0      185.828  906.142        1
         9.0      170.689  900.721        1
         9.0      155.468  894.843        1
         9.0      140.167  888.482        1
         9.0      124.784  881.614        1
         9.0      109.320  874.214        1
         9.0       93.775  866.258        1
         9.0       78.149  857.723        1
         9.0       62.441  848.587        1
         9.0       46.653  838.829        1
         9.0       30.783  828.429        1
         9.0       14.832  817.369        1
         9.0      358.800  805.634        1
         9.0      342.687  793.209        1
         9.0      326.492  780.084        1
         9.0      310.216  766.250        1
         9.0      293.860  751.702        1
         9.0      277.422  736.438        1
         9.0      260.902  720.458        1
         9.0      244.302  703.770        1
         9.0      227.620  686.380        1
         9.0      210.858  668.304        1
         9.0      194.014  649.559        1
         9.0      177.089  630.167        1
         9.0      160.082  610.155        1
         9.0      142.995  589.554        1
         9.0      125.826  568.402        1
         9.0      108.577  546.739        1
         9.0       91.246  524.612        1
         9.0       73.834  502.071        1
         9.0       56.340  479.172        1
         9.0       38.766  455.975        1
         9.0       21.110  432.544        1
         9.0        3.373  408.947        1
         9.0      345.555  385.257        1
         9.0      327.656  361.548        1
         9.0      309.676  337.901        1
         9.0      291.614  314.395        1
         9.0      273.472  291.116        1
         9.0      255.248  268.148        1
         9.0      236.943  245.578        1
         9.0      218.556  223.495        1
         9.0      200.089  201.986        1
         9.0      181.540  181.139        1
         9.0      162.911  161.040        1
         9.0      144.200  141.774        1
         9.0      125.408  123.426        1
         9.0      106.534  106.075        1
         9.0       87.580   89.799        1
         9.0       68.544   74.672        1
         9.0       49.428   60.761        1
         9.0       30.230   48.132        1
         9.0       10.950   36.844        1
         9.0      351.590   26.949        1
         9.0      332.149   18.496        1
         9.0      312.626   11.522        1
         9.0      293.022    6.064        1
         9.0      273.337    2.146        1
         9.0      253.571    0.000        1
        18.0        0.000    0.000        0
         9.0      103.571    0.000        1
         9.0      123.337    2.146        1
         9.0      143.022    6.064        1
         9.0      162.626   11.522        1
         9.0      182.149   18.496        1
         9.0      201.590   26.949        1
         9.0      220.950   36.844        1
         9.0      240.230   48.132        1
         9.0      259.428   60.761        1
         9.0      278.544   74.672        1
         9.0      297.580   89.799        1
         9.0      316.534  106.075        1
         9.0      335.408  123.426        1
         9.0      354.200  141.774        1
         9.0       12.911  161.040        1
         9.0       31.540  181.139        1
         9.0       50.089  201.986        1
         9.0       68.556  223.495        1
         9.0       86.943  245.578        1
         9.0      105.248  268.148        1
         9.0      123.472  291.116        1
         9.0      141.614  314.395        1
         9.0      159.676  337.901        1
         9.0      177.656  361.548        1
         9.0      195.555  385.257        1
         9.0      213.373  408.947        1
         9.0      231.110  432.544        1
         9.0      248.766  455.975        1
         9.0      266.340  479.172        1
         9.0      283.834  502.071        1
         9.0      301.246  524.612        1
         9.0      318.577  546.739        1
         9.0      335.826  568.402        1
         9.0      352.995  589.554        1
         9.0       10.082  610.155        1
         9.0       27.089  630.167        1
         9.0       44.014  649.559        1
         9.0       60.858  668.304        1
         9.0       77.620  686.380        1
         9.0       94.302  703.770        1
         9.0      110.902  720.458        1
         9.0      127.422  736.438        1
         9.0      143.860  751.702        1
         9.0      160.216  766.250        1
         9.0      176.492  780.084        1
         9.0      192.687  793.209        1
         9.0      208.800  805.634        1
         9.0      224.832  817.369        1
         9.0      240.783  828.429        1
         9.0      256.653  838.829        1
         9.0      272.441  848.587        1
         9.0      288.149  857.723        1
         9.0      303.775  866.258        1
         9.0      319.320  874.214        1
         9.0      334.784  881.614        1
         9.0      350.167  888.482        1
         9.0        5.468  894.843        1
         9.0       20.689  900.721        1
         9.0       35.828  906.142        1
         9.0       50.886  911.129        1
         9.0       65.863  915.709        1
         9.0       80.759  919.905        1
         9.0       95.573  923.740        1
         9.0      110.306  927.239        1
         9.0      124.959  930.424        1
         9.0      139.530  933.317        1
         9.0      154.019  935.939        1
         9.0      168.428  938.311        1
         9.0      182.755  940.450        1
         9.0      197.002  942.377        1
         9.0      211.167  944.108        1
         9.0      225.251  945.660        1
         9.0      239.254  947.048        1
         9.0      253.175  948.287        1
         9.0      267.016  949.390        1
         9.0      280.775  950.371        1
         9.0      294.453  951.240        1
         9.0      308.050  952.009        1
         9.0      321.565  952.688        1
         9.0      335.000  953.285        1
         9.0      348.353  953.810        1
         9.0        1.625  954.270        1
         9.0       14.816  954.673        1
         9.0       27.926  955.024        1
         9.0       40.955  955.330        1
         9.0       53.902  955.596        1
         9.0       66.769  955.826        1
         9.0       79.554  956.025        1
         9.0       92.258  956.196        1
         9.0      104.881  956.344        1
         9.0      117.422  956.470        1
         9.0      129.883  956.579        1
         9.0      142.262  956.672        1
         9.0      154.560  956.750        1
         9.0      166.777  956.817        1
         9.0      178.912  956.874        1
         9.0      190.967  956.922        1
         9.0      202.940  956.963        1
         9.0      214.833  956.997        1
         9.0      226.644  957.026        1
         9.0      238.373  957.050        1
         9.0      250.022  957.070        1
         9.0      261.590  957.086        1
         9.0      273.076  957.100        1
         9.0      284.481  957.112        1
         9.0      295.805  957.121        1
         9.0      307.048  957.129        1
         9.0      318.209  957.135        1
         9.0      329.290  957.140        1
         9.0      340.289  957.145        1
         9.0      351.207  957.148        1
         9.0        2.044  957.151        1
         9.0       12.800  957.153        1
         9.0       23.475  957.155        1
         9.0       34.068  957.157        1
         9.0       44.580  957.158        1
         9.0       55.011  957.159        1
         9.0       65.361  957.160        1
         9.0       75.630  957.160        1
         9.0       85.817  957.161        1
         9.0       95.924  957.161        1
         9.0      105.949  957.161        1
         9.0      115.893  957.162        1
         9.0      125.756  957.162        1
         9.0      135.537  957.162        1
         9.0      145.238  957.162        1
         9.0      154.857  957.162        1
         9.0      164.395  957.162        1
         9.0      173.852  957.162        1
         9.0      183.228  957.162        1
         9.0      192.522  957.162        1
         9.0      201.736  957.162        1
         9.0      210.868  957.162        1
         9.0      219.919  957.162        1
         9.0      228.889  957.162        1
         9.0      237.778  957.162        1
         9.0      246.585  957.162        1
         9.0      255.311  957.162        1
         9.0      263.957  957.162        1
         9.0      272.521  957.162        1
         9.0      281.003  957.162        1
         9.0      289.405  957.162        1
         9.0      297.726  957.162        1
         9.0      305.965  957.162        1
         9.0      314.123  957.162        1
         9.0      322.200  957.162        1
         9.0      330.196  957.162        1
         9.0      338.110  957.162        1
         9.0      345.944  957.162        1
         9.0      353.696  957.162        1
         9.0        1.367  957.162        1
         9.0        8.957  957.162        1
         9.0       16.466  957.162        1
         9.0       23.893  957.162        1
         9.0       31.240  957.162        1
         9.0       38.505  957.162        1
         9.0       45.689  957.162        1
         9.0       52.792  957.162        1
         9.0       59.813  957.162        1
         9.0       66.754  957.162        1
         9.0       73.613  957.162        1
         9.0       80.391  957.162        1
         9.0       87.088  957.162        1
         9.0       93.704  957.162        1
         9.0      100.239  957.162        1
         9.0      106.692  957.162        1
         9.0      113.064  957.162        1
         9.0      119.356  957.162        1
         9.0      125.565  957.162        1
         9.0      131.694  957.162        1
         9.0      137.742  957.162        1
         9.0      143.708  957.162        1
         9.0      149.593  957.162        1
         9.0      155.397  957.162        1
         9.0      161.120  957.162        1
         9.0      166.762  957.162        1
         9.0      172.322  957.162        1
         9.0      177.802  957.162        1
         9.0      183.200  957.162        1
         9.0      188.517  957.162        1
         9.0      193.753  957.162        1
         9.0      198.907  957.162        1
         9.0      203.981  957.162        1
         9.0      208.973  957.162        1
         9.0      213.884  957.162        1
         9.0      218.714  957.162        1
         9.0      223.463  957.162        1
         9.0      228.131  957.162        1
         9.0      232.717  957.162        1
         9.0      237.222  957.162        1
         9.0      241.646  957.162        1
         9.0      245.989  957.162        1
         9.0      250.251  957.162        1
         9.0      254.431  957.162        1
         9.0      258.531  957.162        1
         9.0      262.549  957.162        1
         9.0      266.486  957.162        1
         9.0      270.342  957.162        1
         9.0      274.116  957.162        1
         9.0      277.810  957.162        1
         9.0      281.422  957.162        1
         9.0      284.953  957.162        1
         9.0      288.403  957.162        1
         9.0      291.772  957.162        1
         9.0      295.060  957.162        1
         9.0      298.266  957.162        1
         9.0      301.391  957.162        1
         9.0      304.435  957.162        1
         9.0      307.398  957.162        1
         9.0      310.280  957.162        1
         9.0      313.081  957.162        1
         9.0      315.800  957.162        1
         9.0      318.438  957.162        1
         9.0      320.995  957.162        1
         9.0      323.471  957.162        1
         9.0      325.866  957.162        1
         9.0      328.179  957.162        1
         9.0      330.412  957.162        1
         9.0      332.563  957.162        1
         9.0      334.633  957.162        1
         9.0      336.621  957.162        1
         9.0      338.529  957.162        1
         9.0      340.356  957.162        1
         9.0      342.101  957.162        1
         9.0      343.765  957.162        1
         9.0      345.348  957.162        1
         9.0      346.850  957.162        1
         9.0      348.270  957.162        1
         9.0      349.610  957.162        1
         9.0      350.868  957.162        1
         9.0      352.045  957.162        1
         9.0      353.141  957.162        1
         9.0      354.155  957.162        1
         9.0      355.089  957.162        1
         9.0      355.941  957.162        1
         9.0      356.712  957.162        1
         9.0      357.402  957.162        1
         9.0      358.011  957.162        1
         9.0      358.539  957.162        1
         9.0      358.985  957.162        1
         9.0      359.351  957.162        1
         9.0      359.635  957.162        1
         9.0      359.838  957.162        1
         9.0      359.959  957.162        1
         9.0        0.000  957.162        1
         9.0      359.959  957.162        1
         9.0      359.838  957.162        1
         9.0      359.635  957.162        1
         9.0      359.351  957.162        1
         9.0      358.985  957.162        1
         9.0      358.539  957.162        1
         9.0      358.011  957.162        1
         9.0      357.402  957.162        1
         9.0      356.712  957.162        1
         9.0      355.941  957.162        1
         9.0      355.089  957.162        1
         9.0      354.155  957.162        1
         9.0      353.141  957.162        1
         9.0      352.045  957.162        1
         9.0      350.868  957.162        1
         9.0      349.610  957.162        1
         9.0      348.270  957.162        1
         9.0      346.850  957.162        1
         9.0      345.348  957.162        1
         9.0      343.765  957.162        1
         9.0      342.101  957.162        1
         9.0      340.356  957.162        1
         9.0      338.529  957.162        1
         9.0      336.621  957.162        1
         9.0      334.633  957.162        1
         9.0      332.563  957.162        1
         9.0      330.412  957.162        1
         9.0      328.179  957.162        1
         9.0      325.866  957.162        1
         9.0      323.471  957.162        1
         9.0      320.995  957.162        1
         9.0      318.438  957.162        1
         9.0      315.800  957.162        1
         9.0      313.081  957.162        1
         9.0      310.280  957.162        1
         9.0      307.398  957.162        1
         9.0      304.435  957.162        1
         9.0      301.391  957.162        1
         9.0      298.266  957.162        1
         9.0      295.060  957.162        1
         9.0      291.772  957.162        1
         9.0      288.403  957.162        1
         9.0      284.953  957.162        1
         9.0      281.422  957.162        1
         9.0      277.810  957.162        1
         9.0      274.116  957.162        1
         9.0      270.342  957.162        1
         9.0      266.486  957.162        1
         9.0      262.549  957.162        1
         9.0      258.531  957.162        1
         9.0      254.431  957.162        1
         9.0      250.251  957.162        1
         9.0      245.989  957.162        1
         9.0      241.646  957.162        1
         9.0      237.222  957.162        1
         9.0      232.717  957.162        1
         9.0      228.131  957.162        1
         9.0      223.463  957.162        1
         9.0      218.714  957.162        1
         9.0      213.884  957.162        1
         9.0      208.973  957.162        1
         9.0      203.981  957.162        1
         9.0      198.907  957.162        1
         9.0      193.753  957.162        1
         9.0      188.517  957.162        1
         9.0      183.200  957.162        1
         9.0      177.802  957.162        1
         9.0      172.322  957.162        1
         9.0      166.762  957.162        1
         9.0      161.120  957.162        1
         9.0      155.397  957.162        1
         9.0      149.593  957.162        1
         9.0      143.708  957.162        1
         9.0      137.742  957.162        1
         9.0      131.694  957.162        1
         9.0      125.565  957.162        1
         9.0      119.356  957.162        1
         9.0      113.064  957.162        1
         9.0      106.692  957.162        1
         9.0      100.239  957.162        1
         9.0       93.704  957.162        1
         9.0       87.088  957.162        1
         9.0       80.391  957.162        1
         9.0       73.613  957.162        1
         9.0       66.754  957.162        1
         9.0       59.813  957.162        1
         9.0       52.792  957.162        1
         9.0       45.689  957.162        1
         9.0       38.505  957.162        1
         9.0       31.240  957.162        1
         9.0       23.893  957.162        1
         9.0       16.466  957.162        1
         9.0        8.957  957.162        1
         9.0        1.367  957.162        1
         9.0      353.696  957.162        1
         9.0      345.944  957.162        1
         9.0      338.110  957.162        1
         9.0      330.196  957.162        1
         9.0      322.200  957.162        1
         9.0      314.123  957.162        1
         9.0      305.965  957.162        1
         9.0      297.726  957.162        1
         9.0      289.405  957.162        1
         9.0      281.003  957.162        1
         9.0      272.521  957.162        1
         9.0      263.957  957.162        1
         9.0      255.311  957.162        1
         9.0      246.585  957.162        1
         9.0      237.778  957.162        1
         9.0      228.889  957.162        1
         9.0      219.919  957.162        1
         9.0      210.868  957.162        1
         9.0      201.736  957.162        1
         9.0      192.522  957.162        1
         9.0      183.228  957.162        1
         9.0      173.852  957.162        1
         9.0      164.395  957.162        1
         9.0      154.857  957.162        1
         9.0      145.238  957.162        1
         9.0      135.537  957.162        1
         9.0      125.756  957.162        1
         9.0      115.893  957.162        1
         9.0      105.949  957.161        1
         9.0       95.924  957.161        1
         9.0       85.817  957.161        1
         9.0       75.630  957.160        1
         9.0       65.361  957.160        1
         9.0       55.011  957.159        1
         9.0       44.580  957.158        1
         9.0       34.068  957.157        1
         9.0       23.475  957.155        1
         9.0       12.800  957.153        1
         9.0        2.044  957.151        1
         9.0      351.207  957.148        1
         9.0      340.289  957.145        1
         9.0      329.290  957.140        1
         9.0      318.209  957.135        1
         9.0      307.048  957.129        1
         9.0      295.805  957.121        1
         9.0      284.481  957.112        1
         9.0      273.076  957.100        1
         9.0      261.590  957.086        1
         9.0      250.022  957.070        1
         9.0      238.373  957.050        1
         9.0      226.644  957.026        1
         9.0      214.833  956.997        1
         9.0      202.940  956.963        1
         9.0      190.967  956.922        1
         9.0      178.912  956.874        1
         9.0      166.777  956.817        1
         9.0      154.560  956.750        1
         9.0      142.262  956.672        1
         9.0      129.883  956.579        1
         9.0      117.422  956.470        1
         9.0      104.881  956.344        1
         9.0       92.258  956.196        1
         9.0       79.554  956.025        1
         9.0       66.769  955.826        1
         9.0       53.902  955.596        1
         9.0       40.955  955.330        1
         9.0       27.926  955.024        1
         9.0       14.816  954.673        1
         9.0        1.625  954.270        1
         9.0      348.353  953.810        1
         9.0      335.000  953.285        1
         9.0      321.565  952.688        1
         9.0      308.050  952.009        1
         9.0      294.453  951.240        1
         9.0      280.775  950.371        1
         9.0      267.016  949.390        1
         9.0      253.175  948.287        1
         9.0      239.254  947.048        1
         9.0      225.251  945.660        1
         9.0      211.167  944.108        1
         9.0      197.002  942.377        1
         9.0      182.755  940.450        1
         9.0      168.428  938.311        1
         9.0      154.019  935.939        1
         9.0      139.530  933.317        1
         9.0      124.959  930.424        1
         9.0      110.306  927.239        1
         9.0       95.573  923.740        1
         9.0       80.759  919.905        1
         9.0       65.863  915.709        1
         9.0       50.886  911.129        1
         9.0       35.828  906.142        1
         9.0       20.689  900.721        1
         9.0        5.468  894.843        1
         9.0      350.167  888.482        1
         9.0      334.784  881.614        1
         9.0      319.320  874.214        1
         9.0      303.775  866.258        1
         9.0      288.149  857.723        1
         9.0      272.441  848.587        1
         9.0      256.653  838.829        1
         9.0      240.783  828.429        1
         9.0      224.832  817.369        1
         9.0      208.800  805.634        1
         9.0      192.687  793.209        1
         9.0      176.492  780.084        1
         9.0      160.216  766.250        1
         9.0      143.860  751.702        1
         9.0      127.422  736.438        1
         9.0      110.902  720.458        1
         9.0       94.302  703.770        1
         9.0       77.620  686.380        1
         9.0       60.858  668.304        1
         9.0       44.014  649.559        1
         9.0       27.089  630.167        1
         9.0       10.082  610.155        1
         9.0      352.995  589.554        1
         9.0      335.826  568.402        1
         9.0      318.577  546.739        1
         9.0      301.246  524.612        1
         9.0      283.834  502.071        1
         9.0      266.340  479.172        1
         9.0      248.766  455.975        1
         9.0      231.110  432.544        1
         9.0      213.373  408.947        1
         9.0      195.555  385.257        1
         9.0      177.656  361.548        1
         9.0      159.676  337.901        1
         9.0      141.614  314.395        1
         9.0      123.472  291.116        1
         9.0      105.248  268.148        1
         9.0       86.943  245.578        1
         9.0       68.556  223.495        1
         9.0       50.089  201.986        1
         9.0       31.540  181.139        1
         9.0       12.911  161.040        1
         9.0      354.200  141.774        1
         9.0      335.408  123.426        1
         9.0      316.534  106.075        1
         9.0      297.580   89.799        1
         9.0      278.544   74.672        1
         9.0      259.428   60.761        1
         9.0      240.230   48.132        1
         9.0      220.950   36.844        1
         9.0      201.590   26.949        1
         9.0      182.149   18.496        1
         9.0      162.626   11.522        1
         9.0      143.022    6.064        1
         9.0      123.337    2.146        1
         9.0      103.571    0.000        1
        18.0        0.000    0.000        0
         9.0      283.571    0.000        1
         9.0      303.337    2.146        1
         9.0      323.022    6.064        1
         9.0      342.626   11.522        1
         9.0        2.149   18.496        1
         9.0       21.590   26.949        1
         9.0       40.950   36.844        1
         9.0       60.230   48.132        1
         9.0       79.428   60.761        1
         9.0       98.544   74.672        1
         9.0      117.580   89.799        1
         9.0      136.534  106.075        1
         9.0      155.408  123.426        1
         9.0      174.200  141.774        1
         9.0      192.911  161.040        1
         9.0      211.540  181.139        1
         9.0      230.089  201.986        1
         9.0      248.556  223.495        1
         9.0      266.943  245.578        1
         9.0      285.248  268.148        1
         9.0      303.472  291.116        1
         9.0      321.614  314.395        1
         9.0      339.676  337.901        1
         9.0      357.656  361.548        1
         9.0       15.555  385.257        1
         9.0       33.373  408.947        1
         9.0       51.110  432.544        1
         9.0       68.766  455.975        1
         9.0       86.340  479.172        1
         9.0      103.834  502.071        1
         9.0      121.246  524.612        1
         9.0      138.577  546.739        1
         9.0      155.826  568.402        1
         9.0      172.995  589.554        1
         9.0      190.082  610.155        1
         9.0      207.089  630.167        1
         9.0      224.014  649.559        1
         9.0      240.858  668.304        1
         9.0      257.620  686.380        1
         9.0      274.302  703.770        1
         9.0      290.902  720.458        1
         9.0      307.422  736.438        1
         9.0      323.860  751.702        1
         9.0      340.216  766.250        1
         9.0      356.492  780.084        1
         9.0       12.687  793.209        1
         9.0       28.800  805.634        1
         9.0       44.832  817.369        1
         9.0       60.783  828.429        1
         9.0       76.653  838.829        1
         9.0       92.441  848.587        1
         9.0      108.149  857.723        1
         9.0      123.775  866.258        1
         9.0      139.320  874.214        1
         9.0      154.784  881.614        1
         9.0      170.167  888.482        1
         9.0      185.468  894.843        1
         9.0      200.689  900.721        1
         9.0      215.828  906.142        1
         9.0      230.886  911.129        1
         9.0      245.863  915.709        1
         9.0      260.759  919.905        1
         9.0      275.573  923.740        1
         9.0      290.306  927.239        1
         9.0      304.959  930.424        1
         9.0      319.530  933.317        1
         9.0      334.019  935.939        1
         9.0      348.428  938.311        1
         9.0        2.755  940.450        1
         9.0       17.002  942.377        1
         9.0       31.167  944.108        1
         9.0       45.251  945.660        1
         9.0       59.254  947.048        1
         9.0       73.175  948.287        1
         9.0       87.016  949.390        1
         9.0      100.775  950.371        1
         9.0      114.453  951.240        1
         9.0      128.050  952.009        1
         9.0      141.565  952.688        1
         9.0      155.000  953.285        1
         9.0      168.353  953.810        1
         9.0      181.625  954.270        1
         9.0      194.816  954.673        1
         9.0      207.926  955.024        1
         9.0      220.955  955.330        1
         9.0      233.902  955.596        1
         9.0      246.769  955.826        1
         9.0      259.554  956.025        1
         9.0      272.258  956.196        1
         9.0      284.881  956.344        1
         9.0      297.422  956.470        1
         9.0      309.883  956.579        1
         9.0      322.262  956.672        1
         9.0      334.560  956.750        1
         9.0      346.777  956.817        1
         9.0      358.912  956.874        1
         9.0       10.967  956.922        1
         9.0       22.940  956.963        1
         9.0       34.833  956.997        1
         9.0       46.644  957.026        1
         9.0       58.373  957.050        1
         9.0       70.022  957.070        1
         9.0       81.590  957.086        1
         9.0       93.076  957.100        1
         9.0      104.481  957.112        1
         9.0      115.805  957.121        1
         9.0      127.048  957.129        1
         9.0      138.209  957.135        1
         9.0      149.290  957.140        1
         9.0      160.289  957.145        1
         9.0      171.207  957.148        1
         9.0      182.044  957.151        1
         9.0      192.800  957.153        1
         9.0      203.475  957.155        1
         9.0      214.068  957.157        1
         9.0      224.580  957.158        1
         9.0      235.011  957.159        1
         9.0      245.361  957.160        1
         9.0      255.630  957.160        1
         9.0      265.817  957.161        1
         9.0      275.924  957.161        1
         9.0      285.949  957.161        1
         9.0      295.893  957.162        1
         9.0      305.756  957.162        1
         9.0      315.537  957.162        1
         9.0      325.238  957.162        1
         9.0      334.857  957.162        1
         9.0      344.395  957.162        1
         9.0      353.852  957.162        1
         9.0        3.228  957.162        1
         9.0       12.522  957.162        1
         9.0       21.736  957.162        1
         9.0       30.868  957.162        1
         9.0       39.919  957.162        1
         9.0       48.889  957.162        1
         9.0       57.778  957.162        1
         9.0       66.585  957.162        1
         9.0       75.311  957.162        1
         9.0       83.957  957.162        1
         9.0       92.521  957.162        1
         9.0      101.003  957.162        1
         9.0      109.405  957.162        1
         9.0      117.726  957.162        1
         9.0      125.965  957.162        1
         9.0      134.123  957.162        1
         9.0      142.200  957.162        1
         9.0      150.196  957.162        1
         9.0      158.110  957.162        1
         9.0      165.944  957.162        1
         9.0      173.696  957.162        1
         9.0      181.367  957.162        1
         9.0      188.957  957.162        1
         9.0      196.466  957.162        1
         9.0      203.893  957.162        1
         9.0      211.240  957.162        1
         9.0      218.505  957.162        1
         9.0      225.689  957.162        1
         9.0      232.792  957.162        1
         9.0      239.813  957.162        1
         9.0      246.754  957.162        1
         9.0      253.613  957.162        1
         9.0      260.391  957.162        1
         9.0      267.088  957.162        1
         9.0      273.704  957.162        1
         9.0      280.239  957.162        1
         9.0      286.692  957.162        1
         9.0      293.064  957.162        1
         9.0      299.356  957.162        1
         9.0      305.565  957.162        1
         9.0      311.694  957.162        1
         9.0      317.742  957.162        1
         9.0      323.708  957.162        1
         9.0      329.593  957.162        1
         9.0      335.397  957.162        1
         9.0      341.120  957.162        1
         9.0      346.762  957.162        1
         9.0      352.322  957.162        1
         9.0      357.802  957.162        1
         9.0        3.200  957.162        1
         9.0        8.517  957.162        1
         9.0       13.753  957.162        1
         9.0       18.907  957.162        1
         9.0       23.981  957.162        1
         9.0       28.973  957.162        1
         9.0       33.884  957.162        1
         9.0       38.714  957.162        1
         9.0       43.463  957.162        1
         9.0       48.131  957.162        1
         9.0       52.717  957.162        1
         9.0       57.222  957.162        1
         9.0       61.646  957.162        1
         9.0       65.989  957.162        1
         9.0       70.251  957.162        1
         9.0       74.431  957.162        1
         9.0       78.531  957.162        1
         9.0       82.549  957.162        1
         9.0       86.486  957.162        1
         9.0       90.342  957.162        1
         9.0       94.116  957.162        1
         9.0       97.810  957.162        1
         9.0      101.422  957.162        1
         9.0      104.953  957.162        1
         9.0      108.403  957.162        1
         9.0      111.772  957.162        1
         9.0      115.060  957.162        1
         9.0      118.266  957.162        1
         9.0      121.391  957.162        1
         9.0      124.435  957.162        1
         9.0      127.398  957.162        1
         9.0      130.280  957.162        1
         9.0      133.081  957.162        1
         9.0      135.800  957.162        1
         9.0      138.438  957.162        1
         9.0      140.995  957.162        1
         9.0      143.471  957.162        1
         9.0      145.866  957.162        1
         9.0      148.179  957.162        1
         9.0      150.412  957.162        1
         9.0      152.563  957.162        1
         9.0      154.633  957.162        1
         9.0      156.621  957.162        1
         9.0      158.529  957.162        1
         9.0      160.356  957.162        1
         9.0      162.101  957.162        1
         9.0      163.765  957.162        1
         9.0      165.348  957.162        1
         9.0      166.850  957.162        1
         9.0      168.270  957.162        1
         9.0      169.610  957.162        1
         9.0      170.868  957.162        1
         9.0      172.045  957.162        1
         9.0      173.141  957.162        1
         9.0      174.155  957.162        1
         9.0      175.089  957.162        1
         9.0      175.941  957.162        1
         9.0      176.712  957.162        1
         9.0      177.402  957.162        1
         9.0      178.011  957.162        1
         9.0      178.539  957.162        1
         9.0      178.985  957.162        1
         9.0      179.351  957.162        1
         9.0      179.635  957.162        1
         9.0      179.838  957.162        1
         9.0      179.959  957.162        1
         9.0      180.000  957.162        1
         9.0      179.959  957.162        1
         9.0      179.838  957.162        1
         9.0      179.635  957.162        1
         9.0      179.351  957.162        1
         9.0      178.985  957.162        1
         9.0      178.539  957.162        1
         9.0      178.011  957.162        1
         9.0      177.402  957.162        1
         9.0      176.712  957.162        1
         9.0      175.941  957.162        1
         9.0      175.089  957.162        1
         9.0      174.155  957.162        1
         9.0      173.141  957.162        1
         9.0      172.045  957.162        1
         9.0      170.868  957.162        1
         9.0      169.610  957.162        1
         9.0      168.270  957.162        1
         9.0      166.850  957.162        1
         9.0      165.348  957.162        1
         9.0      163.765  957.162        1
         9.0      162.101  957.162        1
         9.0      160.356  957.162        1
         9.0      158.529  957.162        1
         9.0      156.621  957.162        1
         9.0      154.633  957.162        1
         9.0      152.563  957.162        1
         9.0      150.412  957.162        1
         9.0      148.179  957.162        1
         9.0      145.866  957.162        1
         9.0      143.471  957.162        1
         9.0      140.995  957.162        1
         9.0      138.438  957.162        1
         9.0      135.800  957.162        1
         9.0      133.081  957.162        1
         9.0      130.280  957.162        1
         9.0      127.398  957.162        1
         9.0      124.435  957.162        1
         9.0      121.391  957.162        1
         9.0      118.266  957.162        1
         9.0      115.060  957.162        1
         9.0      111.772  957.162        1
         9.0      108.403  957.162        1
         9.0      104.953  957.162        1
         9.0      101.422  957.162        1
         9.0       97.810  957.162        1
         9.0       94.116  957.162        1
         9.0       90.342  957.162        1
         9.0       86.486  957.162        1
         9.0       82.549  957.162        1
         9.0       78.531  957.162        1
         9.0       74.431  957.162        1
         9.0       70.251  957.162        1
         9.0       65.989  957.162        1
         9.0       61.646  957.162        1
         9.0       57.222  957.162        1
         9.0       52.717  957.162        1
         9.0       48.131  957.162        1
         9.0       43.463  957.162        1
         9.0       38.714  957.162        1
         9.0       33.884  957.162        1
         9.0       28.973  957.162        1
         9.0       23.981  957.162        1
         9.0       18.907  957.162        1
         9.0       13.753  957.162        1
         9.0        8.517  957.162        1
         9.0        3.200  957.162        1
         9.0      357.802  957.162        1
         9.0      352.322  957.162        1
         9.0      346.762  957.162        1
         9.0      341.120  957.162        1
         9.0      335.397  957.162        1
         9.0      329.593  957.162        1
         9.0      323.708  957.162        1
         9.0      317.742  957.162        1
         9.0      311.694  957.162        1
         9.0      305.565  957.162        1
         9.0      299.356  957.162        1
         9.0      293.064  957.162        1
         9.0      286.692  957.162        1
         9.0      280.239  957.162        1
         9.0      273.704  957.162        1
         9.0      267.088  957.162        1
         9.0      260.391  957.162        1
         9.0      253.613  957.162        1
         9.0      246.754  957.162        1
         9.0      239.813  957.162        1
         9.0      232.792  957.162        1
         9.0      225.689  957.162        1
         9.0      218.505  957.162        1
         9.0      211.240  957.162        1
         9.0      203.893  957.162        1
         9.0      196.466  957.162        1
         9.0      188.957  957.162        1
         9.0      181.367  957.162        1
         9.0      173.696  957.162        1
         9.0      165.944  957.162        1
         9.0      158.110  957.162        1
         9.0      150.196  957.162        1
         9.0      142.200  957.162        1
         9.0      134.123  957.162        1
         9.0      125.965  957.162        1
         9.0      117.726  957.162        1
         9.0      109.405  957.162        1
         9.0      101.003  957.162        1
         9.0       92.521  957.162        1
         9.0       83.957  957.162        1
         9.0       75.311  957.162        1
         9.0       66.585  957.162        1
         9.0       57.778  957.162        1
         9.0       48.889  957.162        1
         9.0       39.919  957.162        1
         9.0       30.868  957.162        1
         9.0       21.736  957.162        1
         9.0       12.522  957.162        1
         9.0        3.228  957.162        1
         9.0      353.852  957.162        1
         9.0      344.395  957.162        1
         9.0      334.857  957.162        1
         9.0      325.238  957.162        1
         9.0      315.537  957.162        1
         9.0      305.756  957.162        1
         9.0      295.893  957.162        1
         9.0      285.949  957.161        1
         9.0      275.924  957.161        1
         9.0      265.817  957.161        1
         9.0      255.630  957.160        1
         9.0      245.361  957.160        1
         9.0      235.011  957.159        1
         9.0      224.580  957.158        1
         9.0      214.068  957.157        1
         9.0      203.475  957.155        1
         9.0      192.800  957.153        1
         9.0      182.044  957.151        1
         9.0      171.207  957.148        1
         9.0      160.289  957.145        1
         9.0      149.290  957.140        1
         9.0      138.209  957.135        1
         9.0      127.048  957.129        1
         9.0      115.805  957.121        1
         9.0      104.481  957.112        1
         9.0       93.076  957.100        1
         9.0       81.590  957.086        1
         9.0       70.022  957.070        1
         9.0       58.373  957.050        1
         9.0       46.644  957.026        1
         9.0       34.833  956.997        1
         9.0       22.940  956.963        1
         9.0       10.967  956.922        1
         9.0      358.912  956.874        1
         9.0      346.777  956.817        1
         9.0      334.560  956.750        1
         9.0      322.262  956.672        1
         9.0      309.883  956.579        1
         9.0      297.422  956.470        1
         9.0      284.881  956.344        1
         9.0      272.258  956.196        1
         9.0      259.554  956.025        1
         9.0      246.769  955.826        1
         9.0      233.902  955.596        1
         9.0      220.955  955.330        1
         9.0      207.926  955.024        1
         9.0      194.816  954.673        1
         9.0      181.625  954.270        1
         9.0      168.353  953.810        1
         9.0      155.000  953.285        1
         9.0      141.565  952.688        1
         9.0      128.050  952.009        1
         9.0      114.453  951.240        1
         9.0      100.775  950.371        1
         9.0       87.016  949.390        1
         9.0       73.175  948.287        1
         9.0       59.254  947.048        1
         9.0       45.251  945.660        1
         9.0       31.167  944.108        1
         9.0       17.002  942.377        1
         9.0        2.755  940.450        1
         9.0      348.428  938.311        1
         9.0      334.019  935.939        1
         9.0      319.530  933.317        1
         9.0      304.959  930.424        1
         9.0      290.306  927.239        1
         9.0      275.573  923.740        1
         9.0      260.759  919.905        1
         9.0      245.863  915.709        1
         9.0      230.886  911.129        1
         9.0      215.828  906.142        1
         9.0      200.689  900.721        1
         9.0      185.468  894.843        1
         9.0      170.167  888.482        1
         9.0      154.784  881.614        1
         9.0      139.320  874.214        1
         9.0      123.775  866.258        1
         9.0      108.149  857.723        1
         9.0       92.441  848.587        1
         9.0       76.653  838.829        1
         9.0       60.783  828.429        1
         9.0       44.832  817.369        1
         9.0       28.800  805.634        1
         9.0       12.687  793.209        1
         9.0      356.492  780.084        1
         9.0      340.216  766.250        1
         9.0      323.860  751.702        1
         9.0      307.422  736.438        1
         9.0      290.902  720.458        1
         9.0      274.302  703.770        1
         9.0      257.620  686.380        1
         9.0      240.858  668.304        1
         9.0      224.014  649.559        1
         9.0      207.089  630.167        1
         9.0      190.082  610.155        1
         9.0      172.995  589.554        1
         9.0      155.826  568.402        1
         9.0      138.577  546.739        1
         9.0      121.246  524.612        1
         9.0      103.834  502.071        1
         9.0       86.340  479.172        1
         9.0       68.766  455.975        1
         9.0       51.110  432.544        1
         9.0       33.373  408.947        1
         9.0       15.555  385.257        1
         9.0      357.656  361.548        1
         9.0      339.676  337.901        1
         9.0      321.614  314.395        1
         9.0      303.472  291.116        1
         9.0      285.248  268.148        1
         9.0      266.943  245.578        1
         9.0      248.556  223.495        1
         9.0      230.089  201.986        1
         9.0      211.540  181.139        1
         9.0      192.911  161.040        1
         9.0      174.200  141.774        1
         9.0      155.408  123.426        1
         9.0      136.534  106.075        1
         9.0      117.580   89.799        1
         9.0       98.544   74.672        1
         9.0       79.428   60.761        1
         9.0       60.230   48.132        1
         9.0       40.950   36.844        1
         9.0       21.590   26.949        1
         9.0        2.149   18.496        1
         9.0      342.626   11.522        1
         9.0      323.022    6.064        1
         9.0      303.337    2.146        1
         9.0      283.571    0.000        1
        18.0        0.000    0.000        0
         9.0       73.571    0.000        1
         9.0       93.337    2.146        1
         9.0      113.022    6.064        1
         9.0      132.626   11.522        1
         9.0      152.149   18.496        1
         9.0      171.590   26.949        1
         9.0      190.950   36.844        1
         9.0      210.230   48.132        1
         9.0      229.428   60.761        1
         9.0      248.544   74.672        1
         9.0      267.580   89.799        1
         9.0      286.534  106.075        1
         9.0      305.408  123.426        1
         9.0      324.200  141.774        1
         9.0      342.911  161.040        1
         9.0        1.540  181.139        1
         9.0       20.089  201.986        1
         9.0       38.556  223.495        1
         9.0       56.943  245.578        1
         9.0       75.248  268.148        1
         9.0       93.472  291.116        1
         9.0      111.614  314.395        1
         9.0      129.676  337.901        1
         9.0      147.656  361.548        1
         9.0      165.555  385.257        1
         9.0      183.373  408.947        1
         9.0      201.110  432.544        1
         9.0      218.766  455.975        1
         9.0      236.340  479.172        1
         9.0      253.834  502.071        1
         9.0      271.246  524.612        1
         9.0      288.577  546.739        1
         9.0      305.826  568.402        1
         9.0      322.995  589.554        1
         9.0      340.082  610.155        1
         9.0      357.089  630.167        1
         9.0       14.014  649.559        1
         9.0       30.858  668.304        1
         9.0       47.620  686.380        1
         9.0       64.302  703.770        1
         9.0       80.902  720.458        1
         9.0       97.422  736.438        1
         9.0      113.860  751.702        1
         9.0      130.216  766.250        1
         9.0      146.492  780.084        1
         9.0      162.687  793.209        1
         9.0      178.800  805.634        1
         9.0      194.832  817.369        1
         9.0      210.783  828.429        1
         9.0      226.653  838.829        1
         9.0      242.441  848.587        1
         9.0      258.149  857.723        1
         9.0      273.775  866.258        1
         9.0      289.320  874.214        1
         9.0      304.784  881.614        1
         9.0      320.167  888.482        1
         9.0      335.468  894.843        1
         9.0      350.689  900.721        1
         9.0        5.828  906.142        1
         9.0       20.886  911.129        1
         9.0       35.863  915.709        1
         9.0       50.759  919.905        1
         9.0       65.573  923.740        1
         9.0       80.306  927.239        1
         9.0       94.959  930.424        1
         9.0      109.530  933.317        1
         9.0      124.019  935.939        1
         9.0      138.428  938.311        1
         9.0      152.755  940.450        1
         9.0      167.002  942.377        1
         9.0      181.167  944.108        1
         9.0      195.251  945.660        1
         9.0      209.254  947.048        1
         9.0      223.175  948.287        1
         9.0      237.016  949.390        1
         9.0      250.775  950.371        1
         9.0      264.453  951.240        1
         9.0      278.050  952.009        1
         9.0      291.565  952.688        1
         9.0      305.000  953.285        1
         9.0      318.353  953.810        1
         9.0      331.625  954.270        1
         9.0      344.816  954.673        1
         9.0      357.926  955.024        1
         9.0       10.955  955.330        1
         9.0       23.902  955.596        1
         9.0       36.769  955.826        1
         9.0       49.554  956.025        1
         9.0       62.258  956.196        1
         9.0       74.881  956.344        1
         9.0       87.422  956.470        1
         9.0       99.883  956.579        1
         9.0      112.262  956.672        1
         9.0      124.560  956.750        1
         9.0      136.777  956.817        1
         9.0      148.912  956.874        1
         9.0      160.967  956.922        1
         9.0      172.940  956.963        1
         9.0      184.833  956.997        1
         9.0      196.644  957.026        1
         9.0      208.373  957.050        1
         9.0      220.022  957.070        1
         9.0      231.590  957.086        1
         9.0      243.076  957.100        1
         9.0      254.481  957.112        1
         9.0      265.805  957.121        1
         9.0      277.048  957.129        1
         9.0      288.209  957.135        1
         9.0      299.290  957.140        1
         9.0      310.289  957.145        1
         9.0      321.207  957.148        1
         9.0      332.044  957.151        1
         9.0      342.800  957.153        1
         9.0      353.475  957.155        1
         9.0        4.068  957.157        1
         9.0       14.580  957.158        1
         9.0       25.011  957.159        1
         9.0       35.361  957.160        1
         9.0       45.630  957.160        1
         9.0       55.817  957.161        1
         9.0       65.924  957.161        1
         9.0       75.949  957.161        1
         9.0       85.893  957.162        1
         9.0       95.756  957.162        1
         9.0      105.537  957.162        1
         9.0      115.238  957.162        1
         9.0      124.857  957.162        1
         9.0      134.395  957.162        1
         9.0      143.852  957.162        1
         9.0      153.228  957.162        1
         9.0      162.522  957.162        1
         9.0      171.736  957.162        1
         9.0      180.868  957.162        1
         9.0      189.919  957.162        1
         9.0      198.889  957.162        1
         9.0      207.778  957.162        1
         9.0      216.585  957.162        1
         9.0      225.311  957.162        1
         9.0      233.957  957.162        1
         9.0      242.521  957.162        1
         9.0      251.003  957.162        1
         9.0      259.405  957.162        1
         9.0      267.726  957.162        1
         9.0      275.965  957.162        1
         9.0      284.123  957.162        1
         9.0      292.200  957.162        1
         9.0      300.196  957.162        1
         9.0      308.110  957.162        1
         9.0      315.944  957.162        1
         9.0      323.696  957.162        1
         9.0      331.367  957.162        1
         9.0      338.957  957.162        1
         9.0      346.466  957.162        1
         9.0      353.893  957.162        1
         9.0        1.240  957.162        1
         9.0        8.505  957.162        1
         9.0       15.689  957.162        1
         9.0       22.792  957.162        1
         9.0       29.813  957.162        1
         9.0       36.754  957.162        1
         9.0       43.613  957.162        1
         9.0       50.391  957.162        1
         9.0       57.088  957.162        1
         9.0       63.704  957.162        1
         9.0       70.239  957.162        1
         9.0       76.692  957.162        1
         9.0       83.064  957.162        1
         9.0       89.356  957.162        1
         9.0       95.565  957.162        1
         9.0      101.694  957.162        1
         9.0      107.742  957.162        1
         9.0      113.708  957.162        1
         9.0      119.593  957.162        1
         9.0      125.397  957.162        1
         9.0      131.120  957.162        1
         9.0      136.762  957.162        1
         9.0      142.322  957.162        1
         9.0      147.802  957.162        1
         9.0      153.200  957.162        1
         9.0      158.517  957.162        1
         9.0      163.753  957.162        1
         9.0      168.907  957.162        1
         9.0      173.981  957.162        1
         9.0      178.973  957.162        1
         9.0      183.884  957.162        1
         9.0      188.714  957.162        1
         9.0      193.463  957.162        1
         9.0      198.131  957.162        1
         9.0      202.717  957.162        1
         9.0      207.222  957.162        1
         9.0      211.646  957.162        1
         9.0      215.989  957.162        1
         9.0      220.251  957.162        1
         9.0      224.431  957.162        1
         9.0      228.531  957.162        1
         9.0      232.549  957.162        1
         9.0      236.486  957.162        1
         9.0      240.342  957.162        1
         9.0      244.116  957.162        1
         9.0      247.810  957.162        1
         9.0      251.422  957.162        1
         9.0      254.953  957.162        1
         9.0      258.403  957.162        1
         9.0      261.772  957.162        1
         9.0      265.060  957.162        1
         9.0      268.266  957.162        1
         9.0      271.391  957.162        1
         9.0      274.435  957.162        1
         9.0      277.398  957.162        1
         9.0      280.280  957.162        1
         9.0      283.081  957.162        1
         9.0      285.800  957.162        1
         9.0      288.438  957.162        1
         9.0      290.995  957.162        1
         9.0      293.471  957.162        1
         9.0      295.866  957.162        1
         9.0      298.179  957.162        1
         9.0      300.412  957.162        1
         9.0      302.563  957.162        1
         9.0      304.633  957.162        1
         9.0      306.621  957.162        1
         9.0      308.529  957.162        1
         9.0      310.356  957.162        1
         9.0      312.101  957.162        1
         9.0      313.765  957.162        1
         9.0      315.348  957.162        1
         9.0      316.850  957.162        1
         9.0      318.270  957.162        1
         9.0      319.610  957.162        1
         9.0      320.868  957.162        1
         9.0      322.045  957.162        1
         9.0      323.141  957.162        1
         9.0      324.155  957.162        1
         9.0      325.089  957.162        1
         9.0      325.941  957.162        1
         9.0      326.712  957.162        1
         9.0      327.402  957.162        1
         9.0      328.011  957.162        1
         9.0      328.539  957.162        1
         9.0      328.985  957.162        1
         9.0      329.351  957.162        1
         9.0      329.635  957.162        1
         9.0      329.838  957.162        1
         9.0      329.959  957.162        1
         9.0      330.000  957.162        1
         9.0      329.959  957.162        1
         9.0      329.838  957.162        1
         9.0      329.635  957.162        1
         9.0      329.351  957.162        1
         9.0      328.985  957.162        1
         9.0      328.539  957.162        1
         9.0      328.011  957.162        1
         9.0      327.402  957.162        1
         9.0      326.712  957.162        1
         9.0      325.941  957.162        1
         9.0      325.089  957.162        1
         9.0      324.155  957.162        1
         9.0      323.141  957.162        1
         9.0      322.045  957.162        1
         9.0      320.868  957.162        1
         9.0      319.610  957.162        1
         9.0      318.270  957.162        1
         9.0      316.850  957.162        1
         9.0      315.348  957.162        1
         9.0      313.765  957.162        1
         9.0      312.101  957.162        1
         9.0      310.356  957.162        1
         9.0      308.529  957.162        1
         9.0      306.621  957.162        1
         9.0      304.633  957.162        1
         9.0      302.563  957.162        1
         9.0      300.412  957.162        1
         9.0      298.179  957.162        1
         9.0      295.866  957.162        1
         9.0      293.471  957.162        1
         9.0      290.995  957.162        1
         9.0      288.438  957.162        1
         9.0      285.800  957.162        1
         9.0      283.081  957.162        1
         9.0      280.280  957.162        1
         9.0      277.398  957.162        1
         9.0      274.435  957.162        1
         9.0      271.391  957.162        1
         9.0      268.266  957.162        1
         9.0      265.060  957.162        1
         9.0      261.772  957.162        1
         9.0      258.403  957.162        1
         9.0      254.953  957.162        1
         9.0      251.422  957.162        1
         9.0      247.810  957.162        1
         9.0      244.116  957.162        1
         9.0      240.342  957.162        1
         9.0      236.486  957.162        1
         9.0      232.549  957.162        1
         9.0      228.531  957.162        1
         9.0      224.431  957.162        1
         9.0      220.251  957.162        1
         9.0      215.989  957.162        1
         9.0      211.646  957.162        1
         9.0      207.222  957.162        1
         9.0      202.717  957.162        1
         9.0      198.131  957.162        1
         9.0      193.463  957.162        1
         9.0      188.714  957.162        1
         9.0      183.884  957.162        1
         9.0      178.973  957.162        1
         9.0      173.981  957.162        1
         9.0      168.907  957.162        1
         9.0      163.753  957.162        1
         9.0      158.517  957.162        1
         9.0      153.200  957.162        1
         9.0      147.802  957.162        1
         9.0      142.322  957.162        1
         9.0      136.762  957.162        1
         9.0      131.120  957.162        1
         9.0      125.397  957.162        1
         9.0      119.593  957.162        1
         9.0      113.708  957.162        1
         9.0      107.742  957.162        1
         9.0      101.694  957.162        1
         9.0       95.565  957.162        1
         9.0       89.356  957.162        1
         9.0       83.064  957.162        1
         9.0       76.692  957.162        1
         9.0       70.239  957.162        1
         9.0       63.704  957.162        1
         9.0       57.088  957.162        1
         9.0       50.391  957.162        1
         9.0       43.613  957.162        1
         9.0       36.754  957.162        1
         9.0       29.813  957.162        1
         9.0       22.792  957.162        1
         9.0       15.689  957.162        1
         9.0        8.505  957.162        1
         9.0        1.240  957.162        1
         9.0      353.893  957.162        1
         9.0      346.466  957.162        1
         9.0      338.957  957.162        1
         9.0      331.367  957.162        1
         9.0      323.696  957.162        1
         9.0      315.944  957.162        1
         9.0      308.110  957.162        1
         9.0      300.196  957.162        1
         9.0      292.200  957.162        1
         9.0      284.123  957.162        1
         9.0      275.965  957.162        1
         9.0      267.726  957.162        1
         9.0      259.405  957.162        1
         9.0      251.003  957.162        1
         9.0      242.521  957.162        1
         9.0      233.957  957.162        1
         9.0      225.311  957.162        1
         9.0      216.585  957.162        1
         9.0      207.778  957.162        1
         9.0      198.889  957.162        1
         9.0      189.919  957.162        1
         9.0      180.868  957.162        1
         9.0      171.736  957.162        1
         9.0      162.522  957.162        1
         9.0      153.228  957.162        1
         9.0      143.852  957.162        1
         9.0      134.395  957.162        1
         9.0      124.857  957.162        1
         9.0      115.238  957.162        1
         9.0      105.537  957.162        1
         9.0       95.756  957.162        1
         9.0       85.893  957.162        1
         9.0       75.949  957.161        1
         9.0       65.924  957.161        1
         9.0       55.817  957.161        1
         9.0       45.630  957.160        1
         9.0       35.361  957.160        1
         9.0       25.011  957.159        1
         9.0       14.580  957.158        1
         9.0        4.068  957.157        1
         9.0      353.475  957.155        1
         9.0      342.800  957.153        1
         9.0      332.044  957.151        1
         9.0      321.207  957.148        1
         9.0      310.289  957.145        1
         9.0      299.290  957.140        1
         9.0      288.209  957.135        1
         9.0      277.048  957.129        1
         9.0      265.805  957.121        1
         9.0      254.481  957.112        1
         9.0      243.076  957.100        1
         9.0      231.590  957.086        1
         9.0      220.022  957.070        1
         9.0      208.373  957.050        1
         9.0      196.644  957.026        1
         9.0      184.833  956.997        1
         9.0      172.940  956.963        1
         9.0      160.967  956.922        1
         9.0      148.912  956.874        1
         9.0      136.777  956.817        1
         9.0      124.560  956.750        1
         9.0      112.262  956.672        1
         9.0       99.883  956.579        1
         9.0       87.422  956.470        1
         9.0       74.881  956.344        1
         9.0       62.258  956.196        1
         9.0       49.554  956.025        1
         9.0       36.769  955.826        1
         9.0       23.902  955.596        1
         9.0       10.955  955.330        1
         9.0      357.926  955.024        1
         9.0      344.816  954.673        1
         9.0      331.625  954.270        1
         9.0      318.353  953.810        1
         9.0      305.000  953.285        1
         9.0      291.565  952.688        1
         9.0      278.050  952.009        1
         9.0      264.453  951.240        1
         9.0      250.775  950.371        1
         9.0      237.016  949.390        1
         9.0      223.175  948.287        1
         9.0      209.254  947.048        1
         9.0      195.251  945.660        1
         9.0      181.167  944.108        1
         9.0      167.002  942.377        1
         9.0      152.755  940.450        1
         9.0      138.428  938.311        1
         9.0      124.019  935.939        1
         9.0      109.530  933.317        1
         9.0       94.959  930.424        1
         9.0       80.306  927.239        1
         9.0       65.573  923.740        1
         9.0       50.759  919.905        1
         9.0       35.863  915.709        1
         9.0       20.886  911.129        1
         9.0        5.828  906.142        1
         9.0      350.689  900.721        1
         9.0      335.468  894.843        1
         9.0      320.167  888.482        1
         9.0      304.784  881.614        1
         9.0      289.320  874.214        1
         9.0      273.775  866.258        1
         9.0      258.149  857.723        1
         9.0      242.441  848.587        1
         9.0      226.653  838.829        1
         9.0      210.783  828.429        1
         9.0      194.832  817.369        1
         9.0      178.800  805.634        1
         9.0      162.687  793.209        1
         9.0      146.492  780.084        1
         9.0      130.216  766.250        1
         9.0      113.860  751.702        1
         9.0       97.422  736.438        1
         9.0       80.902  720.458        1
         9.0       64.302  703.770        1
         9.0       47.620  686.380        1
         9.0       30.858  668.304        1
         9.0       14.014  649.559        1
         9.0      357.089  630.167        1
         9.0      340.082  610.155        1
         9.0      322.995  589.554        1
         9.0      305.826  568.402        1
         9.0      288.577  546.739        1
         9.0      271.246  524.612        1
         9.0      253.834  502.071        1
         9.0      236.340  479.172        1
         9.0      218.766  455.975        1
         9.0      201.110  432.544        1
         9.0      183.373  408.947        1
         9.0      165.555  385.257        1
         9.0      147.656  361.548        1
         9.0      129.676  337.901        1
         9.0      111.614  314.395        1
         9.0       93.472  291.116        1
         9.0       75.248  268.148        1
         9.0       56.943  245.578        1
         9.0       38.556  223.495        1
         9.0       20.089  201.986        1
         9.0        1.540  181.139        1
         9.0      342.911  161.040        1
         9.0      324.200  141.774        1
         9.0      305.408  123.426        1
         9.0      286.534  106.075        1
         9.0      267.580   89.799        1
         9.0      248.544   74.672        1
         9.0      229.428   60.761        1
         9.0      210.230   48.132        1
         9.0      190.950   36.844        1
         9.0      171.590   26.949        1
         9.0      152.149   18.496        1
         9.0      132.626   11.522        1
         9.0      113.022    6.064        1
         9.0       93.337    2.146        1
         9.0       73.571    0.000        1
        18.0        0.000    0.000        0
         9.0      343.571    0.000        1
         9.0        3.337    2.146        1
         9.0       23.022    6.064        1
         9.0       42.626   11.522        1
         9.0       62.149   18.496        1
         9.0       81.590   26.949        1
         9.0      100.950   36.844        1
         9.0      120.230   48.132        1
         9.0      139.428   60.761        1
         9.0      158.544   74.672        1
         9.0      177.580   89.799        1
         9.0      196.534  106.075        1
         9.0      215.408  123.426        1
         9.0      234.200  141.774        1
         9.0      252.911  161.040        1
         9.0      271.540  181.139        1
         9.0      290.089  201.986        1
         9.0      308.556  223.495        1
         9.0      326.943  245.578        1
         9.0      345.248  268.148        1
         9.0        3.472  291.116        1
         9.0       21.614  314.395        1
         9.0       39.676  337.901        1
         9.0       57.656  361.548        1
         9.0       75.555  385.257        1
         9.0       93.373  408.947        1
         9.0      111.110  432.544        1
         9.0      128.766  455.975        1
         9.0      146.340  479.172        1
         9.0      163.834  502.071        1
         9.0      181.246  524.612        1
         9.0      198.577  546.739        1
         9.0      215.826  568.402        1
         9.0      232.995  589.554        1
         9.0      250.082  610.155        1
         9.0      267.089  630.167        1
         9.0      284.014  649.559        1
         9.0      300.858  668.304        1
         9.0      317.620  686.380        1
         9.0      334.302  703.770        1
         9.0      350.902  720.458        1
         9.0        7.422  736.438        1
         9.0       23.860  751.702        1
         9.0       40.216  766.250        1
         9.0       56.492  780.084        1
         9.0       72.687  793.209        1
         9.0       88.800  805.634        1
         9.0      104.832  817.369        1
         9.0      120.783  828.429        1
         9.0      136.653  838.829        1
         9.0      152.441  848.587        1
         9.0      168.149  857.723        1
         9.0      183.775  866.258        1
         9.0      199.320  874.214        1
         9.0      214.784  881.614        1
         9.0      230.167  888.482        1
         9.0      245.468  894.843        1
         9.0      260.689  900.721        1
         9.0      275.828  906.142        1
         9.0      290.886  911.129        1
         9.0      305.863  915.709        1
         9.0      320.759  919.905        1
         9.0      335.573  923.740        1
         9.0      350.306  927.239        1
         9.0        4.959  930.424        1
         9.0       19.530  933.317        1
         9.0       34.019  935.939        1
         9.0       48.428  938.311        1
         9.0       62.755  940.450        1
         9.0       77.002  942.377        1
         9.0       91.167  944.108        1
         9.0      105.251  945.660        1
         9.0      119.254  947.048        1
         9.0      133.175  948.287        1
         9.0      147.016  949.390        1
         9.0      160.775  950.371        1
         9.0      174.453  951.240        1
         9.0      188.050  952.009        1
         9.0      201.565  952.688        1
         9.0      215.000  953.285        1
         9.0      228.353  953.810        1
         9.0      241.625  954.270        1
         9.0      254.816  954.673        1
         9.0      267.926  955.024        1
         9.0      280.955  955.330        1
         9.0      293.902  955.596        1
         9.0      306.769  955.826        1
         9.0      319.554  956.025        1
         9.0      332.258  956.196        1
         9.0      344.881  956.344        1
         9.0      357.422  956.470        1
         9.0        9.883  956.579        1
         9.0       22.262  956.672        1
         9.0       34.560  956.750        1
         9.0       46.777  956.817        1
         9.0       58.912  956.874        1
         9.0       70.967  956.922        1
         9.0       82.940  956.963        1
         9.0       94.833  956.997        1
         9.0      106.644  957.026        1
         9.0      118.373  957.050        1
         9.0      130.022  957.070        1
         9.0      141.590  957.086        1
         9.0      153.076  957.100        1
         9.0      164.481  957.112        1
         9.0      175.805  957.121        1
         9.0      187.048  957.129        1
         9.0      198.209  957.135        1
         9.0      209.290  957.140        1
         9.0      220.289  957.145        1
         9.0      231.207  957.148        1
         9.0      242.044  957.151        1
         9.0      252.800  957.153        1
         9.0      263.475  957.155        1
         9.0      274.068  957.157        1
         9.0      284.580  957.158        1
         9.0      295.011  957.159        1
         9.0      305.361  957.160        1
         9.0      315.630  957.160        1
         9.0      325.817  957.161        1
         9.0      335.924  957.161        1
         9.0      345.949  957.161        1
         9.0      355.893  957.162        1
         9.0        5.756  957.162        1
         9.0       15.537  957.162        1
         9.0       25.238  957.162        1
         9.0       34.857  957.162        1
         9.0       44.395  957.162        1
         9.0       53.852  957.162        1
         9.0       63.228  957.162        1
         9.0       72.522  957.162        1
         9.0       81.736  957.162        1
         9.0       90.868  957.162        1
         9.0       99.919  957.162        1
         9.0      108.889  957.162        1
         9.0      117.778  957.162        1
         9.0      126.585  957.162        1
         9.0      135.311  957.162        1
         9.0      143.957  957.162        1
         9.0      152.521  957.162        1
         9.0      161.003  957.162        1
         9.0      169.405  957.162        1
         9.0      177.726  957.162        1
         9.0      185.965  957.162        1
         9.0      194.123  957.162        1
         9.0      202.200  957.162        1
         9.0      210.196  957.162        1
         9.0      218.110  957.162        1
         9.0      225.944  957.162        1
         9.0      233.696  957.162        1
         9.0      241.367  957.162        1
         9.0      248.957  957.162        1
         9.0      256.466  957.162        1
         9.0      263.893  957.162        1
         9.0      271.240  957.162        1
         9.0      278.505  957.162        1
         9.0      285.689  957.162        1
         9.0      292.792  957.162        1
         9.0      299.813  957.162        1
         9.0      306.754  957.162        1
         9.0      313.613  957.162        1
         9.0      320.391  957.162        1
         9.0      327.088  957.162        1
         9.0      333.704  957.162        1
         9.0      340.239  957.162        1
         9.0      346.692  957.162        1
         9.0      353.064  957.162        1
         9.0      359.356  957.162        1
         9.0        5.565  957.162        1
         9.0       11.694  957.162        1
         9.0       17.742  957.162        1
         9.0       23.708  957.162        1
         9.0       29.593  957.162        1
         9.0       35.397  957.162        1
         9.0       41.120  957.162        1
         9.0       46.762  957.162        1
         9.0       52.322  957.162        1
         9.0       57.802  957.162        1
         9.0       63.200  957.162        1
         9.0       68.517  957.162        1
         9.0       73.753  957.162        1
         9.0       78.907  957.162        1
         9.0       83.981  957.162        1
         9.0       88.973  957.162        1
         9.0       93.884  957.162        1
         9.0       98.714  957.162        1
         9.0      103.463  957.162        1
         9.0      108.131  957.162        1
         9.0      112.717  957.162        1
         9.0      117.222  957.162        1
         9.0      121.646  957.162        1
         9.0      125.989  957.162        1
         9.0      130.251  957.162        1
         9.0      134.431  957.162        1
         9.0      138.531  957.162        1
         9.0      142.549  957.162        1
         9.0      146.486  957.162        1
         9.0      150.342  957.162        1
         9.0      154.116  957.162        1
         9.0      157.810  957.162        1
         9.0      161.422  957.162        1
         9.0      164.953  957.162        1
         9.0      168.403  957.162        1
         9.0      171.772  957.162        1
         9.0      175.060  957.162        1
         9.0      178.266  957.162        1
         9.0      181.391  957.162        1
         9.0      184.435  957.162        1
         9.0      187.398  957.162        1
         9.0      190.280  957.162        1
         9.0      193.081  957.162        1
         9.0      195.800  957.162        1
         9.0      198.438  957.162        1
         9.0      200.995  957.162        1
         9.0      203.471  957.162        1
         9.0      205.866  957.162        1
         9.0      208.179  957.162        1
         9.0      210.412  957.162        1
         9.0      212.563  957.162        1
         9.0      214.633  957.162        1
         9.0      216.621  957.162        1
         9.0      218.529  957.162        1
         9.0      220.356  957.162        1
         9.0      222.101  957.162        1
         9.0      223.765  957.162        1
         9.0      225.348  957.162        1
         9.0      226.850  957.162        1
         9.0      228.270  957.162        1
         9.0      229.610  957.162        1
         9.0      230.868  957.162        1
         9.0      232.045  957.162        1
         9.0      233.141  957.162        1
         9.0      234.155  957.162        1
         9.0      235.089  957.162        1
         9.0      235.941  957.162        1
         9.0      236.712  957.162        1
         9.0      237.402  957.162        1
         9.0      238.011  957.162        1
         9.0      238.539  957.162        1
         9.0      238.985  957.162        1
         9.0      239.351  957.162        1
         9.0      239.635  957.162        1
         9.0      239.838  957.162        1
         9.0      239.959  957.162        1
         9.0      240.000  957.162        1
         9.0      239.959  957.162        1
         9.0      239.838  957.162        1
         9.0      239.635  957.162        1
         9.0      239.351  957.162        1
         9.0      238.985  957.162        1
         9.0      238.539  957.162        1
         9.0      238.011  957.162        1
         9.0      237.402  957.162        1
         9.0      236.712  957.162        1
         9.0      235.941  957.162        1
         9.0      235.089  957.162        1
         9.0      234.155  957.162        1
         9.0      233.141  957.162        1
         9.0      232.045  957.162        1
         9.0      230.868  957.162        1
         9.0      229.610  957.162        1
         9.0      228.270  957.162        1
         9.0      226.850  957.162        1
         9.0      225.348  957.162        1
         9.0      223.765  957.162        1
         9.0      222.101  957.162        1
         9.0      220.356  957.162        1
         9.0      218.529  957.162        1
         9.0      216.621  957.162        1
         9.0      214.633  957.162        1
         9.0      212.563  957.162        1
         9.0      210.412  957.162        1
         9.0      208.179  957.162        1
         9.0      205.866  957.162        1
         9.0      203.471  957.162        1
         9.0      200.995  957.162        1
         9.0      198.438  957.162        1
         9.0      195.800  957.162        1
         9.0      193.081  957.162        1
         9.0      190.280  957.162        1
         9.0      187.398  957.162        1
         9.0      184.435  957.162        1
         9.0      181.391  957.162        1
         9.0      178.266  957.162        1
         9.0      175.060  957.162        1
         9.0      171.772  957.162        1
         9.0      168.403  957.162        1
         9.0      164.953  957.162        1
         9.0      161.422  957.162        1
         9.0      157.810  957.162        1
         9.0      154.116  957.162        1
         9.0      150.342  957.162        1
         9.0      146.486  957.162        1
         9.0      142.549  957.162        1
         9.0      138.531  957.162        1
         9.0      134.431  957.162        1
         9.0      130.251  957.162        1
         9.0      125.989  957.162        1
         9.0      121.646  957.162        1
         9.0      117.222  957.162        1
         9.0      112.717  957.162        1
         9.0      108.131  957.162        1
         9.0      103.463  957.162        1
         9.0       98.714  957.162        1
         9.0       93.884  957.162        1
         9.0       88.973  957.162        1
         9.0       83.981  957.162        1
         9.0       78.907  957.162        1
         9.0       73.753  957.162        1
         9.0       68.517  957.162        1
         9.0       63.200  957.162        1
         9.0       57.802  957.162        1
         9.0       52.322  957.162        1
         9.0       46.762  957.162        1
         9.0       41.120  957.162        1
         9.0       35.397  957.162        1
         9.0       29.593  957.162        1
         9.0       23.708  957.162        1
         9.0       17.742  957.162        1
         9.0       11.694  957.162        1
         9.0        5.565  957.162        1
         9.0      359.356  957.162        1
         9.0      353.064  957.162        1
         9.0      346.692  957.162        1
         9.0      340.239  957.162        1
         9.0      333.704  957.162        1
         9.0      327.088  957.162        1
         9.0      320.391  957.162        1
         9.0      313.613  957.162        1
         9.0      306.754  957.162        1
         9.0      299.813  957.162        1
         9.0      292.792  957.162        1
         9.0      285.689  957.162        1
         9.0      278.505  957.162        1
         9.0      271.240  957.162        1
         9.0      263.893  957.162        1
         9.0      256.466  957.162        1
         9.0      248.957  957.162        1
         9.0      241.367  957.162        1
         9.0      233.696  957.162        1
         9.0      225.944  957.162        1
         9.0      218.110  957.162        1
         9.0      210.196  957.162        1
         9.0      202.200  957.162        1
         9.0      194.123  957.162        1
         9.0      185.965  957.162        1
         9.0      177.726  957.162        1
         9.0      169.405  957.162        1
         9.0      161.003  957.162        1
         9.0      152.521  957.162        1
         9.0      143.957  957.162        1
         9.0      135.311  957.162        1
         9.0      126.585  957.162        1
         9.0      117.778  957.162        1
         9.0      108.889  957.162        1
         9.0       99.919  957.162        1
         9.0       90.868  957.162        1
         9.0       81.736  957.162        1
         9.0       72.522  957.162        1
         9.0       63.228  957.162        1
         9.0       53.852  957.162        1
         9.0       44.395  957.162        1
         9.0       34.857  957.162        1
         9.0       25.238  957.162        1
         9.0       15.537  957.162        1
         9.0        5.756  957.162        1
         9.0      355.893  957.162        1
         9.0      345.949  957.161        1
         9.0      335.924  957.161        1
         9.0      325.817  957.161        1
         9.0      315.630  957.160        1
         9.0      305.361  957.160        1
         9.0      295.011  957.159        1
         9.0      284.580  957.158        1
         9.0      274.068  957.157        1
         9.0      263.475  957.155        1
         9.0      252.800  957.153        1
         9.0      242.044  957.151        1
         9.0      231.207  957.148        1
         9.0      220.289  957.145        1
         9.0      209.290  957.140        1
         9.0      198.209  957.135        1
         9.0      187.048  957.129        1
         9.0      175.805  957.121        1
         9.0      164.481  957.112        1
         9.0      153.076  957.100        1
         9.0      141.590  957.086        1
         9.0      130.022  957.070        1
         9.0      118.373  957.050        1
         9.0      106.644  957.026        1
         9.0       94.833  956.997        1
         9.0       82.940  956.963        1
         9.0       70.967  956.922        1
         9.0       58.912  956.874        1
         9.0       46.777  956.817        1
         9.0       34.560  956.750        1
         9.0       22.262  956.672        1
         9.0        9.883  956.579        1
         9.0      357.422  956.470        1
         9.0      344.881  956.344        1
         9.0      332.258  956.196        1
         9.0      319.554  956.025        1
         9.0      306.769  955.826        1
         9.0      293.902  955.596        1
         9.0      280.955  955.330        1
         9.0      267.926  955.024        1
         9.0      254.816  954.673        1
         9.0      241.625  954.270        1
         9.0      228.353  953.810        1
         9.0      215.000  953.285        1
         9.0      201.565  952.688        1
         9.0      188.050  952.009        1
         9.0      174.453  951.240        1
         9.0      160.775  950.371        1
         9.0      147.016  949.390        1
         9.0      133.175  948.287        1
         9.0      119.254  947.048        1
         9.0      105.251  945.660        1
         9.0       91.167  944.108        1
         9.0       77.002  942.377        1
         9.0       62.755  940.450        1
         9.0       48.428  938.311        1
         9.0       34.019  935.939        1
         9.0       19.530  933.317        1
         9.0        4.959  930.424        1
         9.0      350.306  927.239        1
         9.0      335.573  923.740        1
         9.0      320.759  919.905        1
         9.0      305.863  915.709        1
         9.0      290.886  911.129        1
         9.0      275.828  906.142        1
         9.0      260.689  900.721        1
         9.0      245.468  894.843        1
         9.0      230.167  888.482        1
         9.0      214.784  881.614        1
         9.0      199.320  874.214        1
         9.0      183.775  866.258        1
         9.0      168.149  857.723        1
         9.0      152.441  848.587        1
         9.0      136.653  838.829        1
         9.0      120.783  828.429        1
         9.0      104.832  817.369        1
         9.0       88.800  805.634        1
         9.0       72.687  793.209        1
         9.0       56.492  780.084        1
         9.0       40.216  766.250        1
         9.0       23.860  751.702        1
         9.0        7.422  736.438        1
         9.0      350.902  720.458        1
         9.0      334.302  703.770        1
         9.0      317.620  686.380        1
         9.0      300.858  668.304        1
         9.0      284.014  649.559        1
         9.0      267.089  630.167        1
         9.0      250.082  610.155        1
         9.0      232.995  589.554        1
         9.0      215.826  568.402        1
         9.0      198.577  546.739        1
         9.0      181.246  524.612        1
         9.0      163.834  502.071        1
         9.0      146.340  479.172        1
         9.0      128.766  455.975        1
         9.0      111.110  432.544        1
         9.0       93.373  408.947        1
         9.0       75.555  385.257        1
         9.0       57.656  361.548        1
         9.0       39.676  337.901        1
         9.0       21.614  314.395        1
         9.0        3.472  291.116        1
         9.0      345.248  268.148        1
         9.0      326.943  245.578        1
         9.0      308.556  223.495        1
         9.0      290.089  201.986        1
         9.0      271.540  181.139        1
         9.0      252.911  161.040        1
         9.0      234.200  141.774        1
         9.0      215.408  123.426        1
         9.0      196.534  106.075        1
         9.0      177.580   89.799        1
         9.0      158.544   74.672        1
         9.0      139.428   60.761        1
         9.0      120.230   48.132        1
         9.0      100.950   36.844        1
         9.0       81.590   26.949        1
         9.0       62.149   18.496        1
         9.0       42.626   11.522        1
         9.0       23.022    6.064        1
         9.0        3.337    2.146        1
         9.0      343.571    0.000        1
        18.0        0.000    0.000        0
         9.0       73.571    0.000        1
         9.0       93.337    2.146        1
         9.0      113.022    6.064        1
         9.0      132.626   11.522        1
         9.0      152.149   18.496        1
         9.0      171.590   26.949        1
         9.0      190.950   36.844        1
         9.0      210.230   48.132        1
         9.0      229.428   60.761        1
         9.0      248.544   74.672        1
         9.0      267.580   89.799        1
         9.0      286.534  106.075        1
         9.0      305.408  123.426        1
         9.0      324.200  141.774        1
         9.0      342.911  161.040        1
         9.0        1.540  181.139        1
         9.0       20.089  201.986        1
         9.0       38.556  223.495        1
         9.0       56.943  245.578        1
         9.0       75.248  268.148        1
         9.0       93.472  291.116        1
         9.0      111.614  314.395        1
         9.0      129.676  337.901        1
         9.0      147.656  361.548        1
         9.0      165.555  385.257        1
         9.0      183.373  408.947        1
         9.0      201.110  432.544        1
         9.0      218.766  455.975        1
         9.0      236.340  479.172        1
         9.0      253.834  502.071        1
         9.0      271.246  524.612        1
         9.0      288.577  546.739        1
         9.0      305.826  568.402        1
         9.0      322.995  589.554        1
         9.0      340.082  610.155        1
         9.0      357.089  630.167        1
         9.0       14.014  649.559        1
         9.0       30.858  668.304        1
         9.0       47.620  686.380        1
         9.0       64.302  703.770        1
         9.0       80.902  720.458        1
         9.0       97.422  736.438        1
         9.0      113.860  751.702        1
         9.0      130.216  766.250        1
         9.0      146.492  780.084        1
         9.0      162.687  793.209        1
         9.0      178.800  805.634        1
         9.0      194.832  817.369        1
         9.0      210.783  828.429        1
         9.0      226.653  838.829        1
         9.0      242.441  848.587        1
         9.0      258.149  857.723        1
         9.0      273.775  866.258        1
         9.0      289.320  874.214        1
         9.0      304.784  881.614        1
         9.0      320.167  888.482        1
         9.0      335.468  894.843        1
         9.0      350.689  900.721        1
         9.0        5.828  906.142        1
         9.0       20.886  911.129        1
         9.0       35.863  915.709        1
         9.0       50.759  919.905        1
         9.0       65.573  923.740        1
         9.0       80.306  927.239        1
         9.0       94.959  930.424        1
         9.0      109.530  933.317        1
         9.0      124.019  935.939        1
         9.0      138.428  938.311        1
         9.0      152.755  940.450        1
         9.0      167.002  942.377        1
         9.0      181.167  944.108        1
         9.0      195.251  945.660        1
         9.0      209.254  947.048        1
         9.0      223.175  948.287        1
         9.0      237.016  949.390        1
         9.0      250.775  950.371        1
         9.0      264.453  951.240        1
         9.0      278.050  952.009        1
         9.0      291.565  952.688        1
         9.0      305.000  953.285        1
         9.0      318.353  953.810        1
         9.0      331.625  954.270        1
         9.0      344.816  954.673        1
         9.0      357.926  955.024        1
         9.0       10.955  955.330        1
         9.0       23.902  955.596        1
         9.0       36.769  955.826        1
         9.0       49.554  956.025        1
         9.0       62.258  956.196        1
         9.0       74.881  956.344        1
         9.0       87.422  956.470        1
         9.0       99.883  956.579        1
         9.0      112.262  956.672        1
         9.0      124.560  956.750        1
         9.0      136.777  956.817        1
         9.0      148.912  956.874        1
         9.0      160.967  956.922        1
         9.0      172.940  956.963        1
         9.0      184.833  956.997        1
         9.0      196.644  957.026        1
         9.0      208.373  957.050        1
         9.0      220.022  957.070        1
         9.0      231.590  957.086        1
         9.0      243.076  957.100        1
         9.0      254.481  957.112        1
         9.0      265.805  957.121        1
         9.0      277.048  957.129        1
         9.0      288.209  957.135        1
         9.0      299.290  957.140        1
         9.0      310.289  957.145        1
         9.0      321.207  957.148        1
         9.0      332.044  957.151        1
         9.0      342.800  957.153        1
         9.0      353.475  957.155        1
         9.0        4.068  957.157        1
         9.0       14.580  957.158        1
         9.0       25.011  957.159        1
         9.0       35.361  957.160        1
         9.0       45.630  957.160        1
         9.0       55.817  957.161        1
         9.0       65.924  957.161        1
         9.0       75.949  957.161        1
         9.0       85.893  957.162        1
         9.0       95.756  957.162        1
         9.0      105.537  957.162        1
         9.0      115.238  957.162        1
         9.0      124.857  957.162        1
         9.0      134.395  957.162        1
         9.0      143.852  957.162        1
         9.0      153.228  957.162        1
         9.0      162.522  957.162        1
         9.0      171.736  957.162        1
         9.0      180.868  957.162        1
         9.0      189.919  957.162        1
         9.0      198.889  957.162        1
         9.0      207.778  957.162        1
         9.0      216.585  957.162        1
         9.0      225.311  957.162        1
         9.0      233.957  957.162        1
         9.0      242.521  957.162        1
         9.0      251.003  957.162        1
         9.0      259.405  957.162        1
         9.0      267.726  957.162        1
         9.0      275.965  957.162        1
         9.0      284.123  957.162        1
         9.0      292.200  957.162        1
         9.0      300.196  957.162        1
         9.0      308.110  957.162        1
         9.0      315.944  957.162        1
         9.0      323.696  957.162        1
         9.0      331.367  957.162        1
         9.0      338.957  957.162        1
         9.0      346.466  957.162        1
         9.0      353.893  957.162        1
         9.0        1.240  957.162        1
         9.0        8.505  957.162        1
         9.0       15.689  957.162        1
         9.0       22.792  957.162        1
         9.0       29.813  957.162        1
         9.0       36.754  957.162        1
         9.0       43.613  957.162        1
         9.0       50.391  957.162        1
         9.0       57.088  957.162        1
         9.0       63.704  957.162        1
         9.0       70.239  957.162        1
         9.0       76.692  957.162        1
         9.0       83.064  957.162        1
         9.0       89.356  957.162        1
         9.0       95.565  957.162        1
         9.0      101.694  957.162        1
         9.0      107.742  957.162        1
         9.0      113.708  957.162        1
         9.0      119.593  957.162        1
         9.0      125.397  957.162        1
         9.0      131.120  957.162        1
         9.0      136.762  957.162        1
         9.0      142.322  957.162        1
         9.0      147.802  957.162        1
         9.0      153.200  957.162        1
         9.0      158.517  957.162        1
         9.0      163.753  957.162        1
         9.0      168.907  957.162        1
         9.0      173.981  957.162        1
         9.0      178.973  957.162        1
         9.0      183.884  957.162        1
         9.0      188.714  957.162        1
         9.0      193.463  957.162        1
         9.0      198.131  957.162        1
         9.0      202.717  957.162        1
         9.0      207.222  957.162        1
         9.0      211.646  957.162        1
         9.0      215.989  957.162        1
         9.0      220.251  957.162        1
         9.0      224.431  957.162        1
         9.0      228.531  957.162        1
         9.0      232.549  957.162        1
         9.0      236.486  957.162        1
         9.0      240.342  957.162        1
         9.0      244.116  957.162        1
         9.0      247.810  957.162        1
         9.0      251.422  957.162        1
         9.0      254.953  957.162        1
         9.0      258.403  957.162        1
         9.0      261.772  957.162        1
         9.0      265.060  957.162        1
         9.0      268.266  957.162        1
         9.0      271.391  957.162        1
         9.0      274.435  957.162        1
         9.0      277.398  957.162        1
         9.0      280.280  957.162        1
         9.0      283.081  957.162        1
         9.0      285.800  957.162        1
         9.0      288.438  957.162        1
         9.0      290.995  957.162        1
         9.0      293.471  957.162        1
         9.0      295.866  957.162        1
         9.0      298.179  957.162        1
         9.0      300.412  957.162        1
         9.0      302.563  957.162        1
         9.0      304.633  957.162        1
         9.0      306.621  957.162        1
         9.0      308.529  957.162        1
         9.0      310.356  957.162        1
         9.0      312.101  957.162        1
         9.0      313.765  957.162        1
         9.0      315.348  957.162        1
         9.0      316.850  957.162        1
         9.0      318.270  957.162        1
         9.0      319.610  957.162        1
         9.0      320.868  957.162        1
         9.0      322.045  957.162        1
         9.0      323.141  957.162        1
         9.0      324.155  957.162        1
         9.0      325.089  957.162        1
         9.0      325.941  957.162        1
         9.0      326.712  957.162        1
         9.0      327.402  957.162        1
         9.0      328.011  957.162        1
         9.0      328.539  957.162        1
         9.0      328.985  957.162        1
         9.0      329.351  957.162        1
         9.0      329.635  957.162        1
         9.0      329.838  957.162        1
         9.0      329.959  957.162        1
         9.0      330.000  957.162        1
         9.0      329.959  957.162        1
         9.0      329.838  957.162        1
         9.0      329.635  957.162        1
         9.0      329.351  957.162        1
         9.0      328.985  957.162        1
         9.0      328.539  957.162        1
         9.0      328.011  957.162        1
         9.0      327.402  957.162        1
         9.0      326.712  957.162        1
         9.0      325.941  957.162        1
         9.0      325.089  957.162        1
         9.0      324.155  957.162        1
         9.0      323.141  957.162        1
         9.0      322.045  957.162        1
         9.0      320.868  957.162        1
         9.0      319.610  957.162        1
         9.0      318.270  957.162        1
         9.0      316.850  957.162        1
         9.0      315.348  957.162        1
         9.0      313.765  957.162        1
         9.0      312.101  957.162        1
         9.0      310.356  957.162        1
         9.0      308.529  957.162        1
         9.0      306.621  957.162        1
         9.0      304.633  957.162        1
         9.0      302.563  957.162        1
         9.0      300.412  957.162        1
         9.0      298.179  957.162        1
         9.0      295.866  957.162        1
         9.0      293.471  957.162        1
         9.0      290.995  957.162        1
         9.0      288.438  957.162        1
         9.0      285.800  957.162        1
         9.0      283.081  957.162        1
         9.0      280.280  957.162        1
         9.0      277.398  957.162        1
         9.0      274.435  957.162        1
         9.0      271.391  957.162        1
         9.0      268.266  957.162        1
         9.0      265.060  957.162        1
         9.0      261.772  957.162        1
         9.0      258.403  957.162        1
         9.0      254.953  957.162        1
         9.0      251.422  957.162        1
         9.0      247.810  957.162        1
         9.0      244.116  957.162        1
         9.0      240.342  957.162        1
         9.0      236.486  957.162        1
         9.0      232.549  957.162        1
         9.0      228.531  957.162        1
         9.0      224.431  957.162        1
         9.0      220.251  957.162        1
         9.0      215.989  957.162        1
         9.0      211.646  957.162        1
         9.0      207.222  957.162        1
         9.0      202.717  957.162        1
         9.0      198.131  957.162        1
         9.0      193.463  957.162        1
         9.0      188.714  957.162        1
         9.0      183.884  957.162        1
         9.0      178.973  957.162        1
         9.0      173.981  957.162        1
         9.0      168.907  957.162        1
         9.0      163.753  957.162        1
         9.0      158.517  957.162        1
         9.0      153.200  957.162        1
         9.0      147.802  957.162        1
         9.0      142.322  957.162        1
         9.0      136.762  957.162        1
         9.0      131.120  957.162        1
         9.0      125.397  957.162        1
         9.0      119.593  957.162        1
         9.0      113.708  957.162        1
         9.0      107.742  957.162        1
         9.0      101.694  957.162        1
         9.0       95.565  957.162        1
         9.0       89.356  957.162        1
         9.0       83.064  957.162        1
         9.0       76.692  957.162        1
         9.0       70.239  957.162        1
         9.0       63.704  957.162        1
         9.0       57.088  957.162        1
         9.0       50.391  957.162        1
         9.0       43.613  957.162        1
         9.0       36.754  957.162        1
         9.0       29.813  957.162        1
         9.0       22.792  957.162        1
         9.0       15.689  957.162        1
         9.0        8.505  957.162        1
         9.0        1.240  957.162        1
         9.0      353.893  957.162        1
         9.0      346.466  957.162        1
         9.0      338.957  957.162        1
         9.0      331.367  957.162        1
         9.0      323.696  957.162        1
         9.0      315.944  957.162        1
         9.0      308.110  957.162        1
         9.0      300.196  957.162        1
         9.0      292.200  957.162        1
         9.0      284.123  957.162        1
         9.0      275.965  957.162        1
         9.0      267.726  957.162        1
         9.0      259.405  957.162        1
         9.0      251.003  957.162        1
         9.0      242.521  957.162        1
         9.0      233.957  957.162        1
         9.0      225.311  957.162        1
         9.0      216.585  957.162        1
         9.0      207.778  957.162        1
         9.0      198.889  957.162        1
         9.0      189.919  957.162        1
         9.0      180.868  957.162        1
         9.0      171.736  957.162        1
         9.0      162.522  957.162        1
         9.0      153.228  957.162        1
         9.0      143.852  957.162        1
         9.0      134.395  957.162        1
         9.0      124.857  957.162        1
         9.0      115.238  957.162        1
         9.0      105.537  957.162        1
         9.0       95.756  957.162        1
         9.0       85.893  957.162        1
         9.0       75.949  957.161        1
         9.0       65.924  957.161        1
         9.0       55.817  957.161        1
         9.0       45.630  957.160        1
         9.0       35.361  957.160        1
         9.0       25.011  957.159        1
         9.0       14.580  957.158        1
         9.0        4.068  957.157        1
         9.0      353.475  957.155        1
         9.0      342.800  957.153        1
         9.0      332.044  957.151        1
         9.0      321.207  957.148        1
         9.0      310.289  957.145        1
         9.0      299.290  957.140        1
         9.0      288.209  957.135        1
         9.0      277.048  957.129        1
         9.0      265.805  957.121        1
         9.0      254.481  957.112        1
         9.0      243.076  957.100        1
         9.0      231.590  957.086        1
         9.0      220.022  957.070        1
         9.0      208.373  957.050        1
         9.0      196.644  957.026        1
         9.0      184.833  956.997        1
         9.0      172.940  956.963        1
         9.0      160.967  956.922        1
         9.0      148.912  956.874        1
         9.0      136.777  956.817        1
         9.0      124.560  956.750        1
         9.0      112.262  956.672        1
         9.0       99.883  956.579        1
         9.0       87.422  956.470        1
         9.0       74.881  956.344        1
         9.0       62.258  956.196        1
         9.0       49.554  956.025        1
         9.0       36.769  955.826        1
         9.0       23.902  955.596        1
         9.0       10.955  955.330        1
         9.0      357.926  955.024        1
         9.0      344.816  954.673        1
         9.0      331.625  954.270        1
         9.0      318.353  953.810        1
         9.0      305.000  953.285        1
         9.0      291.565  952.688        1
         9.0      278.050  952.009        1
         9.0      264.453  951.240        1
         9.0      250.775  950.371        1
         9.0      237.016  949.390        1
         9.0      223.175  948.287        1
         9.0      209.254  947.048        1
         9.0      195.251  945.660        1
         9.0      181.167  944.108        1
         9.0      167.002  942.377        1
         9.0      152.755  940.450        1
         9.0      138.428  938.311        1
         9.0      124.019  935.939        1
         9.0      109.530  933.317        1
         9.0       94.959  930.424        1
         9.0       80.306  927.239        1
         9.0       65.573  923.740        1
         9.0       50.759  919.905        1
         9.0       35.863  915.709        1
         9.0       20.886  911.129        1
         9.0        5.828  906.142        1
         9.0      350.689  900.721        1
         9.0      335.468  894.843        1
         9.0      320.167  888.482        1
         9.0      304.784  881.614        1
         9.0      289.320  874.214        1
         9.0      273.775  866.258        1
         9.0      258.149  857.723        1
         9.0      242.441  848.587        1
         9.0      226.653  838.829        1
         9.0      210.783  828.429        1
         9.0      194.832  817.369        1
         9.0      178.800  805.634        1
         9.0      162.687  793.209        1
         9.0      146.492  780.084        1
         9.0      130.216  766.250        1
         9.0      113.860  751.702        1
         9.0       97.422  736.438        1
         9.0       80.902  720.458        1
         9.0       64.302  703.770        1
         9.0       47.620  686.380        1
         9.0       30.858  668.304        1
         9.0       14.014  649.559        1
         9.0      357.089  630.167        1
         9.0      340.082  610.155        1
         9.0      322.995  589.554        1
         9.0      305.826  568.402        1
         9.0      288.577  546.739        1
         9.0      271.246  524.612        1
         9.0      253.834  502.071        1
         9.0      236.340  479.172        1
         9.0      218.766  455.975        1
         9.0      201.110  432.544        1
         9.0      183.373  408.947        1
         9.0      165.555  385.257        1
         9.0      147.656  361.548        1
         9.0      129.676  337.901        1
         9.0      111.614  314.395        1
         9.0       93.472  291.116        1
         9.0       75.248  268.148        1
         9.0       56.943  245.578        1
         9.0       38.556  223.495        1
         9.0       20.089  201.986        1
         9.0        1.540  181.139        1
         9.0      342.911  161.040        1
         9.0      324.200  141.774        1
         9.0      305.408  123.426        1
         9.0      286.534  106.075        1
         9.0      267.580   89.799        1
         9.0      248.544   74.672        1
         9.0      229.428   60.761        1
         9.0      210.230   48.132        1
         9.0      190.950   36.844        1
         9.0      171.590   26.949        1
         9.0      152.149   18.496        1
         9.0      132.626   11.522        1
         9.0      113.022    6.064        1
         9.0       93.337    2.146        1
         9.0       73.571    0.000        1
        18.0        0.000    0.000        0
         9.0      283.571    0.000        1
         9.0      303.337    2.146        1
         9.0      323.022    6.064        1
         9.0      342.626   11.522        1
         9.0        2.149   18.496        1
         9.0       21.590   26.949        1
         9.0       40.950   36.844        1
         9.0       60.230   48.132        1
         9.0       79.428   60.761        1
         9.0       98.544   74.672        1
         9.0      117.580   89.799        1
         9.0      136.534  106.075        1
         9.0      155.408  123.426        1
         9.0      174.200  141.774        1
         9.0      192.911  161.040        1
         9.0      211.540  181.139        1
         9.0      230.089  201.986        1
         9.0      248.556  223.495        1
         9.0      266.943  245.578        1
         9.0      285.248  268.148        1
         9.0      303.472  291.116        1
         9.0      321.614  314.395        1
         9.0      339.676  337.901        1
         9.0      357.656  361.548        1
         9.0       15.555  385.257        1
         9.0       33.373  408.947        1
         9.0       51.110  432.544        1
         9.0       68.766  455.975        1
         9.0       86.340  479.172        1
         9.0      103.834  502.071        1
         9.0      121.246  524.612        1
         9.0      138.577  546.739        1
         9.0      155.826  568.402        1
         9.0      172.995  589.554        1
         9.0      190.082  610.155        1
         9.0      207.089  630.167        1
         9.0      224.014  649.559        1
         9.0      240.858  668.304        1
         9.0      257.620  686.380        1
         9.0      274.302  703.770        1
         9.0      290.902  720.458        1
         9.0      307.422  736.438        1
         9.0      323.860  751.702        1
         9.0      340.216  766.250        1
         9.0      356.492  780.084        1
         9.0       12.687  793.209        1
         9.0       28.800  805.634        1
         9.0       44.832  817.369        1
         9.0       60.783  828.429        1
         9.0       76.653  838.829        1
         9.0       92.441  848.587        1
         9.0      108.149  857.723        1
         9.0      123.775  866.258        1
         9.0      139.320  874.214        1
         9.0      154.784  881.614        1
         9.0      170.167  888.482        1
         9.0      185.468  894.843        1
         9.0      200.689  900.721        1
         9.0      215.828  906.142        1
         9.0      230.886  911.129        1
         9.0      245.863  915.709        1
         9.0      260.759  919.905        1
         9.0      275.573  923.740        1
         9.0      290.306  927.239        1
         9.0      304.959  930.424        1
         9.0      319.530  933.317        1
         9.0      334.019  935.939        1
         9.0      348.428  938.311        1
         9.0        2.755  940.450        1
         9.0       17.002  942.377        1
         9.0       31.167  944.108        1
         9.0       45.251  945.660        1
         9.0       59.254  947.048        1
         9.0       73.175  948.287        1
         9.0       87.016  949.390        1
         9.0      100.775  950.371        1
         9.0      114.453  951.240        1
         9.0      128.050  952.009        1
         9.0      141.565  952.688        1
         9.0      155.000  953.285        1
         9.0      168.353  953.810        1
         9.0      181.625  954.270        1
         9.0      194.816  954.673        1
         9.0      207.926  955.024        1
         9.0      220.955  955.330        1
         9.0      233.902  955.596        1
         9.0      246.769  955.826        1
         9.0      259.554  956.025        1
         9.0      272.258  956.196        1
         9.0      284.881  956.344        1
         9.0      297.422  956.470        1
         9.0      309.883  956.579        1
         9.0      322.262  956.672        1
         9.0      334.560  956.750        1
         9.0      346.777  956.817        1
         9.0      358.912  956.874        1
         9.0       10.967  956.922        1
         9.0       22.940  956.963        1
         9.0       34.833  956.997        1
         9.0       46.644  957.026        1
         9.0       58.373  957.050        1
         9.0       70.022  957.070        1
         9.0       81.590  957.086        1
         9.0       93.076  957.100        1
         9.0      104.481  957.112        1
         9.0      115.805  957.121        1
         9.0      127.048  957.129        1
         9.0      138.209  957.135        1
         9.0      149.290  957.140        1
         9.0      160.289  957.145        1
         9.0      171.207  957.148        1
         9.0      182.044  957.151        1
         9.0      192.800  957.153        1
         9.0      203.475  957.155        1
         9.0      214.068  957.157        1
         9.0      224.580  957.158        1
         9.0      235.011  957.159        1
         9.0      245.361  957.160        1
         9.0      255.630  957.160        1
         9.0      265.817  957.161        1
         9.0      275.924  957.161        1
         9.0      285.949  957.161        1
         9.0      295.893  957.162        1
         9.0      305.756  957.162        1
         9.0      315.537  957.162        1
         9.0      325.238  957.162        1
         9.0      334.857  957.162        1
         9.0      344.395  957.162        1
         9.0      353.852  957.162        1
         9.0        3.228  957.162        1
         9.0       12.522  957.162        1
         9.0       21.736  957.162        1
         9.0       30.868  957.162        1
         9.0       39.919  957.162        1
         9.0       48.889  957.162        1
         9.0       57.778  957.162        1
         9.0       66.585  957.162        1
         9.0       75.311  957.162        1
         9.0       83.957  957.162        1
         9.0       92.521  957.162        1
         9.0      101.003  957.162        1
         9.0      109.405  957.162        1
         9.0      117.726  957.162        1
         9.0      125.965  957.162        1
         9.0      134.123  957.162        1
         9.0      142.200  957.162        1
         9.0      150.196  957.162        1
         9.0      158.110  957.162        1
         9.0      165.944  957.162        1
         9.0      173.696  957.162        1
         9.0      181.367  957.162        1
         9.0      188.957  957.162        1
         9.0      196.466  957.162        1
         9.0      203.893  957.162        1
         9.0      211.240  957.162        1
         9.0      218.505  957.162        1
         9.0      225.689  957.162        1
         9.0      232.792  957.162        1
         9.0      239.813  957.162        1
         9.0      246.754  957.162        1
         9.0      253.613  957.162        1
         9.0      260.391  957.162        1
         9.0      267.088  957.162        1
         9.0      273.704  957.162        1
         9.0      280.239  957.162        1
         9.0      286.692  957.162        1
         9.0      293.064  957.162        1
         9.0      299.356  957.162        1
         9.0      305.565  957.162        1
         9.0      311.694  957.162        1
         9.0      317.742  957.162        1
         9.0      323.708  957.162        1
         9.0      329.593  957.162        1
         9.0      335.397  957.162        1
         9.0      341.120  957.162        1
         9.0      346.762  957.162        1
         9.0      352.322  957.162        1
         9.0      357.802  957.162        1
         9.0        3.200  957.162        1
         9.0        8.517  957.162        1
         9.0       13.753  957.162        1
         9.0       18.907  957.162        1
         9.0       23.981  957.162        1
         9.0       28.973  957.162        1
         9.0       33.884  957.162        1
         9.0       38.714  957.162        1
         9.0       43.463  957.162        1
         9.0       48.131  957.162        1
         9.0       52.717  957.162        1
         9.0       57.222  957.162        1
         9.0       61.646  957.162        1
         9.0       65.989  957.162        1
         9.0       70.251  957.162        1
         9.0       74.431  957.162        1
         9.0       78.531  957.162        1
         9.0       82.549  957.162        1
         9.0       86.486  957.162        1
         9.0       90.342  957.162        1
         9.0       94.116  957.162        1
         9.0       97.810  957.162        1
         9.0      101.422  957.162        1
         9.0      104.953  957.162        1
         9.0      108.403  957.162        1
         9.0      111.772  957.162        1
         9.0      115.060  957.162        1
         9.0      118.266  957.162        1
         9.0      121.391  957.162        1
         9.0      124.435  957.162        1
         9.0      127.398  957.162        1
         9.0      130.280  957.162        1
         9.0      133.081  957.162        1
         9.0      135.800  957.162        1
         9.0      138.438  957.162        1
         9.0      140.995  957.162        1
         9.0      143.471  957.162        1
         9.0      145.866  957.162        1
         9.0      148.179  957.162        1
         9.0      150.412  957.162        1
         9.0      152.563  957.162        1
         9.0      154.633  957.162        1
         9.0      156.621  957.162        1
         9.0      158.529  957.162        1
         9.0      160.356  957.162        1
         9.0      162.101  957.162        1
         9.0      163.765  957.162        1
         9.0      165.348  957.162        1
         9.0      166.850  957.162        1
         9.0      168.270  957.162        1
         9.0      169.610  957.162        1
         9.0      170.868  957.162        1
         9.0      172.045  957.162        1
         9.0      173.141  957.162        1
         9.0      174.155  957.162        1
         9.0      175.089  957.162        1
         9.0      175.941  957.162        1
         9.0      176.712  957.162        1
         9.0      177.402  957.162        1
         9.0      178.011  957.162        1
         9.0      178.539  957.162        1
         9.0      178.985  957.162        1
         9.0      179.351  957.162        1
         9.0      179.635  957.162        1
         9.0      179.838  957.162        1
         9.0      179.959  957.162        1
         9.0      180.000  957.162        1
         9.0      179.959  957.162        1
         9.0      179.838  957.162        1
         9.0      179.635  957.162        1
         9.0      179.351  957.162        1
         9.0      178.985  957.162        1
         9.0      178.539  957.162        1
         9.0      178.011  957.162        1
         9.0      177.402  957.162        1
         9.0      176.712  957.162        1
         9.0      175.941  957.162        1
         9.0      175.089  957.162        1
         9.0      174.155  957.162        1
         9.0      173.141  957.162        1
         9.0      172.045  957.162        1
         9.0      170.868  957.162        1
         9.0      169.610  957.162        1
         9.0      168.270  957.162        1
         9.0      166.850  957.162        1
         9.0      165.348  957.162        1
         9.0      163.765  957.162        1
         9.0      162.101  957.162        1
         9.0      160.356  957.162        1
         9.0      158.529  957.162        1
         9.0      156.621  957.162        1
         9.0      154.633  957.162        1
         9.0      152.563  957.162        1
         9.0      150.412  957.162        1
         9.0      148.179  957.162        1
         9.0      145.866  957.162        1
         9.0      143.471  957.162        1
         9.0      140.995  957.162        1
         9.0      138.438  957.162        1
         9.0      135.800  957.162        1
         9.0      133.081  957.162        1
         9.0      130.280  957.162        1
         9.0      127.398  957.162        1
         9.0      124.435  957.162        1
         9.0      121.391  957.162        1
         9.0      118.266  957.162        1
         9.0      115.060  957.162        1
         9.0      111.772  957.162        1
         9.0      108.403  957.162        1
         9.0      104.953  957.162        1
         9.0      101.422  957.162        1
         9.0       97.810  957.162        1
         9.0       94.116  957.162        1
         9.0       90.342  957.162        1
         9.0       86.486  957.162        1
         9.0       82.549  957.162        1
         9.0       78.531  957.162        1
         9.0       74.431  957.162        1
         9.0       70.251  957.162        1
         9.0       65.989  957.162        1
         9.0       61.646  957.162        1
         9.0       57.222  957.162        1
         9.0       52.717  957.162        1
         9.0       48.131  957.162        1
         9.0       43.463  957.162        1
         9.0       38.714  957.162        1
         9.0       33.884  957.162        1
         9.0       28.973  957.162        1
         9.0       23.981  957.162        1
         9.0       18.907  957.162        1
         9.0       13.753  957.162        1
         9.0        8.517  957.162        1
         9.0        3.200  957.162        1
         9.0      357.802  957.162        1
         9.0      352.322  957.162        1
         9.0      346.762  957.162        1
         9.0      341.120  957.162        1
         9.0      335.397  957.162        1
         9.0      329.593  957.162        1
         9.0      323.708  957.162        1
         9.0      317.742  957.162        1
         9.0      311.694  957.162        1
         9.0      305.565  957.162        1
         9.0      299.356  957.162        1
         9.0      293.064  957.162        1
         9.0      286.692  957.162        1
         9.0      280.239  957.162        1
         9.0      273.704  957.162        1
         9.0      267.088  957.162        1
         9.0      260.391  957.162        1
         9.0      253.613  957.162        1
         9.0      246.754  957.162        1
         9.0      239.813  957.162        1
         9.0      232.792  957.162        1
         9.0      225.689  957.162        1
         9.0      218.505  957.162        1
         9.0      211.240  957.162        1
         9.0      203.893  957.162        1
         9.0      196.466  957.162        1
         9.0      188.957  957.162        1
         9.0      181.367  957.162        1
         9.0      173.696  957.162        1
         9.0      165.944  957.162        1
         9.0      158.110  957.162        1
         9.0      150.196  957.162        1
         9.0      142.200  957.162        1
         9.0      134.123  957.162        1
         9.0      125.965  957.162        1
         9.0      117.726  957.162        1
         9.0      109.405  957.162        1
         9.0      101.003  957.162        1
         9.0       92.521  957.162        1
         9.0       83.957  957.162        1
         9.0       75.311  957.162        1
         9.0       66.585  957.162        1
         9.0       57.778  957.162        1
         9.0       48.889  957.162        1
         9.0       39.919  957.162        1
         9.0       30.868  957.162        1
         9.0       21.736  957.162        1
         9.0       12.522  957.162        1
         9.0        3.228  957.162        1
         9.0      353.852  957.162        1
         9.0      344.395  957.162        1
         9.0      334.857  957.162        1
         9.0      325.238  957.162        1
         9.0      315.537  957.162        1
         9.0      305.756  957.162        1
         9.0      295.893  957.162        1
         9.0      285.949  957.161        1
         9.0      275.924  957.161        1
         9.0      265.817  957.161        1
         9.0      255.630  957.160        1
         9.0      245.361  957.160        1
         9.0      235.011  957.159        1
         9.0      224.580  957.158        1
         9.0      214.068  957.157        1
         9.0      203.475  957.155        1
         9.0      192.800  957.153        1
         9.0      182.044  957.151        1
         9.0      171.207  957.148        1
         9.0      160.289  957.145        1
         9.0      149.290  957.140        1
         9.0      138.209  957.135        1
         9.0      127.048  957.129        1
         9.0      115.805  957.121        1
         9.0      104.481  957.112        1
         9.0       93.076  957.100        1
         9.0       81.590  957.086        1
         9.0       70.022  957.070        1
         9.0       58.373  957.050        1
         9.0       46.644  957.026        1
         9.0       34.833  956.997        1
         9.0       22.940  956.963        1
         9.0       10.967  956.922        1
         9.0      358.912  956.874        1
         9.0      346.777  956.817        1
         9.0      334.560  956.750        1
         9.0      322.262  956.672        1
         9.0      309.883  956.579        1
         9.0      297.422  956.470        1
         9.0      284.881  956.344        1
         9.0      272.258  956.196        1
         9.0      259.554  956.025        1
         9.0      246.769  955.826        1
         9.0      233.902  955.596        1
         9.0      220.955  955.330        1
         9.0      207.926  955.024        1
         9.0      194.816  954.673        1
         9.0      181.625  954.270        1
         9.0      168.353  953.810        1
         9.0      155.000  953.285        1
         9.0      141.565  952.688        1
         9.0      128.050  952.009        1
         9.0      114.453  951.240        1
         9.0      100.775  950.371        1
         9.0       87.016  949.390        1
         9.0       73.175  948.287        1
         9.0       59.254  947.048        1
         9.0       45.251  945.660        1
         9.0       31.167  944.108        1
         9.0       17.002  942.377        1
         9.0        2.755  940.450        1
         9.0      348.428  938.311        1
         9.0      334.019  935.939        1
         9.0      319.530  933.317        1
         9.0      304.959  930.424        1
         9.0      290.306  927.239        1
         9.0      275.573  923.740        1
         9.0      260.759  919.905        1
         9.0      245.863  915.709        1
         9.0      230.886  911.129        1
         9.0      215.828  906.142        1
         9.0      200.689  900.721        1
         9.0      185.468  894.843        1
         9.0      170.167  888.482        1
         9.0      154.784  881.614        1
         9.0      139.320  874.214        1
         9.0      123.775  866.258        1
         9.0      108.149  857.723        1
         9.0       92.441  848.587        1
         9.0       76.653  838.829        1
         9.0       60.783  828.429        1
         9.0       44.832  817.369        1
         9.0       28.800  805.634        1
         9.0       12.687  793.209        1
         9.0      356.492  780.084        1
         9.0      340.216  766.250        1
         9.0      323.860  751.702        1
         9.0      307.422  736.438        1
         9.0      290.902  720.458        1
         9.0      274.302  703.770        1
         9.0      257.620  686.380        1
         9.0      240.858  668.304        1
         9.0      224.014  649.559        1
         9.0      207.089  630.167        1
         9.0      190.082  610.155        1
         9.0      172.995  589.554        1
         9.0      155.826  568.402        1
         9.0      138.577  546.739        1
         9.0      121.246  524.612        1
         9.0      103.834  502.071        1
         9.0       86.340  479.172        1
         9.0       68.766  455.975        1
         9.0       51.110  432.544        1
         9.0       33.373  408.947        1
         9.0       15.555  385.257        1
         9.0      357.656  361.548        1
         9.0      339.676  337.901        1
         9.0      321.614  314.395        1
         9.0      303.472  291.116        1
         9.0      285.248  268.148        1
         9.0      266.943  245.578        1
         9.0      248.556  223.495        1
         9.0      230.089  201.986        1
         9.0      211.540  181.139        1
         9.0      192.911  161.040        1
         9.0      174.200  141.774        1
         9.0      155.408  123.426        1
         9.0      136.534  106.075        1
         9.0      117.580   89.799        1
         9.0       98.544   74.672        1
         9.0       79.428   60.761        1
         9.0       60.230   48.132        1
         9.0       40.950   36.844        1
         9.0       21.590   26.949        1
         9.0        2.149   18.496        1
         9.0      342.626   11.522        1
         9.0      323.022    6.064        1
         9.0      303.337    2.146        1
         9.0      283.571    0.000        1
        18.0        0.000    0.000        0
         9.0      283.571    0.000        1
         9.0      303.337    2.146        1
         9.0      323.022    6.064        1
         9.0      342.626   11.522        1
         9.0        2.149   18.496        1
         9.0       21.590   26.949        1
         9.0       40.950   36.844        1
         9.0       60.230   48.132        1
         9.0       79.428   60.761        1
         9.0       98.544   74.672        1
         9.0      117.580   89.799        1
         9.0      136.534  106.075        1
         9.0      155.408  123.426        1
         9.0      174.200  141.774        1
         9.0      192.911  161.040        1
         9.0      211.540  181.139        1
         9.0      230.089  201.986        1
         9.0      248.556  223.495        1
         9.0      266.943  245.578        1
         9.0      285.248  268.148        1
         9.0      303.472  291.116        1
         9.0      321.614  314.395        1
         9.0      339.676  337.901        1
         9.0      357.656  361.548        1
         9.0       15.555  385.257        1
         9.0       33.373  408.947        1
         9.0       51.110  432.544        1
         9.0       68.766  455.975        1
         9.0       86.340  479.172        1
         9.0      103.834  502.071        1
         9.0      121.246  524.612        1
         9.0      138.577  546.739        1
         9.0      155.826  568.402        1
         9.0      172.995  589.554        1
         9.0      190.082  610.155        1
         9.0      207.089  630.167        1
         9.0      224.014  649.559        1
         9.0      240.858  668.304        1
         9.0      257.620  686.380        1
         9.0      274.302  703.770        1
         9.0      290.902  720.458        1
         9.0      307.422  736.438        1
         9.0      323.860  751.702        1
         9.0      340.216  766.250        1
         9.0      356.492  780.084        1
         9.0       12.687  793.209        1
         9.0       28.800  805.634        1
         9.0       44.832  817.369        1
         9.0       60.783  828.429        1
         9.0       76.653  838.829        1
         9.0       92.441  848.587        1
         9.0      108.149  857.723        1
         9.0      123.775  866.258        1
         9.0      139.320  874.214        1
         9.0      154.784  881.614        1
         9.0      170.167  888.482        1
         9.0      185.468  894.843        1
         9.0      200.689  900.721        1
         9.0      215.828  906.142        1
         9.0      230.886  911.129        1
         9.0      245.863  915.709        1
         9.0      260.759  919.905        1
         9.0      275.573  923.740        1
         9.0      290.306  927.239        1
         9.0      304.959  930.424        1
         9.0      319.530  933.317        1
         9.0      334.019  935.939        1
         9.0      348.428  938.311        1
         9.0        2.755  940.450        1
         9.0       17.002  942.377        1
         9.0       31.167  944.108        1
         9.0       45.251  945.660        1
         9.0       59.254  947.048        1
         9.0       73.175  948.287        1
         9.0       87.016  949.390        1
         9.0      100.775  950.371        1
         9.0      114.453  951.240        1
         9.0      128.050  952.009        1
         9.0      141.565  952.688        1
         9.0      155.000  953.285        1
         9.0      168.353  953.810        1
         9.0      181.625  954.270        1
         9.0      194.816  954.673        1
         9.0      207.926  955.024        1
         9.0      220.955  955.330        1
         9.0      233.902  955.596        1
         9.0      246.769  955.826        1
         9.0      259.554  956.025        1
         9.0      272.258  956.196        1
         9.0      284.881  956.344        1
         9.0      297.422  956.470        1
         9.0      309.883  956.579        1
         9.0      322.262  956.672        1
         9.0      334.560  956.750        1
         9.0      346.777  956.817        1
         9.0      358.912  956.874        1
         9.0       10.967  956.922        1
         9.0       22.940  956.963        1
         9.0       34.833  956.997        1
         9.0       46.644  957.026        1
         9.0       58.373  957.050        1
         9.0       70.022  957.070        1
         9.0       81.590  957.086        1
         9.0       93.076  957.100        1
         9.0      104.481  957.112        1
         9.0      115.805  957.121        1
         9.0      127.048  957.129        1
         9.0      138.209  957.135        1
         9.0      149.290  957.140        1
         9.0      160.289  957.145        1
         9.0      171.207  957.148        1
         9.0      182.044  957.151        1
         9.0      192.800  957.153        1
         9.0      203.475  957.155        1
         9.0      214.068  957.157        1
         9.0      224.580  957.158        1
         9.0      235.011  957.159        1
         9.0      245.361  957.160        1
         9.0      255.630  957.160        1
         9.0      265.817  957.161        1
         9.0      275.924  957.161        1
         9.0      285.949  957.161        1
         9.0      295.893  957.162        1
         9.0      305.756  957.162        1
         9.0      315.537  957.162        1
         9.0      325.238  957.162        1
         9.0      334.857  957.162        1
         9.0      344.395  957.162        1
         9.0      353.852  957.162        1
         9.0        3.228  957.162        1
         9.0       12.522  957.162        1
         9.0       21.736  957.162        1
         9.0       30.868  957.162        1
         9.0       39.919  957.162        1
         9.0       48.889  957.162        1
         9.0       57.778  957.162        1
         9.0       66.585  957.162        1
         9.0       75.311  957.162        1
         9.0       83.957  957.162        1
         9.0       92.521  957.162        1
         9.0      101.003  957.162        1
         9.0      109.405  957.162        1
         9.0      117.726  957.162        1
         9.0      125.965  957.162        1
         9.0      134.123  957.162        1
         9.0      142.200  957.162        1
         9.0      150.196  957.162        1
         9.0      158.110  957.162        1
         9.0      165.944  957.162        1
         9.0      173.696  957.162        1
         9.0      181.367  957.162        1
         9.0      188.957  957.162        1
         9.0      196.466  957.162        1
         9.0      203.893  957.162        1
         9.0      211.240  957.162        1
         9.0      218.505  957.162        1
         9.0      225.689  957.162        1
         9.0      232.792  957.162        1
         9.0      239.813  957.162        1
         9.0      246.754  957.162        1
         9.0      253.613  957.162        1
         9.0      260.391  957.162        1
         9.0      267.088  957.162        1
         9.0      273.704  957.162        1
         9.0      280.239  957.162        1
         9.0      286.692  957.162        1
         9.0      293.064  957.162        1
         9.0      299.356  957.162        1
         9.0      305.565  957.162        1
         9.0      311.694  957.162        1
         9.0      317.742  957.162        1
         9.0      323.708  957.162        1
         9.0      329.593  957.162        1
         9.0      335.397  957.162        1
         9.0      341.120  957.162        1
         9.0      346.762  957.162        1
         9.0      352.322  957.162        1
         9.0      357.802  957.162        1
         9.0        3.200  957.162        1
         9.0        8.517  957.162        1
         9.0       13.753  957.162        1
         9.0       18.907  957.162        1
         9.0       23.981  957.162        1
         9.0       28.973  957.162        1
         9.0       33.884  957.162        1
         9.0       38.714  957.162        1
         9.0       43.463  957.162        1
         9.0       48.131  957.162        1
         9.0       52.717  957.162        1
         9.0       57.222  957.162        1
         9.0       61.646  957.162        1
         9.0       65.989  957.162        1
         9.0       70.251  957.162        1
         9.0       74.431  957.162        1
         9.0       78.531  957.162        1
         9.0       82.549  957.162        1
         9.0       86.486  957.162        1
         9.0       90.342  957.162        1
         9.0       94.116  957.162        1
         9.0       97.810  957.162        1
         9.0      101.422  957.162        1
         9.0      104.953  957.162        1
         9.0      108.403  957.162        1
         9.0      111.772  957.162        1
         9.0      115.060  957.162        1
         9.0      118.266  957.162        1
         9.0      121.391  957.162        1
         9.0      124.435  957.162        1
         9.0      127.398  957.162        1
         9.0      130.280  957.162        1
         9.0      133.081  957.162        1
         9.0      135.800  957.162        1
         9.0      138.438  957.162        1
         9.0      140.995  957.162        1
         9.0      143.471  957.162        1
         9.0      145.866  957.162        1
         9.0      148.179  957.162        1
         9.0      150.412  957.162        1
         9.0      152.563  957.162        1
         9.0      154.633  957.162        1
         9.0      156.621  957.162        1
         9.0      158.529  957.162        1
         9.0      160.356  957.162        1
         9.0      162.101  957.162        1
         9.0      163.765  957.162        1
         9.0      165.348  957.162        1
         9.0      166.850  957.162        1
         9.0      168.270  957.162        1
         9.0      169.610  957.162        1
         9.0      170.868  957.162        1
         9.0      172.045  957.162        1
         9.0      173.141  957.162        1
         9.0      174.155  957.162        1
         9.0      175.089  957.162        1
         9.0      175.941  957.162        1
         9.0      176.712  957.162        1
         9.0      177.402  957.162        1
         9.0      178.011  957.162        1
         9.0      178.539  957.162        1
         9.0      178.985  957.162        1
         9.0      179.351  957.162        1
         9.0      179.635  957.162        1
         9.0      179.838  957.162        1
         9.0      179.959  957.162        1
         9.0      180.000  957.162        1
         9.0      179.959  957.162        1
         9.0      179.838  957.162        1
         9.0      179.635  957.162        1
         9.0      179.351  957.162        1
         9.0      178.985  957.162        1
         9.0      178.539  957.162        1
         9.0      178.011  957.162        1
         9.0      177.402  957.162        1
         9.0      176.712  957.162        1
         9.0      175.941  957.162        1
         9.0      175.089  957.162        1
         9.0      174.155  957.162        1
         9.0      173.141  957.162        1
         9.0      172.045  957.162        1
         9.0      170.868  957.162        1
         9.0      169.610  957.162        1
         9.0      168.270  957.162        1
         9.0      166.850  957.162        1
         9.0      165.348  957.162        1
         9.0      163.765  957.162        1
         9.0      162.101  957.162        1
         9.0      160.356  957.162        1
         9.0      158.529  957.162        1
         9.0      156.621  957.162        1
         9.0      154.633  957.162        1
         9.0      152.563  957.162        1
         9.0      150.412  957.162        1
         9.0      148.179  957.162        1
         9.0      145.866  957.162        1
         9.0      143.471  957.162        1
         9.0      140.995  957.162        1
         9.0      138.438  957.162        1
         9.0      135.800  957.162        1
         9.0      133.081  957.162        1
         9.0      130.280  957.162        1
         9.0      127.398  957.162        1
         9.0      124.435  957.162        1
         9.0      121.391  957.162        1
         9.0      118.266  957.162        1
         9.0      115.060  957.162        1
         9.0      111.772  957.162        1
         9.0      108.403  957.162        1
         9.0      104.953  957.162        1
         9.0      101.422  957.162        1
         9.0       97.810  957.162        1
         9.0       94.116  957.162        1
         9.0       90.342  957.162        1
         9.0       86.486  957.162        1
         9.0       82.549  957.162        1
         9.0       78.531  957.162        1
         9.0       74.431  957.162        1
         9.0       70.251  957.162        1
         9.0       65.989  957.162        1
         9.0       61.646  957.162        1
         9.0       57.222  957.162        1
         9.0       52.717  957.162        1
         9.0       48.131  957.162        1
         9.0       43.463  957.162        1
         9.0       38.714  957.162        1
         9.0       33.884  957.162        1
         9.0       28.973  957.162        1
         9.0       23.981  957.162        1
         9.0       18.907  957.162        1
         9.0       13.753  957.162        1
         9.0        8.517  957.162        1
         9.0        3.200  957.162        1
         9.0      357.802  957.162        1
         9.0      352.322  957.162        1
         9.0      346.762  957.162        1
         9.0      341.120  957.162        1
         9.0      335.397  957.162        1
         9.0      329.593  957.162        1
         9.0      323.708  957.162        1
         9.0      317.742  957.162        1
         9.0      311.694  957.162        1
         9.0      305.565  957.162        1
         9.0      299.356  957.162        1
         9.0      293.064  957.162        1
         9.0      286.692  957.162        1
         9.0      280.239  957.162        1
         9.0      273.704  957.162        1
         9.0      267.088  957.162        1
         9.0      260.391  957.162        1
         9.0      253.613  957.162        1
         9.0      246.754  957.162        1
         9.0      239.813  957.162        1
         9.0      232.792  957.162        1
         9.0      225.689  957.162        1
         9.0      218.505  957.162        1
         9.0      211.240  957.162        1
         9.0      203.893  957.162        1
         9.0      196.466  957.162        1
         9.0      188.957  957.162        1
         9.0      181.367  957.162        1
         9.0      173.696  957.162        1
         9.0      165.944  957.162        1
         9.0      158.110  957.162        1
         9.0      150.196  957.162        1
         9.0      142.200  957.162        1
         9.0      134.123  957.162        1
         9.0      125.965  957.162        1
         9.0      117.726  957.162        1
         9.0      109.405  957.162        1
         9.0      101.003  957.162        1
         9.0       92.521  957.162        1
         9.0       83.957  957.162        1
         9.0       75.311  957.162        1
         9.0       66.585  957.162        1
         9.0       57.778  957.162        1
         9.0       48.889  957.162        1
         9.0       39.919  957.162        1
         9.0       30.868  957.162        1
         9.0       21.736  957.162        1
         9.0       12.522  957.162        1
         9.0        3.228  957.162        1
         9.0      353.852  957.162        1
         9.0      344.395  957.162        1
         9.0      334.857  957.162        1
         9.0      325.238  957.162        1
         9.0      315.537  957.162        1
         9.0      305.756  957.162        1
         9.0      295.893  957.162        1
         9.0      285.949  957.161        1
         9.0      275.924  957.161        1
         9.0      265.817  957.161        1
         9.0      255.630  957.160        1
         9.0      245.361  957.160        1
         9.0      235.011  957.159        1
         9.0      224.580  957.158        1
         9.0      214.068  957.157        1
         9.0      203.475  957.155        1
         9.0      192.800  957.153        1
         9.0      182.044  957.151        1
         9.0      171.207  957.148        1
         9.0      160.289  957.145        1
         9.0      149.290  957.140        1
         9.0      138.209  957.135        1
         9.0      127.048  957.129        1
         9.0      115.805  957.121        1
         9.0      104.481  957.112        1
         9.0       93.076  957.100        1
         9.0       81.590  957.086        1
         9.0       70.022  957.070        1
         9.0       58.373  957.050        1
         9.0       46.644  957.026        1
         9.0       34.833  956.997        1
         9.0       22.940  956.963        1
         9.0       10.967  956.922        1
         9.0      358.912  956.874        1
         9.0      346.777  956.817        1
         9.0      334.560  956.750        1
         9.0      322.262  956.672        1
         9.0      309.883  956.579        1
         9.0      297.422  956.470        1
         9.0      284.881  956.344        1
         9.0      272.258  956.196        1
         9.0      259.554  956.025        1
         9.0      246.769  955.826        1
         9.0      233.902  955.596        1
         9.0      220.955  955.330        1
         9.0      207.926  955.024        1
         9.0      194.816  954.673        1
         9.0      181.625  954.270        1
         9.0      168.353  953.810        1
         9.0      155.000  953.285        1
         9.0      141.565  952.688        1
         9.0      128.050  952.009        1
         9.0      114.453  951.240        1
         9.0      100.775  950.371        1
         9.0       87.016  949.390        1
         9.0       73.175  948.287        1
         9.0       59.254  947.048        1
         9.0       45.251  945.660        1
         9.0       31.167  944.108        1
         9.0       17.002  942.377        1
         9.0        2.755  940.450        1
         9.0      348.428  938.311        1
         9.0      334.019  935.939        1
         9.0      319.530  933.317        1
         9.0      304.959  930.424        1
         9.0      290.306  927.239        1
         9.0      275.573  923.740        1
         9.0      260.759  919.905        1
         9.0      245.863  915.709        1
         9.0      230.886  911.129        1
         9.0      215.828  906.142        1
         9.0      200.689  900.721        1
         9.0      185.468  894.843        1
         9.0      170.167  888.482        1
         9.0      154.784  881.614        1
         9.0      139.320  874.214        1
         9.0      123.775  866.258        1
         9.0      108.149  857.723        1
         9.0       92.441  848.587        1
         9.0       76.653  838.829        1
         9.0       60.783  828.429        1
         9.0       44.832  817.369        1
         9.0       28.800  805.634        1
         9.0       12.687  793.209        1
         9.0      356.492  780.084        1
         9.0      340.216  766.250        1
         9.0      323.860  751.702        1
         9.0      307.422  736.438        1
         9.0      290.902  720.458        1
         9.0      274.302  703.770        1
         9.0      257.620  686.380        1
         9.0      240.858  668.304        1
         9.0      224.014  649.559        1
         9.0      207.089  630.167        1
         9.0      190.082  610.155        1
         9.0      172.995  589.554        1
         9.0      155.826  568.402        1
         9.0      138.577  546.739        1
         9.0      121.246  524.612        1
         9.0      103.834  502.071        1
         9.0       86.340  479.172        1
         9.0       68.766  455.975        1
         9.0       51.110  432.544        1
         9.0       33.373  408.947        1
         9.0       15.555  385.257        1
         9.0      357.656  361.548        1
         9.0      339.676  337.901        1
         9.0      321.614  314.395        1
         9.0      303.472  291.116        1
         9.0      285.248  268.148        1
         9.0      266.943  245.578        1
         9.0      248.556  223.495        1
         9.0      230.089  201.986        1
         9.0      211.540  181.139        1
         9.0      192.911  161.040        1
         9.0      174.200  141.774        1
         9.0      155.408  123.426        1
         9.0      136.534  106.075        1
         9.0      117.580   89.799        1
         9.0       98.544   74.672        1
         9.0       79.428   60.761        1
         9.0       60.230   48.132        1
         9.0       40.950   36.844        1
         9.0       21.590   26.949        1
         9.0        2.149   18.496        1
         9.0      342.626   11.522        1
         9.0      323.022    6.064        1
         9.0      303.337    2.146        1
         9.0      283.571    0.000        1
        18.0        0.000    0.000        0
         9.0       73.571    0.000        1
         9.0       93.337    2.146        1
         9.0      113.022    6.064        1
         9.0      132.626   11.522        1
         9.0      152.149   18.496        1
         9.0      171.590   26.949        1
         9.0      190.950   36.844        1
         9.0      210.230   48.132        1
         9.0      229.428   60.761        1
         9.0      248.544   74.672        1
         9.0      267.580   89.799        1
         9.0      286.534  106.075        1
         9.0      305.408  123.426        1
         9.0      324.200  141.774        1
         9.0      342.911  161.040        1
         9.0        1.540  181.139        1
         9.0       20.089  201.986        1
         9.0       38.556  223.495        1
         9.0       56.943  245.578        1
         9.0       75.248  268.148        1
         9.0       93.472  291.116        1
         9.0      111.614  314.395        1
         9.0      129.676  337.901        1
         9.0      147.656  361.548        1
         9.0      165.555  385.257        1
         9.0      183.373  408.947        1
         9.0      201.110  432.544        1
         9.0      218.766  455.975        1
         9.0      236.340  479.172        1
         9.0      253.834  502.071        1
         9.0      271.246  524.612        1
         9.0      288.577  546.739        1
         9.0      305.826  568.402        1
         9.0      322.995  589.554        1
         9.0      340.082  610.155        1
         9.0      357.089  630.167        1
         9.0       14.014  649.559        1
         9.0       30.858  668.304        1
         9.0       47.620  686.380        1
         9.0       64.302  703.770        1
         9.0       80.902  720.458        1
         9.0       97.422  736.438        1
         9.0      113.860  751.702        1
         9.0      130.216  766.250        1
         9.0      146.492  780.084        1
         9.0      162.687  793.209        1
         9.0      178.800  805.634        1
         9.0      194.832  817.369        1
         9.0      210.783  828.429        1
         9.0      226.653  838.829        1
         9.0      242.441  848.587        1
         9.0      258.149  857.723        1
         9.0      273.775  866.258        1
         9.0      289.320  874.214        1
         9.0      304.784  881.614        1
         9.0      320.167  888.482        1
         9.0      335.468  894.843        1
         9.0      350.689  900.721        1
         9.0        5.828  906.142        1
         9.0       20.886  911.129        1
         9.0       35.863  915.709        1
         9.0       50.759  919.905        1
         9.0       65.573  923.740        1
         9.0       80.306  927.239        1
         9.0       94.959  930.424        1
         9.0      109.530  933.317        1
         9.0      124.019  935.939        1
         9.0      138.428  938.311        1
         9.0      152.755  940.450        1
         9.0      167.002  942.377        1
         9.0      181.167  944.108        1
         9.0      195.251  945.660        1
         9.0      209.254  947.048        1
         9.0      223.175  948.287        1
         9.0      237.016  949.390        1
         9.0      250.775  950.371        1
         9.0      264.453  951.240        1
         9.0      278.050  952.009        1
         9.0      291.565  952.688        1
         9.0      305.000  953.285        1
         9.0      318.353  953.810        1
         9.0      331.625  954.270        1
         9.0      344.816  954.673        1
         9.0      357.926  955.024        1
         9.0       10.955  955.330        1
         9.0       23.902  955.596        1
         9.0       36.769  955.826        1
         9.0       49.554  956.025        1
         9.0       62.258  956.196        1
         9.0       74.881  956.344        1
         9.0       87.422  956.470        1
         9.0       99.883  956.579        1
         9.0      112.262  956.672        1
         9.0      124.560  956.750        1
         9.0      136.777  956.817        1
         9.0      148.912  956.874        1
         9.0      160.967  956.922        1
         9.0      172.940  956.963        1
         9.0      184.833  956.997        1
         9.0      196.644  957.026        1
         9.0      208.373  957.050        1
         9.0      220.022  957.070        1
         9.0      231.590  957.086        1
         9.0      243.076  957.100        1
         9.0      254.481  957.112        1
         9.0      265.805  957.121        1
         9.0      277.048  957.129        1
         9.0      288.209  957.135        1
         9.0      299.290  957.140        1
         9.0      310.289  957.145        1
         9.0      321.207  957.148        1
         9.0      332.044  957.151        1
         9.0      342.800  957.153        1
         9.0      353.475  957.155        1
         9.0        4.068  957.157        1
         9.0       14.580  957.158        1
         9.0       25.011  957.159        1
         9.0       35.361  957.160        1
         9.0       45.630  957.160        1
         9.0       55.817  957.161        1
         9.0       65.924  957.161        1
         9.0       75.949  957.161        1
         9.0       85.893  957.162        1
         9.0       95.756  957.162        1
         9.0      105.537  957.162        1
         9.0      115.238  957.162        1
         9.0      124.857  957.162        1
         9.0      134.395  957.162        1
         9.0      143.852  957.162        1
         9.0      153.228  957.162        1
         9.0      162.522  957.162        1
         9.0      171.736  957.162        1
         9.0      180.868  957.162        1
         9.0      189.919  957.162        1
         9.0      198.889  957.162        1
         9.0      207.778  957.162        1
         9.0      216.585  957.162        1
         9.0      225.311  957.162        1
         9.0      233.957  957.162        1
         9.0      242.521  957.162        1
         9.0      251.003  957.162        1
         9.0      259.405  957.162        1
         9.0      267.726  957.162        1
         9.0      275.965  957.162        1
         9.0      284.123  957.162        1
         9.0      292.200  957.162        1
         9.0      300.196  957.162        1
         9.0      308.110  957.162        1
         9.0      315.944  957.162        1
         9.0      323.696  957.162        1
         9.0      331.367  957.162        1
         9.0      338.957  957.162        1
         9.0      346.466  957.162        1
         9.0      353.893  957.162        1
         9.0        1.240  957.162        1
         9.0        8.505  957.162        1
         9.0       15.689  957.162        1
         9.0       22.792  957.162        1
         9.0       29.813  957.162        1
         9.0       36.754  957.162        1
         9.0       43.613  957.162        1
         9.0       50.391  957.162        1
         9.0       57.088  957.162        1
         9.0       63.704  957.162        1
         9.0       70.239  957.162        1
         9.0       76.692  957.162        1
         9.0       83.064  957.162        1
         9.0       89.356  957.162        1
         9.0       95.565  957.162        1
         9.0      101.694  957.162        1
         9.0      107.742  957.162        1
         9.0      113.708  957.162        1
         9.0      119.593  957.162        1
         9.0      125.397  957.162        1
         9.0      131.120  957.162        1
         9.0      136.762  957.162        1
         9.0      142.322  957.162        1
         9.0      147.802  957.162        1
         9.0      153.200  957.162        1
         9.0      158.517  957.162        1
         9.0      163.753  957.162        1
         9.0      168.907  957.162        1
         9.0      173.981  957.162        1
         9.0      178.973  957.162        1
         9.0      183.884  957.162        1
         9.0      188.714  957.162        1
         9.0      193.463  957.162        1
         9.0      198.131  957.162        1
         9.0      202.717  957.162        1
         9.0      207.222  957.162        1
         9.0      211.646  957.162        1
         9.0      215.989  957.162        1
         9.0      220.251  957.162        1
         9.0      224.431  957.162        1
         9.0      228.531  957.162        1
         9.0      232.549  957.162        1
         9.0      236.486  957.162        1
         9.0      240.342  957.162        1
         9.0      244.116  957.162        1
         9.0      247.810  957.162        1
         9.0      251.422  957.162        1
         9.0      254.953  957.162        1
         9.0      258.403  957.162        1
         9.0      261.772  957.162        1
         9.0      265.060  957.162        1
         9.0      268.266  957.162        1
         9.0      271.391  957.162        1
         9.0      274.435  957.162        1
         9.0      277.398  957.162        1
         9.0      280.280  957.162        1
         9.0      283.081  957.162        1
         9.0      285.800  957.162        1
         9.0      288.438  957.162        1
         9.0      290.995  957.162        1
         9.0      293.471  957.162        1
         9.0      295.866  957.162        1
         9.0      298.179  957.162        1
         9.0      300.412  957.162        1
         9.0      302.563  957.162        1
         9.0      304.633  957.162        1
         9.0      306.621  957.162        1
         9.0      308.529  957.162        1
         9.0      310.356  957.162        1
         9.0      312.101  957.162        1
         9.0      313.765  957.162        1
         9.0      315.348  957.162        1
         9.0      316.850  957.162        1
         9.0      318.270  957.162        1
         9.0      319.610  957.162        1
         9.0      320.868  957.162        1
         9.0      322.045  957.162        1
         9.0      323.141  957.162        1
         9.0      324.155  957.162        1
         9.0      325.089  957.162        1
         9.0      325.941  957.162        1
         9.0      326.712  957.162        1
         9.0      327.402  957.162        1
         9.0      328.011  957.162        1
         9.0      328.539  957.162        1
         9.0      328.985  957.162        1
         9.0      329.351  957.162        1
         9.0      329.635  957.162        1
         9.0      329.838  957.162        1
         9.0      329.959  957.162        1
         9.0      330.000  957.162        1
         9.0      329.959  957.162        1
         9.0      329.838  957.162        1
         9.0      329.635  957.162        1
         9.0      329.351  957.162        1
         9.0      328.985  957.162        1
         9.0      328.539  957.162        1
         9.0      328.011  957.162        1
         9.0      327.402  957.162        1
         9.0      326.712  957.162        1
         9.0      325.941  957.162        1
         9.0      325.089  957.162        1
         9.0      324.155  957.162        1
         9.0      323.141  957.162        1
         9.0      322.045  957.162        1
         9.0      320.868  957.162        1
         9.0      319.610  957.162        1
         9.0      318.270  957.162        1
         9.0      316.850  957.162        1
         9.0      315.348  957.162        1
         9.0      313.765  957.162        1
         9.0      312.101  957.162        1
         9.0      310.356  957.162        1
         9.0      308.529  957.162        1
         9.0      306.621  957.162        1
         9.0      304.633  957.162        1
         9.0      302.563  957.162        1
         9.0      300.412  957.162        1
         9.0      298.179  957.162        1
         9.0      295.866  957.162        1
         9.0      293.471  957.162        1
         9.0      290.995  957.162        1
         9.0      288.438  957.162        1
         9.0      285.800  957.162        1
         9.0      283.081  957.162        1
         9.0      280.280  957.162        1
         9.0      277.398  957.162        1
         9.0      274.435  957.162        1
         9.0      271.391  957.162        1
         9.0      268.266  957.162        1
         9.0      265.060  957.162        1
         9.0      261.772  957.162        1
         9.0      258.403  957.162        1
         9.0      254.953  957.162        1
         9.0      251.422  957.162        1
         9.0      247.810  957.162        1
         9.0      244.116  957.162        1
         9.0      240.342  957.162        1
         9.0      236.486  957.162        1
         9.0      232.549  957.162        1
         9.0      228.531  957.162        1
         9.0      224.431  957.162        1
         9.0      220.251  957.162        1
         9.0      215.989  957.162        1
         9.0      211.646  957.162        1
         9.0      207.222  957.162        1
         9.0      202.717  957.162        1
         9.0      198.131  957.162        1
         9.0      193.463  957.162        1
         9.0      188.714  957.162        1
         9.0      183.884  957.162        1
         9.0      178.973  957.162        1
         9.0      173.981  957.162        1
         9.0      168.907  957.162        1
         9.0      163.753  957.162        1
         9.0      158.517  957.162        1
         9.0      153.200  957.162        1
         9.0      147.802  957.162        1
         9.0      142.322  957.162        1
         9.0      136.762  957.162        1
         9.0      131.120  957.162        1
         9.0      125.397  957.162        1
         9.0      119.593  957.162        1
         9.0      113.708  957.162        1
         9.0      107.742  957.162        1
         9.0      101.694  957.162        1
         9.0       95.565  957.162        1
         9.0       89.356  957.162        1
         9.0       83.064  957.162        1
         9.0       76.692  957.162        1
         9.0       70.239  957.162        1
         9.0       63.704  957.162        1
         9.0       57.088  957.162        1
         9.0       50.391  957.162        1
         9.0       43.613  957.162        1
         9.0       36.754  957.162        1
         9.0       29.813  957.162        1
         9.0       22.792  957.162        1
         9.0       15.689  957.162        1
         9.0        8.505  957.162        1
         9.0        1.240  957.162        1
         9.0      353.893  957.162        1
         9.0      346.466  957.162        1
         9.0      338.957  957.162        1
         9.0      331.367  957.162        1
         9.0      323.696  957.162        1
         9.0      315.944  957.162        1
         9.0      308.110  957.162        1
         9.0      300.196  957.162        1
         9.0      292.200  957.162        1
         9.0      284.123  957.162        1
         9.0      275.965  957.162        1
         9.0      267.726  957.162        1
         9.0      259.405  957.162        1
         9.0      251.003  957.162        1
         9.0      242.521  957.162        1
         9.0      233.957  957.162        1
         9.0      225.311  957.162        1
         9.0      216.585  957.162        1
         9.0      207.778  957.162        1
         9.0      198.889  957.162        1
         9.0      189.919  957.162        1
         9.0      180.868  957.162        1
         9.0      171.736  957.162        1
         9.0      162.522  957.162        1
         9.0      153.228  957.162        1
         9.0      143.852  957.162        1
         9.0      134.395  957.162        1
         9.0      124.857  957.162        1
         9.0      115.238  957.162        1
         9.0      105.537  957.162        1
         9.0       95.756  957.162        1
         9.0       85.893  957.162        1
         9.0       75.949  957.161        1
         9.0       65.924  957.161        1
         9.0       55.817  957.161        1
         9.0       45.630  957.160        1
         9.0       35.361  957.160        1
         9.0       25.011  957.159        1
         9.0       14.580  957.158        1
         9.0        4.068  957.157        1
         9.0      353.475  957.155        1
         9.0      342.800  957.153        1
         9.0      332.044  957.151        1
         9.0      321.207  957.148        1
         9.0      310.289  957.145        1
         9.0      299.290  957.140        1
         9.0      288.209  957.135        1
         9.0      277.048  957.129        1
         9.0      265.805  957.121        1
         9.0      254.481  957.112        1
         9.0      243.076  957.100        1
         9.0      231.590  957.086        1
         9.0      220.022  957.070        1
         9.0      208.373  957.050        1
         9.0      196.644  957.026        1
         9.0      184.833  956.997        1
         9.0      172.940  956.963        1
         9.0      160.967  956.922        1
         9.0      148.912  956.874        1
         9.0      136.777  956.817        1
         9.0      124.560  956.750        1
         9.0      112.262  956.672        1
         9.0       99.883  956.579        1
         9.0       87.422  956.470        1
         9.0       74.881  956.344        1
         9.0       62.258  956.196        1
         9.0       49.554  956.025        1
         9.0       36.769  955.826        1
         9.0       23.902  955.596        1
         9.0       10.955  955.330        1
         9.0      357.926  955.024        1
         9.0      344.816  954.673        1
         9.0      331.625  954.270        1
         9.0      318.353  953.810        1
         9.0      305.000  953.285        1
         9.0      291.565  952.688        1
         9.0      278.050  952.009        1
         9.0      264.453  951.240        1
         9.0      250.775  950.371        1
         9.0      237.016  949.390        1
         9.0      223.175  948.287        1
         9.0      209.254  947.048        1
         9.0      195.251  945.660        1
         9.0      181.167  944.108        1
         9.0      167.002  942.377        1
         9.0      152.755  940.450        1
         9.0      138.428  938.311        1
         9.0      124.019  935.939        1
         9.0      109.530  933.317        1
         9.0       94.959  930.424        1
         9.0       80.306  927.239        1
         9.0       65.573  923.740        1
         9.0       50.759  919.905        1
         9.0       35.863  915.709        1
         9.0       20.886  911.129        1
         9.0        5.828  906.142        1
         9.0      350.689  900.721        1
         9.0      335.468  894.843        1
         9.0      320.167  888.482        1
         9.0      304.784  881.614        1
         9.0      289.320  874.214        1
         9.0      273.775  866.258        1
         9.0      258.149  857.723        1
         9.0      242.441  848.587        1
         9.0      226.653  838.829        1
         9.0      210.783  828.429        1
         9.0      194.832  817.369        1
         9.0      178.800  805.634        1
         9.0      162.687  793.209        1
         9.0      146.492  780.084        1
         9.0      130.216  766.250        1
         9.0      113.860  751.702        1
         9.0       97.422  736.438        1
         9.0       80.902  720.458        1
         9.0       64.302  703.770        1
         9.0       47.620  686.380        1
         9.0       30.858  668.304        1
         9.0       14.014  649.559        1
         9.0      357.089  630.167        1
         9.0      340.082  610.155        1
         9.0      322.995  589.554        1
         9.0      305.826  568.402        1
         9.0      288.577  546.739        1
         9.0      271.246  524.612        1
         9.0      253.834  502.071        1
         9.0      236.340  479.172        1
         9.0      218.766  455.975        1
         9.0      201.110  432.544        1
         9.0      183.373  408.947        1
         9.0      165.555  385.257        1
         9.0      147.656  361.548        1
         9.0      129.676  337.901        1
         9.0      111.614  314.395        1
         9.0       93.472  291.116        1
         9.0       75.248  268.148        1
         9.0       56.943  245.578        1
         9.0       38.556  223.495        1
         9.0       20.089  201.986        1
         9.0        1.540  181.139        1
         9.0      342.911  161.040        1
         9.0      324.200  141.774        1
         9.0      305.408  123.426        1
         9.0      286.534  106.075        1
         9.0      267.580   89.799        1
         9.0      248.544   74.672        1
         9.0      229.428   60.761        1
         9.0      210.230   48.132        1
         9.0      190.950   36.844        1
         9.0      171.590   26.949        1
         9.0      152.149   18.496        1
         9.0      132.626   11.522        1
         9.0      113.022    6.064        1
         9.0       93.337    2.146        1
         9.0       73.571    0.000        1
        18.0        0.000    0.000        0
         9.0      343.571    0.000        1
         9.0        3.337    2.146        1
         9.0       23.022    6.064        1
         9.0       42.626   11.522        1
         9.0       62.149   18.496        1
         9.0       81.590   26.949        1
         9.0      100.950   36.844        1
         9.0      120.230   48.132        1
         9.0      139.428   60.761        1
         9.0      158.544   74.672        1
         9.0      177.580   89.799        1
         9.0      196.534  106.075        1
         9.0      215.408  123.426        1
         9.0      234.200  141.774        1
         9.0      252.911  161.040        1
         9.0      271.540  181.139        1
         9.0      290.089  201.986        1
         9.0      308.556  223.495        1
         9.0      326.943  245.578        1
         9.0      345.248  268.148        1
         9.0        3.472  291.116        1
         9.0       21.614  314.395        1
         9.0       39.676  337.901        1
         9.0       57.656  361.548        1
         9.0       75.555  385.257        1
         9.0       93.373  408.947        1
         9.0      111.110  432.544        1
         9.0      128.766  455.975        1
         9.0      146.340  479.172        1
         9.0      163.834  502.071        1
         9.0      181.246  524.612        1
         9.0      198.577  546.739        1
         9.0      215.826  568.402        1
         9.0      232.995  589.554        1
         9.0      250.082  610.155        1
         9.0      267.089  630.167        1
         9.0      284.014  649.559        1
         9.0      300.858  668.304        1
         9.0      317.620  686.380        1
         9.0      334.302  703.770        1
         9.0      350.902  720.458        1
         9.0        7.422  736.438        1
         9.0       23.860  751.702        1
         9.0       40.216  766.250        1
         9.0       56.492  780.084        1
         9.0       72.687  793.209        1
         9.0       88.800  805.634        1
         9.0      104.832  817.369        1
         9.0      120.783  828.429        1
         9.0      136.653  838.829        1
         9.0      152.441  848.587        1
         9.0      168.149  857.723        1
         9.0      183.775  866.258        1
         9.0      199.320  874.214        1
         9.0      214.784  881.614        1
         9.0      230.167  888.482        1
         9.0      245.468  894.843        1
         9.0      260.689  900.721        1
         9.0      275.828  906.142        1
         9.0      290.886  911.129        1
         9.0      305.863  915.709        1
         9.0      320.759  919.905        1
         9.0      335.573  923.740        1
         9.0      350.306  927.239        1
         9.0        4.959  930.424        1
         9.0       19.530  933.317        1
         9.0       34.019  935.939        1
         9.0       48.428  938.311        1
         9.0       62.755  940.450        1
         9.0       77.002  942.377        1
         9.0       91.167  944.108        1
         9.0      105.251  945.660        1
         9.0      119.254  947.048        1
         9.0      133.175  948.287        1
         9.0      147.016  949.390        1
         9.0      160.775  950.371        1
         9.0      174.453  951.240        1
         9.0      188.050  952.009        1
         9.0      201.565  952.688        1
         9.0      215.000  953.285        1
         9.0      228.353  953.810        1
         9.0      241.625  954.270        1
         9.0      254.816  954.673        1
         9.0      267.926  955.024        1
         9.0      280.955  955.330        1
         9.0      293.902  955.596        1
         9.0      306.769  955.826        1
         9.0      319.554  956.025        1
         9.0      332.258  956.196        1
         9.0      344.881  956.344        1
         9.0      357.422  956.470        1
         9.0        9.883  956.579        1
         9.0       22.262  956.672        1
         9.0       34.560  956.750        1
         9.0       46.777  956.817        1
         9.0       58.912  956.874        1
         9.0       70.967  956.922        1
         9.0       82.940  956.963        1
         9.0       94.833  956.997        1
         9.0      106.644  957.026        1
         9.0      118.373  957.050        1
         9.0      130.022  957.070        1
         9.0      141.590  957.086        1
         9.0      153.076  957.100        1
         9.0      164.481  957.112        1
         9.0      175.805  957.121        1
         9.0      187.048  957.129        1
         9.0      198.209  957.135        1
         9.0      209.290  957.140        1
         9.0      220.289  957.145        1
         9.0      231.207  957.148        1
         9.0      242.044  957.151        1
         9.0      252.800  957.153        1
         9.0      263.475  957.155        1
         9.0      274.068  957.157        1
         9.0      284.580  957.158        1
         9.0      295.011  957.159        1
         9.0      305.361  957.160        1
         9.0      315.630  957.160        1
         9.0      325.817  957.161        1
         9.0      335.924  957.161        1
         9.0      345.949  957.161        1
         9.0      355.893  957.162        1
         9.0        5.756  957.162        1
         9.0       15.537  957.162        1
         9.0       25.238  957.162        1
         9.0       34.857  957.162        1
         9.0       44.395  957.162        1
         9.0       53.852  957.162        1
         9.0       63.228  957.162        1
         9.0       72.522  957.162        1
         9.0       81.736  957.162        1
         9.0       90.868  957.162        1
         9.0       99.919  957.162        1
         9.0      108.889  957.162        1
         9.0      117.778  957.162        1
         9.0      126.585  957.162        1
         9.0      135.311  957.162        1
         9.0      143.957  957.162        1
         9.0      152.521  957.162        1
         9.0      161.003  957.162        1
         9.0      169.405  957.162        1
         9.0      177.726  957.162        1
         9.0      185.965  957.162        1
         9.0      194.123  957.162        1
         9.0      202.200  957.162        1
         9.0      210.196  957.162        1
         9.0      218.110  957.162        1
         9.0      225.944  957.162        1
         9.0      233.696  957.162        1
         9.0      241.367  957.162        1
         9.0      248.957  957.162        1
         9.0      256.466  957.162        1
         9.0      263.893  957.162        1
         9.0      271.240  957.162        1
         9.0      278.505  957.162        1
         9.0      285.689  957.162        1
         9.0      292.792  957.162        1
         9.0      299.813  957.162        1
         9.0      306.754  957.162        1
         9.0      313.613  957.162        1
         9.0      320.391  957.162        1
         9.0      327.088  957.162        1
         9.0      333.704  957.162        1
         9.0      340.239  957.162        1
         9.0      346.692  957.162        1
         9.0      353.064  957.162        1
         9.0      359.356  957.162        1
         9.0        5.565  957.162        1
         9.0       11.694  957.162        1
         9.0       17.742  957.162        1
         9.0       23.708  957.162        1
         9.0       29.593  957.162        1
         9.0       35.397  957.162        1
         9.0       41.120  957.162        1
         9.0       46.762  957.162        1
         9.0       52.322  957.162        1
         9.0       57.802  957.162        1
         9.0       63.200  957.162        1
         9.0       68.517  957.162        1
         9.0       73.753  957.162        1
         9.0       78.907  957.162        1
         9.0       83.981  957.162        1
         9.0       88.973  957.162        1
         9.0       93.884  957.162        1
         9.0       98.714  957.162        1
         9.0      103.463  957.162        1
         9.0      108.131  957.162        1
         9.0      112.717  957.162        1
         9.0      117.222  957.162        1
         9.0      121.646  957.162        1
         9.0      125.989  957.162        1
         9.0      130.251  957.162        1
         9.0      134.431  957.162        1
         9.0      138.531  957.162        1
         9.0      142.549  957.162        1
         9.0      146.486  957.162        1
         9.0      150.342  957.162        1
         9.0      154.116  957.162        1
         9.0      157.810  957.162        1
         9.0      161.422  957.162        1
         9.0      164.953  957.162        1
         9.0      168.403  957.162        1
         9.0      171.772  957.162        1
         9.0      175.060  957.162        1
         9.0      178.266  957.162        1
         9.0      181.391  957.162        1
         9.0      184.435  957.162        1
         9.0      187.398  957.162        1
         9.0      190.280  957.162        1
         9.0      193.081  957.162        1
         9.0      195.800  957.162        1
         9.0      198.438  957.162        1
         9.0      200.995  957.162        1
         9.0      203.471  957.162        1
         9.0      205.866  957.162        1
         9.0      208.179  957.162        1
         9.0      210.412  957.162        1
         9.0      212.563  957.162        1
         9.0      214.633  957.162        1
         9.0      216.621  957.162        1
         9.0      218.529  957.162        1
         9.0      220.356  957.162        1
         9.0      222.101  957.162        1
         9.0      223.765  957.162        1
         9.0      225.348  957.162        1
         9.0      226.850  957.162        1
         9.0      228.270  957.162        1
         9.0      229.610  957.162        1
         9.0      230.868  957.162        1
         9.0      232.045  957.162        1
         9.0      233.141  957.162        1
         9.0      234.155  957.162        1
         9.0      235.089  957.162        1
         9.0      235.941  957.162        1
         9.0      236.712  957.162        1
         9.0      237.402  957.162        1
         9.0      238.011  957.162        1
         9.0      238.539  957.162        1
         9.0      238.985  957.162        1
         9.0      239.351  957.162        1
         9.0      239.635  957.162        1
         9.0      239.838  957.162        1
         9.0      239.959  957.162        1
         9.0      240.000  957.162        1
         9.0      239.959  957.162        1
         9.0      239.838  957.162        1
         9.0      239.635  957.162        1
         9.0      239.351  957.162        1
         9.0      238.985  957.162        1
         9.0      238.539  957.162        1
         9.0      238.011  957.162        1
         9.0      237.402  957.162        1
         9.0      236.712  957.162        1
         9.0      235.941  957.162        1
         9.0      235.089  957.162        1
         9.0      234.155  957.162        1
         9.0      233.141  957.162        1
         9.0      232.045  957.162        1
         9.0      230.868  957.162        1
         9.0      229.610  957.162        1
         9.0      228.270  957.162        1
         9.0      226.850  957.162        1
         9.0      225.348  957.162        1
         9.0      223.765  957.162        1
         9.0      222.101  957.162        1
         9.0      220.356  957.162        1
         9.0      218.529  957.162        1
         9.0      216.621  957.162        1
         9.0      214.633  957.162        1
         9.0      212.563  957.162        1
         9.0      210.412  957.162        1
         9.0      208.179  957.162        1
         9.0      205.866  957.162        1
         9.0      203.471  957.162        1
         9.0      200.995  957.162        1
         9.0      198.438  957.162        1
         9.0      195.800  957.162        1
         9.0      193.081  957.162        1
         9.0      190.280  957.162        1
         9.0      187.398  957.162        1
         9.0      184.435  957.162        1
         9.0      181.391  957.162        1
         9.0      178.266  957.162        1
         9.0      175.060  957.162        1
         9.0      171.772  957.162        1
         9.0      168.403  957.162        1
         9.0      164.953  957.162        1
         9.0      161.422  957.162        1
         9.0      157.810  957.162        1
         9.0      154.116  957.162        1
         9.0      150.342  957.162        1
         9.0      146.486  957.162        1
         9.0      142.549  957.162        1
         9.0      138.531  957.162        1
         9.0      134.431  957.162        1
         9.0      130.251  957.162        1
         9.0      125.989  957.162        1
         9.0      121.646  957.162        1
         9.0      117.222  957.162        1
         9.0      112.717  957.162        1
         9.0      108.131  957.162        1
         9.0      103.463  957.162        1
         9.0       98.714  957.162        1
         9.0       93.884  957.162        1
         9.0       88.973  957.162        1
         9.0       83.981  957.162        1
         9.0       78.907  957.162        1
         9.0       73.753  957.162        1
         9.0       68.517  957.162        1
         9.0       63.200  957.162        1
         9.0       57.802  957.162        1
         9.0       52.322  957.162        1
         9.0       46.762  957.162        1
         9.0       41.120  957.162        1
         9.0       35.397  957.162        1
         9.0       29.593  957.162        1
         9.0       23.708  957.162        1
         9.0       17.742  957.162        1
         9.0       11.694  957.162        1
         9.0        5.565  957.162        1
         9.0      359.356  957.162        1
         9.0      353.064  957.162        1
         9.0      346.692  957.162        1
         9.0      340.239  957.162        1
         9.0      333.704  957.162        1
         9.0      327.088  957.162        1
         9.0      320.391  957.162        1
         9.0      313.613  957.162        1
         9.0      306.754  957.162        1
         9.0      299.813  957.162        1
         9.0      292.792  957.162        1
         9.0      285.689  957.162        1
         9.0      278.505  957.162        1
         9.0      271.240  957.162        1
         9.0      263.893  957.162        1
         9.0      256.466  957.162        1
         9.0      248.957  957.162        1
         9.0      241.367  957.162        1
         9.0      233.696  957.162        1
         9.0      225.944  957.162        1
         9.0      218.110  957.162        1
         9.0      210.196  957.162        1
         9.0      202.200  957.162        1
         9.0      194.123  957.162        1
         9.0      185.965  957.162        1
         9.0      177.726  957.162        1
         9.0      169.405  957.162        1
         9.0      161.003  957.162        1
         9.0      152.521  957.162        1
         9.0      143.957  957.162        1
         9.0      135.311  957.162        1
         9.0      126.585  957.162        1
         9.0      117.778  957.162        1
         9.0      108.889  957.162        1
         9.0       99.919  957.162        1
         9.0       90.868  957.162        1
         9.0       81.736  957.162        1
         9.0       72.522  957.162        1
         9.0       63.228  957.162        1
         9.0       53.852  957.162        1
         9.0       44.395  957.162        1
         9.0       34.857  957.162        1
         9.0       25.238  957.162        1
         9.0       15.537  957.162        1
         9.0        5.756  957.162        1
         9.0      355.893  957.162        1
         9.0      345.949  957.161        1
         9.0      335.924  957.161        1
         9.0      325.817  957.161        1
         9.0      315.630  957.160        1
         9.0      305.361  957.160        1
         9.0      295.011  957.159        1
         9.0      284.580  957.158        1
         9.0      274.068  957.157        1
         9.0      263.475  957.155        1
         9.0      252.800  957.153        1
         9.0      242.044  957.151        1
         9.0      231.207  957.148        1
         9.0      220.289  957.145        1
         9.0      209.290  957.140        1
         9.0      198.209  957.135        1
         9.0      187.048  957.129        1
         9.0      175.805  957.121        1
         9.0      164.481  957.112        1
         9.0      153.076  957.100        1
         9.0      141.590  957.086        1
         9.0      130.022  957.070        1
         9.0      118.373  957.050        1
         9.0      106.644  957.026        1
         9.0       94.833  956.997        1
         9.0       82.940  956.963        1
         9.0       70.967  956.922        1
         9.0       58.912  956.874        1
         9.0       46.777  956.817        1
         9.0       34.560  956.750        1
         9.0       22.262  956.672        1
         9.0        9.883  956.579        1
         9.0      357.422  956.470        1
         9.0      344.881  956.344        1
         9.0      332.258  956.196        1
         9.0      319.554  956.025        1
         9.0      306.769  955.826        1
         9.0      293.902  955.596        1
         9.0      280.955  955.330        1
         9.0      267.926  955.024        1
         9.0      254.816  954.673        1
         9.0      241.625  954.270        1
         9.0      228.353  953.810        1
         9.0      215.000  953.285        1
         9.0      201.565  952.688        1
         9.0      188.050  952.009        1
         9.0      174.453  951.240        1
         9.0      160.775  950.371        1
         9.0      147.016  949.390        1
         9.0      133.175  948.287        1
         9.0      119.254  947.048        1
         9.0      105.251  945.660        1
         9.0       91.167  944.108        1
         9.0       77.002  942.377        1
         9.0       62.755  940.450        1
         9.0       48.428  938.311        1
         9.0       34.019  935.939        1
         9.0       19.530  933.317        1
         9.0        4.959  930.424        1
         9.0      350.306  927.239        1
         9.0      335.573  923.740        1
         9.0      320.759  919.905        1
         9.0      305.863  915.709        1
         9.0      290.886  911.129        1
         9.0      275.828  906.142        1
         9.0      260.689  900.721        1
         9.0      245.468  894.843        1
         9.0      230.167  888.482        1
         9.0      214.784  881.614        1
         9.0      199.320  874.214        1
         9.0      183.775  866.258        1
         9.0      168.149  857.723        1
         9.0      152.441  848.587        1
         9.0      136.653  838.829        1
         9.0      120.783  828.429        1
         9.0      104.832  817.369        1
         9.0       88.800  805.634        1
         9.0       72.687  793.209        1
         9.0       56.492  780.084        1
         9.0       40.216  766.250        1
         9.0       23.860  751.702        1
         9.0        7.422  736.438        1
         9.0      350.902  720.458        1
         9.0      334.302  703.770        1
         9.0      317.620  686.380        1
         9.0      300.858  668.304        1
         9.0      284.014  649.559        1
         9.0      267.089  630.167        1
         9.0      250.082  610.155        1
         9.0      232.995  589.554        1
         9.0      215.826  568.402        1
         9.0      198.577  546.739        1
         9.0      181.246  524.612        1
         9.0      163.834  502.071        1
         9.0      146.340  479.172        1
         9.0      128.766  455.975        1
         9.0      111.110  432.544        1
         9.0       93.373  408.947        1
         9.0       75.555  385.257        1
         9.0       57.656  361.548        1
         9.0       39.676  337.901        1
         9.0       21.614  314.395        1
         9.0        3.472  291.116        1
         9.0      345.248  268.148        1
         9.0      326.943  245.578        1
         9.0      308.556  223.495        1
         9.0      290.089  201.986        1
         9.0      271.540  181.139        1
         9.0      252.911  161.040        1
         9.0      234.200  141.774        1
         9.0      215.408  123.426        1
         9.0      196.534  106.075        1
         9.0      177.580   89.799        1
         9.0      158.544   74.672        1
         9.0      139.428   60.761        1
         9.0      120.230   48.132        1
         9.0      100.950   36.844        1
         9.0       81.590   26.949        1
         9.0       62.149   18.496        1
         9.0       42.626   11.522        1
         9.0       23.022    6.064        1
         9.0        3.337    2.146        1
         9.0      343.571    0.000        1
        18.0        0.000    0.000        0
         9.0       73.571    0.000        1
         9.0       93.337    2.146        1
         9.0      113.022    6.064        1
         9.0      132.626   11.522        1
         9.0      152.149   18.496        1
         9.0      171.590   26.949        1
         9.0      190.950   36.844        1
         9.0      210.230   48.132        1
         9.0      229.428   60.761        1
         9.0      248.544   74.672        1
         9.0      267.580   89.799        1
         9.0      286.534  106.075        1
         9.0      305.408  123.426        1
         9.0      324.200  141.774        1
         9.0      342.911  161.040        1
         9.0        1.540  181.139        1
         9.0       20.089  201.986        1
         9.0       38.556  223.495        1
         9.0       56.943  245.578        1
         9.0       75.248  268.148        1
         9.0       93.472  291.116        1
         9.0      111.614  314.395        1
         9.0      129.676  337.901        1
         9.0      147.656  361.548        1
         9.0      165.555  385.257        1
         9.0      183.373  408.947        1
         9.0      201.110  432.544        1
         9.0      218.766  455.975        1
         9.0      236.340  479.172        1
         9.0      253.834  502.071        1
         9.0      271.246  524.612        1
         9.0      288.577  546.739        1
         9.0      305.826  568.402        1
         9.0      322.995  589.554        1
         9.0      340.082  610.155        1
         9.0      357.089  630.167        1
         9.0       14.014  649.559        1
         9.0       30.858  668.304        1
         9.0       47.620  686.380        1
         9.0       64.302  703.770        1
         9.0       80.902  720.458        1
         9.0       97.422  736.438        1
         9.0      113.860  751.702        1
         9.0      130.216  766.250        1
         9.0      146.492  780.084        1
         9.0      162.687  793.209        1
         9.0      178.800  805.634        1
         9.0      194.832  817.369        1
         9.0      210.783  828.429        1
         9.0      226.653  838.829        1
         9.0      242.441  848.587        1
         9.0      258.149  857.723        1
         9.0      273.775  866.258        1
         9.0      289.320  874.214        1
         9.0      304.784  881.614        1
         9.0      320.167  888.482        1
         9.0      335.468  894.843        1
         9.0      350.689  900.721        1
         9.0        5.828  906.142        1
         9.0       20.886  911.129        1
         9.0       35.863  915.709        1
         9.0       50.759  919.905        1
         9.0       65.573  923.740        1
         9.0       80.306  927.239        1
         9.0       94.959  930.424        1
         9.0      109.530  933.317        1
         9.0      124.019  935.939        1
         9.0      138.428  938.311        1
         9.0      152.755  940.450        1
         9.0      167.002  942.377        1
         9.0      181.167  944.108        1
         9.0      195.251  945.660        1
         9.0      209.254  947.048        1
         9.0      223.175  948.287        1
         9.0      237.016  949.390        1
         9.0      250.775  950.371        1
         9.0      264.453  951.240        1
         9.0      278.050  952.009        1
         9.0      291.565  952.688        1
         9.0      305.000  953.285        1
         9.0      318.353  953.810        1
         9.0      331.625  954.270        1
         9.0      344.816  954.673        1
         9.0      357.926  955.024        1
         9.0       10.955  955.330        1
         9.0       23.902  955.596        1
         9.0       36.769  955.826        1
         9.0       49.554  956.025        1
         9.0       62.258  956.196        1
         9.0       74.881  956.344        1
         9.0       87.422  956.470        1
         9.0       99.883  956.579        1
         9.0      112.262  956.672        1
         9.0      124.560  956.750        1
         9.0      136.777  956.817        1
         9.0      148.912  956.874        1
         9.0      160.967  956.922        1
         9.0      172.940  956.963        1
         9.0      184.833  956.997        1
         9.0      196.644  957.026        1
         9.0      208.373  957.050        1
         9.0      220.022  957.070        1
         9.0      231.590  957.086        1
         9.0      243.076  957.100        1
         9.0      254.481  957.112        1
         9.0      265.805  957.121        1
         9.0      277.048  957.129        1
         9.0      288.209  957.135        1
         9.0      299.290  957.140        1
         9.0      310.289  957.145        1
         9.0      321.207  957.148        1
         9.0      332.044  957.151        1
         9.0      342.800  957.153        1
         9.0      353.475  957.155        1
         9.0        4.068  957.157        1
         9.0       14.580  957.158        1
         9.0       25.011  957.159        1
         9.0       35.361  957.160        1
         9.0       45.630  957.160        1
         9.0       55.817  957.161        1
         9.0       65.924  957.161        1
         9.0       75.949  957.161        1
         9.0       85.893  957.162        1
         9.0       95.756  957.162        1
         9.0      105.537  957.162        1
         9.0      115.238  957.162        1
         9.0      124.857  957.162        1
         9.0      134.395  957.162        1
         9.0      143.852  957.162        1
         9.0      153.228  957.162        1
         9.0      162.522  957.162        1
         9.0      171.736  957.162        1
         9.0      180.868  957.162        1
         9.0      189.919  957.162        1
         9.0      198.889  957.162        1
         9.0      207.778  957.162        1
         9.0      216.585  957.162        1
         9.0      225.311  957.162        1
         9.0      233.957  957.162        1
         9.0      242.521  957.162        1
         9.0      251.003  957.162        1
         9.0      259.405  957.162        1
         9.0      267.726  957.162        1
         9.0      275.965  957.162        1
         9.0      284.123  957.162        1
         9.0      292.200  957.162        1
         9.0      300.196  957.162        1
         9.0      308.110  957.162        1
         9.0      315.944  957.162        1
         9.0      323.696  957.162        1
         9.0      331.367  957.162        1
         9.0      338.957  957.162        1
         9.0      346.466  957.162        1
         9.0      353.893  957.162        1
         9.0        1.240  957.162        1
         9.0        8.505  957.162        1
         9.0       15.689  957.162        1
         9.0       22.792  957.162        1
         9.0       29.813  957.162        1
         9.0       36.754  957.162        1
         9.0       43.613  957.162        1
         9.0       50.391  957.162        1
         9.0       57.088  957.162        1
         9.0       63.704  957.162        1
         9.0       70.239  957.162        1
         9.0       76.692  957.162        1
         9.0       83.064  957.162        1
         9.0       89.356  957.162        1
         9.0       95.565  957.162        1
         9.0      101.694  957.162        1
         9.0      107.742  957.162        1
         9.0      113.708  957.162        1
         9.0      119.593  957.162        1
         9.0      125.397  957.162        1
         9.0      131.120  957.162        1
         9.0      136.762  957.162        1
         9.0      142.322  957.162        1
         9.0      147.802  957.162        1
         9.0      153.200  957.162        1
         9.0      158.517  957.162        1
         9.0      163.753  957.162        1
         9.0      168.907  957.162        1
         9.0      173.981  957.162        1
         9.0      178.973  957.162        1
         9.0      183.884  957.162        1
         9.0      188.714  957.162        1
         9.0      193.463  957.162        1
         9.0      198.131  957.162        1
         9.0      202.717  957.162        1
         9.0      207.222  957.162        1
         9.0      211.646  957.162        1
         9.0      215.989  957.162        1
         9.0      220.251  957.162        1
         9.0      224.431  957.162        1
         9.0      228.531  957.162        1
         9.0      232.549  957.162        1
         9.0      236.486  957.162        1
         9.0      240.342  957.162        1
         9.0      244.116  957.162        1
         9.0      247.810  957.162        1
         9.0      251.422  957.162        1
         9.0      254.953  957.162        1
         9.0      258.403  957.162        1
         9.0      261.772  957.162        1
         9.0      265.060  957.162        1
         9.0      268.266  957.162        1
         9.0      271.391  957.162        1
         9.0      274.435  957.162        1
         9.0      277.398  957.162        1
         9.0      280.280  957.162        1
         9.0      283.081  957.162        1
         9.0      285.800  957.162        1
         9.0      288.438  957.162        1
         9.0      290.995  957.162        1
         9.0      293.471  957.162        1
         9.0      295.866  957.162        1
         9.0      298.179  957.162        1
         9.0      300.412  957.162        1
         9.0      302.563  957.162        1
         9.0      304.633  957.162        1
         9.0      306.621  957.162        1
         9.0      308.529  957.162        1
         9.0      310.356  957.162        1
         9.0      312.101  957.162        1
         9.0      313.765  957.162        1
         9.0      315.348  957.162        1
         9.0      316.850  957.162        1
         9.0      318.270  957.162        1
         9.0      319.610  957.162        1
[truncated: 33,089 more chars]
