# Supplementary material for: Spiro-Linked Polyketides from Cultures of Westerdykella dispersa Ca4–13 as Inhibitors of iNOS-Associated Neuroinflammation
Source: J Nat Prod. 2026 May 28;89(6):1775–84. doi: 10.1021/acs.jnatprod.6c00217 (PMC13316987; doi:10.1021/acs.jnatprod.6c00217)
Supplement: Supplementary file 3 [file np6c00217_si_003.zip › Compound2/Compound2_NOESY/dirinfo/xmldir/cpnodeinfo]

Sqn0001  PROTON_20230426_01  lockon   PROTON_001  Completed
Sqn0002  PROTON_20230515_01  lockon   PROTON_002  Completed
Sqn0004  DEPT_20230516_01  lockon   DEPT_001  Completed
Sqn0005  NOESY_20230516_01  lockon   NOESY_001  Completed
Sqn0006  PROTON_20230516_02  lockon   PROTON_005  Completed
Sqn0007  CARBON_20230515_01  lockon   CARBON_001  Completed
Sqn0008  PROTON_20230515_02  lockon   PROTON_003  Completed
Sqn0009  gCOSY_20230515_01  lockon   gCOSY_001  Completed
Sqn0010  gHMBCAD_20230516_01  lockon   gHMBCAD_001  Completed
Sqn0011  gHSQCAD_20230516_01  lockon   gHSQCAD_001  Completed
Sqn0012  PROTON_20230516_01  lockon   PROTON_004  Completed
Sqn0003  CARBON_20230517_01  lockon   CARBON_002  Completed
