# Supplementary material for: Spiro-Linked Polyketides from Cultures of Westerdykella dispersa Ca4–13 as Inhibitors of iNOS-Associated Neuroinflammation
Source: J Nat Prod. 2026 May 28;89(6):1775–84. doi: 10.1021/acs.jnatprod.6c00217 (PMC13316987; doi:10.1021/acs.jnatprod.6c00217)
Supplement: Supplementary file 3 [file np6c00217_si_003.zip › Compound2/Compound2_NOESY/dirinfo/xmldir/sqdir/enterSQ]

Sqn0001 PROTON_20230426_01 lockon
Sqn0002 PROTON_20230515_01 lockon
Sqn0004 DEPT_20230516_01 lockon
Sqn0005 NOESY_20230516_01 lockon
Sqn0006 PROTON_20230516_02 lockon
Sqn0007 CARBON_20230515_01 lockon
Sqn0008 PROTON_20230515_02 lockon
Sqn0009 gCOSY_20230515_01 lockon
Sqn0010 gHMBCAD_20230516_01 lockon
Sqn0011 gHSQCAD_20230516_01 lockon
Sqn0012 PROTON_20230516_01 lockon
Sqn0003 CARBON_20230517_01 lockon
