# Supplementary material for: Spiro-Linked Polyketides from Cultures of Westerdykella dispersa Ca4–13 as Inhibitors of iNOS-Associated Neuroinflammation
Source: J Nat Prod. 2026 May 28;89(6):1775–84. doi: 10.1021/acs.jnatprod.6c00217 (PMC13316987; doi:10.1021/acs.jnatprod.6c00217)
Supplement: Supplementary file 3 [file np6c00217_si_003.zip › Compound2/Compound2_NOESY/dirinfo/xmldir/sqdir/error_study.xml]

<?xml version="1.0" encoding="UTF-8"?>
<!DOCTYPE template>

<template>
  <protocol title="0426-HSJ-3-89-101" type="protocol" exp="grandparent" lock="off" id="tmpstudy" tooltext="0426-HSJ-3-89-1" expanded="true">
    <action   type="LIB"  status="Completed"  lock="on"  title="PROTON_20230426_01 "  exp="PROTON"  time=""  macro="return"  data="/home/tmu/vnmrsys/data/THL/0426-HSJ-3-89-101/PROTON_20230426_01"  CPnode="PROTON_001"  tooltext="PROTON"  id="Sqn0001"  />
    <action   type="LIB"  status="Completed"  lock="on"  title="PROTON_20230515_01 "  exp="PROTON"  time=""  macro="return"  data="/home/tmu/vnmrsys/data/THL/0426-HSJ-3-89-101/PROTON_20230515_01"  CPnode="PROTON_002"  tooltext="PROTON"  id="Sqn0002"  />
    <action   type="LIB"  status="Completed"  lock="on"  title="CARBON_20230515_01 "  exp="CARBON"  time=""  macro="return"  data="/home/tmu/vnmrsys/data/THL/0426-HSJ-3-89-101/CARBON_20230515_01"  CPnode="CARBON_001"  tooltext="CARBON"  id="Sqn0007"  />
    <action   type="LIB"  status="Completed"  lock="on"  title="PROTON_20230515_02 "  exp="PROTON"  time=""  macro="return"  data="/home/tmu/vnmrsys/data/THL/0426-HSJ-3-89-101/PROTON_20230515_02"  CPnode="PROTON_003"  tooltext="PROTON"  id="Sqn0008"  />
    <action   type="LIB"  status="Completed"  lock="on"  title="gCOSY_20230515_01 "  exp="gCOSY"  time=""  macro="return"  data="/home/tmu/vnmrsys/data/THL/0426-HSJ-3-89-101/gCOSY_20230515_01"  CPnode="gCOSY_001"  tooltext="gCOSY"  id="Sqn0009"  />
    <action   type="LIB"  status="Completed"  lock="on"  title="PROTON_20230516_01 "  exp="PROTON"  time=""  macro="return"  data="/home/tmu/vnmrsys/data/THL/0426-HSJ-3-89-101/PROTON_20230516_01"  CPnode="PROTON_004"  tooltext="0426-HSJ-3-89-101"  id="Sqn0012"  />
    <action   type="LIB"  status="Completed"  lock="on"  title="gHSQCAD_20230516_01 "  exp="gHSQCAD"  time=""  macro="return"  data="/home/tmu/vnmrsys/data/THL/0426-HSJ-3-89-101/gHSQCAD_20230516_01"  CPnode="gHSQCAD_001"  tooltext="0426-HSJ-3-89-101"  id="Sqn0011"  />
    <action   type="LIB"  status="Completed"  lock="on"  title="gHMBCAD_20230516_01 "  exp="gHMBCAD"  time=""  macro="return"  data="/home/tmu/vnmrsys/data/THL/0426-HSJ-3-89-101/gHMBCAD_20230516_01"  CPnode="gHMBCAD_001"  tooltext="0426-HSJ-3-89-101"  id="Sqn0010"  />
    <action   type="LIB"  status="Completed"  lock="on"  title="PROTON_20230516_02 "  exp="PROTON"  time=""  macro="return"  data="/home/tmu/vnmrsys/data/THL/0426-HSJ-3-89-101/PROTON_20230516_02"  CPnode="PROTON_005"  tooltext="0426-HSJ-3-89-101"  id="Sqn0006"  />
    <action   type="LIB"  status="Completed"  lock="on"  title="NOESY_20230516_01 "  exp="NOESY"  time=""  macro="return"  data="/home/tmu/vnmrsys/data/THL/0426-HSJ-3-89-101/NOESY_20230516_01"  CPnode="NOESY_001"  tooltext="0426-HSJ-3-89-101"  id="Sqn0005"  />
    <action   type="LIB"  status="Completed"  lock="on"  title="DEPT_20230516_01 "  exp="DEPT"  time=""  macro="return"  data="/home/tmu/vnmrsys/data/THL/0426-HSJ-3-89-101/DEPT_20230516_01"  CPnode="DEPT_001"  tooltext="0426-HSJ-3-89-101"  id="Sqn0004"  />
    <action   type="LIB"  status="Completed"  lock="on"  title="CARBON_20230517_01 "  exp="CARBON"  time=""  macro="return"  data="/home/tmu/vnmrsys/data/THL/0426-HSJ-3-89-101/CARBON_20230517_01"  CPnode="CARBON_002"  tooltext="0426-HSJ-3-89-101"  id="Sqn0003"  />
  </protocol>
</template>
