# Supplementary material for: Spiro-Linked Polyketides from Cultures of Westerdykella dispersa Ca4–13 as Inhibitors of iNOS-Associated Neuroinflammation
Source: J Nat Prod. 2026 May 28;89(6):1775–84. doi: 10.1021/acs.jnatprod.6c00217 (PMC13316987; doi:10.1021/acs.jnatprod.6c00217)
Supplement: Supplementary file 3 [file np6c00217_si_003.zip › Compound2/Compound2_NOESY/NOESY_20230516_01.fid/log]

Tue May 16 18:37:45 2023: Experiment started
Tue May 16 18:38:51 2023: BS 1 completed
Tue May 16 18:38:58 2023: BS 1 completed
Tue May 16 18:39:05 2023: BS 1 completed
Tue May 16 18:39:12 2023: BS 1 completed
Tue May 16 18:39:19 2023: BS 1 completed
Tue May 16 18:39:26 2023: BS 1 completed
Tue May 16 18:39:33 2023: BS 1 completed
Tue May 16 18:39:40 2023: BS 1 completed
Tue May 16 18:39:47 2023: BS 1 completed
Tue May 16 18:39:54 2023: BS 1 completed
Tue May 16 18:40:01 2023: BS 1 completed
Tue May 16 18:40:08 2023: BS 1 completed
Tue May 16 18:40:15 2023: BS 1 completed
Tue May 16 18:40:22 2023: BS 1 completed
Tue May 16 18:40:29 2023: BS 1 completed
Tue May 16 18:40:36 2023: BS 1 completed
Tue May 16 18:40:43 2023: BS 1 completed
Tue May 16 18:40:50 2023: BS 1 completed
Tue May 16 18:40:57 2023: BS 1 completed
Tue May 16 18:41:04 2023: BS 1 completed
Tue May 16 18:41:11 2023: BS 1 completed
Tue May 16 18:41:18 2023: BS 1 completed
Tue May 16 18:41:25 2023: BS 1 completed
Tue May 16 18:41:32 2023: BS 1 completed
Tue May 16 18:41:39 2023: BS 1 completed
Tue May 16 18:41:46 2023: BS 1 completed
Tue May 16 18:41:53 2023: BS 1 completed
Tue May 16 18:42:00 2023: BS 1 completed
Tue May 16 18:42:07 2023: BS 1 completed
Tue May 16 18:42:14 2023: BS 1 completed
Tue May 16 18:42:21 2023: BS 1 completed
Tue May 16 18:42:28 2023: BS 1 completed
Tue May 16 18:42:35 2023: BS 1 completed
Tue May 16 18:42:42 2023: BS 1 completed
Tue May 16 18:42:49 2023: BS 1 completed
Tue May 16 18:42:56 2023: BS 1 completed
Tue May 16 18:43:03 2023: BS 1 completed
Tue May 16 18:43:10 2023: BS 1 completed
Tue May 16 18:43:18 2023: BS 1 completed
Tue May 16 18:43:25 2023: BS 1 completed
Tue May 16 18:43:32 2023: BS 1 completed
Tue May 16 18:43:39 2023: BS 1 completed
Tue May 16 18:43:46 2023: BS 1 completed
Tue May 16 18:43:53 2023: BS 1 completed
Tue May 16 18:44:00 2023: BS 1 completed
Tue May 16 18:44:07 2023: BS 1 completed
Tue May 16 18:44:14 2023: BS 1 completed
Tue May 16 18:44:21 2023: BS 1 completed
Tue May 16 18:44:28 2023: BS 1 completed
Tue May 16 18:44:35 2023: BS 1 completed
Tue May 16 18:44:42 2023: BS 1 completed
Tue May 16 18:44:49 2023: BS 1 completed
Tue May 16 18:44:56 2023: BS 1 completed
Tue May 16 18:45:03 2023: BS 1 completed
Tue May 16 18:45:10 2023: BS 1 completed
Tue May 16 18:45:17 2023: BS 1 completed
Tue May 16 18:45:24 2023: BS 1 completed
Tue May 16 18:45:31 2023: BS 1 completed
Tue May 16 18:45:38 2023: BS 1 completed
Tue May 16 18:45:45 2023: BS 1 completed
Tue May 16 18:45:52 2023: BS 1 completed
Tue May 16 18:45:59 2023: BS 1 completed
Tue May 16 18:46:06 2023: BS 1 completed
Tue May 16 18:46:13 2023: BS 1 completed
Tue May 16 18:46:20 2023: BS 1 completed
Tue May 16 18:46:27 2023: BS 1 completed
Tue May 16 18:46:34 2023: BS 1 completed
Tue May 16 18:46:41 2023: BS 1 completed
Tue May 16 18:46:48 2023: BS 1 completed
Tue May 16 18:46:55 2023: BS 1 completed
Tue May 16 18:47:02 2023: BS 1 completed
Tue May 16 18:47:09 2023: BS 1 completed
Tue May 16 18:47:16 2023: BS 1 completed
Tue May 16 18:47:24 2023: BS 1 completed
Tue May 16 18:47:31 2023: BS 1 completed
Tue May 16 18:47:38 2023: BS 1 completed
Tue May 16 18:47:45 2023: BS 1 completed
Tue May 16 18:47:52 2023: BS 1 completed
Tue May 16 18:47:59 2023: BS 1 completed
Tue May 16 18:48:06 2023: BS 1 completed
Tue May 16 18:48:13 2023: BS 1 completed
Tue May 16 18:48:20 2023: BS 1 completed
Tue May 16 18:48:27 2023: BS 1 completed
Tue May 16 18:48:34 2023: BS 1 completed
Tue May 16 18:48:41 2023: BS 1 completed
Tue May 16 18:48:48 2023: BS 1 completed
Tue May 16 18:48:55 2023: BS 1 completed
Tue May 16 18:49:02 2023: BS 1 completed
Tue May 16 18:49:09 2023: BS 1 completed
Tue May 16 18:49:16 2023: BS 1 completed
Tue May 16 18:49:23 2023: BS 1 completed
Tue May 16 18:49:30 2023: BS 1 completed
Tue May 16 18:49:37 2023: BS 1 completed
Tue May 16 18:49:44 2023: BS 1 completed
Tue May 16 18:49:51 2023: BS 1 completed
Tue May 16 18:49:58 2023: BS 1 completed
Tue May 16 18:50:05 2023: BS 1 completed
Tue May 16 18:50:12 2023: BS 1 completed
Tue May 16 18:50:19 2023: BS 1 completed
Tue May 16 18:50:26 2023: BS 1 completed
Tue May 16 18:50:33 2023: BS 1 completed
Tue May 16 18:50:41 2023: BS 1 completed
Tue May 16 18:50:48 2023: BS 1 completed
Tue May 16 18:50:55 2023: BS 1 completed
Tue May 16 18:51:02 2023: BS 1 completed
Tue May 16 18:51:09 2023: BS 1 completed
Tue May 16 18:51:16 2023: BS 1 completed
Tue May 16 18:51:23 2023: BS 1 completed
Tue May 16 18:51:30 2023: BS 1 completed
Tue May 16 18:51:37 2023: BS 1 completed
Tue May 16 18:51:44 2023: BS 1 completed
Tue May 16 18:51:51 2023: BS 1 completed
Tue May 16 18:51:58 2023: BS 1 completed
Tue May 16 18:52:05 2023: BS 1 completed
Tue May 16 18:52:12 2023: BS 1 completed
Tue May 16 18:52:19 2023: BS 1 completed
Tue May 16 18:52:26 2023: BS 1 completed
Tue May 16 18:52:33 2023: BS 1 completed
Tue May 16 18:52:40 2023: BS 1 completed
Tue May 16 18:52:47 2023: BS 1 completed
Tue May 16 18:52:54 2023: BS 1 completed
Tue May 16 18:53:01 2023: BS 1 completed
Tue May 16 18:53:08 2023: BS 1 completed
Tue May 16 18:53:15 2023: BS 1 completed
Tue May 16 18:53:22 2023: BS 1 completed
Tue May 16 18:53:29 2023: BS 1 completed
Tue May 16 18:53:37 2023: BS 1 completed
Tue May 16 18:53:44 2023: BS 1 completed
Tue May 16 18:53:51 2023: BS 1 completed
Tue May 16 18:53:58 2023: BS 1 completed
Tue May 16 18:54:05 2023: BS 1 completed
Tue May 16 18:54:12 2023: BS 1 completed
Tue May 16 18:54:19 2023: BS 1 completed
Tue May 16 18:54:26 2023: BS 1 completed
Tue May 16 18:54:33 2023: BS 1 completed
Tue May 16 18:54:40 2023: BS 1 completed
Tue May 16 18:54:47 2023: BS 1 completed
Tue May 16 18:54:54 2023: BS 1 completed
Tue May 16 18:55:01 2023: BS 1 completed
Tue May 16 18:55:08 2023: BS 1 completed
Tue May 16 18:55:15 2023: BS 1 completed
Tue May 16 18:55:22 2023: BS 1 completed
Tue May 16 18:55:29 2023: BS 1 completed
Tue May 16 18:55:36 2023: BS 1 completed
Tue May 16 18:55:43 2023: BS 1 completed
Tue May 16 18:55:50 2023: BS 1 completed
Tue May 16 18:55:57 2023: BS 1 completed
Tue May 16 18:56:04 2023: BS 1 completed
Tue May 16 18:56:12 2023: BS 1 completed
Tue May 16 18:56:19 2023: BS 1 completed
Tue May 16 18:56:26 2023: BS 1 completed
Tue May 16 18:56:33 2023: BS 1 completed
Tue May 16 18:56:40 2023: BS 1 completed
Tue May 16 18:56:47 2023: BS 1 completed
Tue May 16 18:56:54 2023: BS 1 completed
Tue May 16 18:57:01 2023: BS 1 completed
Tue May 16 18:57:08 2023: BS 1 completed
Tue May 16 18:57:15 2023: BS 1 completed
Tue May 16 18:57:22 2023: BS 1 completed
Tue May 16 18:57:29 2023: BS 1 completed
Tue May 16 18:57:36 2023: BS 1 completed
Tue May 16 18:57:43 2023: BS 1 completed
Tue May 16 18:57:50 2023: BS 1 completed
Tue May 16 18:57:57 2023: BS 1 completed
Tue May 16 18:58:04 2023: BS 1 completed
Tue May 16 18:58:11 2023: BS 1 completed
Tue May 16 18:58:18 2023: BS 1 completed
Tue May 16 18:58:25 2023: BS 1 completed
Tue May 16 18:58:33 2023: BS 1 completed
Tue May 16 18:58:40 2023: BS 1 completed
Tue May 16 18:58:47 2023: BS 1 completed
Tue May 16 18:58:54 2023: BS 1 completed
Tue May 16 18:59:01 2023: BS 1 completed
Tue May 16 18:59:08 2023: BS 1 completed
Tue May 16 18:59:15 2023: BS 1 completed
Tue May 16 18:59:22 2023: BS 1 completed
Tue May 16 18:59:29 2023: BS 1 completed
Tue May 16 18:59:36 2023: BS 1 completed
Tue May 16 18:59:43 2023: BS 1 completed
Tue May 16 18:59:50 2023: BS 1 completed
Tue May 16 18:59:57 2023: BS 1 completed
Tue May 16 19:00:04 2023: BS 1 completed
Tue May 16 19:00:11 2023: BS 1 completed
Tue May 16 19:00:18 2023: BS 1 completed
Tue May 16 19:00:25 2023: BS 1 completed
Tue May 16 19:00:32 2023: BS 1 completed
Tue May 16 19:00:40 2023: BS 1 completed
Tue May 16 19:00:47 2023: BS 1 completed
Tue May 16 19:00:54 2023: BS 1 completed
Tue May 16 19:01:01 2023: BS 1 completed
Tue May 16 19:01:08 2023: BS 1 completed
Tue May 16 19:01:15 2023: BS 1 completed
Tue May 16 19:01:22 2023: BS 1 completed
Tue May 16 19:01:29 2023: BS 1 completed
Tue May 16 19:01:36 2023: BS 1 completed
Tue May 16 19:01:43 2023: BS 1 completed
Tue May 16 19:01:50 2023: BS 1 completed
Tue May 16 19:01:57 2023: BS 1 completed
Tue May 16 19:02:04 2023: BS 1 completed
Tue May 16 19:02:11 2023: BS 1 completed
Tue May 16 19:02:18 2023: BS 1 completed
Tue May 16 19:02:25 2023: BS 1 completed
Tue May 16 19:02:32 2023: BS 1 completed
Tue May 16 19:02:39 2023: BS 1 completed
Tue May 16 19:02:47 2023: BS 1 completed
Tue May 16 19:02:54 2023: BS 1 completed
Tue May 16 19:03:01 2023: BS 1 completed
Tue May 16 19:03:08 2023: BS 1 completed
Tue May 16 19:03:15 2023: BS 1 completed
Tue May 16 19:03:22 2023: BS 1 completed
Tue May 16 19:03:29 2023: BS 1 completed
Tue May 16 19:03:36 2023: BS 1 completed
Tue May 16 19:03:43 2023: BS 1 completed
Tue May 16 19:03:50 2023: BS 1 completed
Tue May 16 19:03:57 2023: BS 1 completed
Tue May 16 19:04:04 2023: BS 1 completed
Tue May 16 19:04:11 2023: BS 1 completed
Tue May 16 19:04:18 2023: BS 1 completed
Tue May 16 19:04:25 2023: BS 1 completed
Tue May 16 19:04:32 2023: BS 1 completed
Tue May 16 19:04:40 2023: BS 1 completed
Tue May 16 19:04:47 2023: BS 1 completed
Tue May 16 19:04:54 2023: BS 1 completed
Tue May 16 19:05:01 2023: BS 1 completed
Tue May 16 19:05:08 2023: BS 1 completed
Tue May 16 19:05:15 2023: BS 1 completed
Tue May 16 19:05:22 2023: BS 1 completed
Tue May 16 19:05:29 2023: BS 1 completed
Tue May 16 19:05:36 2023: BS 1 completed
Tue May 16 19:05:43 2023: BS 1 completed
Tue May 16 19:05:50 2023: BS 1 completed
Tue May 16 19:05:57 2023: BS 1 completed
Tue May 16 19:06:04 2023: BS 1 completed
Tue May 16 19:06:11 2023: BS 1 completed
Tue May 16 19:06:18 2023: BS 1 completed
Tue May 16 19:06:26 2023: BS 1 completed
Tue May 16 19:06:33 2023: BS 1 completed
Tue May 16 19:06:40 2023: BS 1 completed
Tue May 16 19:06:47 2023: BS 1 completed
Tue May 16 19:06:54 2023: BS 1 completed
Tue May 16 19:07:01 2023: BS 1 completed
Tue May 16 19:07:08 2023: BS 1 completed
Tue May 16 19:07:15 2023: BS 1 completed
Tue May 16 19:07:22 2023: BS 1 completed
Tue May 16 19:07:29 2023: BS 1 completed
Tue May 16 19:07:36 2023: BS 1 completed
Tue May 16 19:07:43 2023: BS 1 completed
Tue May 16 19:07:50 2023: BS 1 completed
Tue May 16 19:07:57 2023: BS 1 completed
Tue May 16 19:08:04 2023: BS 1 completed
Tue May 16 19:08:12 2023: BS 1 completed
Tue May 16 19:08:19 2023: BS 1 completed
Tue May 16 19:08:26 2023: BS 1 completed
Tue May 16 19:08:33 2023: BS 1 completed
Tue May 16 19:08:40 2023: BS 1 completed
Tue May 16 19:08:47 2023: BS 1 completed
Tue May 16 19:08:54 2023: BS 1 completed
Tue May 16 19:09:01 2023: BS 1 completed
Tue May 16 19:09:08 2023: BS 1 completed
Tue May 16 19:09:15 2023: BS 1 completed
Tue May 16 19:09:22 2023: BS 1 completed
Tue May 16 19:09:29 2023: BS 1 completed
Tue May 16 19:09:36 2023: BS 1 completed
Tue May 16 19:09:43 2023: BS 1 completed
Tue May 16 19:09:51 2023: BS 1 completed
Tue May 16 19:09:58 2023: BS 1 completed
Tue May 16 19:10:05 2023: BS 1 completed
Tue May 16 19:10:12 2023: BS 1 completed
Tue May 16 19:10:19 2023: BS 1 completed
Tue May 16 19:10:26 2023: BS 1 completed
Tue May 16 19:10:33 2023: BS 1 completed
Tue May 16 19:10:40 2023: BS 1 completed
Tue May 16 19:10:47 2023: BS 1 completed
Tue May 16 19:10:54 2023: BS 1 completed
Tue May 16 19:11:01 2023: BS 1 completed
Tue May 16 19:11:08 2023: BS 1 completed
Tue May 16 19:11:15 2023: BS 1 completed
Tue May 16 19:11:22 2023: BS 1 completed
Tue May 16 19:11:30 2023: BS 1 completed
Tue May 16 19:11:37 2023: BS 1 completed
Tue May 16 19:11:44 2023: BS 1 completed
Tue May 16 19:11:51 2023: BS 1 completed
Tue May 16 19:11:58 2023: BS 1 completed
Tue May 16 19:12:05 2023: BS 1 completed
Tue May 16 19:12:12 2023: BS 1 completed
Tue May 16 19:12:19 2023: BS 1 completed
Tue May 16 19:12:26 2023: BS 1 completed
Tue May 16 19:12:33 2023: BS 1 completed
Tue May 16 19:12:40 2023: BS 1 completed
Tue May 16 19:12:47 2023: BS 1 completed
Tue May 16 19:12:54 2023: BS 1 completed
Tue May 16 19:13:02 2023: BS 1 completed
Tue May 16 19:13:09 2023: BS 1 completed
Tue May 16 19:13:16 2023: BS 1 completed
Tue May 16 19:13:23 2023: BS 1 completed
Tue May 16 19:13:30 2023: BS 1 completed
Tue May 16 19:13:37 2023: BS 1 completed
Tue May 16 19:13:44 2023: BS 1 completed
Tue May 16 19:13:51 2023: BS 1 completed
Tue May 16 19:13:58 2023: BS 1 completed
Tue May 16 19:14:05 2023: BS 1 completed
Tue May 16 19:14:12 2023: BS 1 completed
Tue May 16 19:14:19 2023: BS 1 completed
Tue May 16 19:14:26 2023: BS 1 completed
Tue May 16 19:14:34 2023: BS 1 completed
Tue May 16 19:14:41 2023: BS 1 completed
Tue May 16 19:14:48 2023: BS 1 completed
Tue May 16 19:14:55 2023: BS 1 completed
Tue May 16 19:15:02 2023: BS 1 completed
Tue May 16 19:15:09 2023: BS 1 completed
Tue May 16 19:15:16 2023: BS 1 completed
Tue May 16 19:15:23 2023: BS 1 completed
Tue May 16 19:15:30 2023: BS 1 completed
Tue May 16 19:15:37 2023: BS 1 completed
Tue May 16 19:15:44 2023: BS 1 completed
Tue May 16 19:15:51 2023: BS 1 completed
Tue May 16 19:15:59 2023: BS 1 completed
Tue May 16 19:16:06 2023: BS 1 completed
Tue May 16 19:16:13 2023: BS 1 completed
Tue May 16 19:16:20 2023: BS 1 completed
Tue May 16 19:16:27 2023: BS 1 completed
Tue May 16 19:16:34 2023: BS 1 completed
Tue May 16 19:16:41 2023: BS 1 completed
Tue May 16 19:16:48 2023: BS 1 completed
Tue May 16 19:16:55 2023: BS 1 completed
Tue May 16 19:17:02 2023: BS 1 completed
Tue May 16 19:17:09 2023: BS 1 completed
Tue May 16 19:17:16 2023: BS 1 completed
Tue May 16 19:17:24 2023: BS 1 completed
Tue May 16 19:17:31 2023: BS 1 completed
Tue May 16 19:17:38 2023: BS 1 completed
Tue May 16 19:17:45 2023: BS 1 completed
Tue May 16 19:17:52 2023: BS 1 completed
Tue May 16 19:17:59 2023: BS 1 completed
Tue May 16 19:18:06 2023: BS 1 completed
Tue May 16 19:18:13 2023: BS 1 completed
Tue May 16 19:18:20 2023: BS 1 completed
Tue May 16 19:18:27 2023: BS 1 completed
Tue May 16 19:18:34 2023: BS 1 completed
Tue May 16 19:18:42 2023: BS 1 completed
Tue May 16 19:18:49 2023: BS 1 completed
Tue May 16 19:18:56 2023: BS 1 completed
Tue May 16 19:19:03 2023: BS 1 completed
Tue May 16 19:19:10 2023: BS 1 completed
Tue May 16 19:19:17 2023: BS 1 completed
Tue May 16 19:19:24 2023: BS 1 completed
Tue May 16 19:19:31 2023: BS 1 completed
Tue May 16 19:19:38 2023: BS 1 completed
Tue May 16 19:19:45 2023: BS 1 completed
Tue May 16 19:19:52 2023: BS 1 completed
Tue May 16 19:19:59 2023: BS 1 completed
Tue May 16 19:20:07 2023: BS 1 completed
Tue May 16 19:20:14 2023: BS 1 completed
Tue May 16 19:20:21 2023: BS 1 completed
Tue May 16 19:20:28 2023: BS 1 completed
Tue May 16 19:20:35 2023: BS 1 completed
Tue May 16 19:20:42 2023: BS 1 completed
Tue May 16 19:20:49 2023: BS 1 completed
Tue May 16 19:20:56 2023: BS 1 completed
Tue May 16 19:21:03 2023: BS 1 completed
Tue May 16 19:21:10 2023: BS 1 completed
Tue May 16 19:21:17 2023: BS 1 completed
Tue May 16 19:21:25 2023: BS 1 completed
Tue May 16 19:21:32 2023: BS 1 completed
Tue May 16 19:21:39 2023: BS 1 completed
Tue May 16 19:21:46 2023: BS 1 completed
Tue May 16 19:21:53 2023: BS 1 completed
Tue May 16 19:22:00 2023: BS 1 completed
Tue May 16 19:22:07 2023: BS 1 completed
Tue May 16 19:22:14 2023: BS 1 completed
Tue May 16 19:22:21 2023: BS 1 completed
Tue May 16 19:22:28 2023: BS 1 completed
Tue May 16 19:22:36 2023: BS 1 completed
Tue May 16 19:22:43 2023: BS 1 completed
Tue May 16 19:22:50 2023: BS 1 completed
Tue May 16 19:22:57 2023: BS 1 completed
Tue May 16 19:23:04 2023: BS 1 completed
Tue May 16 19:23:11 2023: BS 1 completed
Tue May 16 19:23:18 2023: BS 1 completed
Tue May 16 19:23:25 2023: BS 1 completed
Tue May 16 19:23:32 2023: BS 1 completed
Tue May 16 19:23:39 2023: BS 1 completed
Tue May 16 19:23:46 2023: BS 1 completed
Tue May 16 19:23:54 2023: BS 1 completed
Tue May 16 19:24:01 2023: BS 1 completed
Tue May 16 19:24:08 2023: BS 1 completed
Tue May 16 19:24:15 2023: BS 1 completed
Tue May 16 19:24:22 2023: BS 1 completed
Tue May 16 19:24:29 2023: BS 1 completed
Tue May 16 19:24:36 2023: BS 1 completed
Tue May 16 19:24:43 2023: BS 1 completed
Tue May 16 19:24:50 2023: BS 1 completed
Tue May 16 19:24:57 2023: BS 1 completed
Tue May 16 19:25:05 2023: BS 1 completed
Tue May 16 19:25:12 2023: BS 1 completed
Tue May 16 19:25:19 2023: BS 1 completed
Tue May 16 19:25:26 2023: BS 1 completed
Tue May 16 19:25:33 2023: BS 1 completed
Tue May 16 19:25:40 2023: BS 1 completed
Tue May 16 19:25:47 2023: BS 1 completed
Tue May 16 19:25:54 2023: BS 1 completed
Tue May 16 19:26:01 2023: BS 1 completed
Tue May 16 19:26:08 2023: BS 1 completed
Tue May 16 19:26:16 2023: BS 1 completed
Tue May 16 19:26:23 2023: BS 1 completed
Tue May 16 19:26:30 2023: BS 1 completed
Tue May 16 19:26:37 2023: BS 1 completed
Tue May 16 19:26:44 2023: BS 1 completed
Tue May 16 19:26:51 2023: BS 1 completed
Tue May 16 19:26:58 2023: BS 1 completed
Tue May 16 19:27:05 2023: BS 1 completed
Tue May 16 19:27:12 2023: BS 1 completed
Tue May 16 19:27:19 2023: BS 1 completed
Tue May 16 19:27:27 2023: BS 1 completed
Tue May 16 19:27:34 2023: BS 1 completed
Tue May 16 19:27:41 2023: BS 1 completed
Tue May 16 19:27:48 2023: BS 1 completed
Tue May 16 19:27:55 2023: BS 1 completed
Tue May 16 19:28:02 2023: BS 1 completed
Tue May 16 19:28:09 2023: BS 1 completed
Tue May 16 19:28:16 2023: BS 1 completed
Tue May 16 19:28:23 2023: BS 1 completed
Tue May 16 19:28:31 2023: BS 1 completed
Tue May 16 19:28:38 2023: BS 1 completed
Tue May 16 19:28:45 2023: BS 1 completed
Tue May 16 19:28:52 2023: BS 1 completed
Tue May 16 19:28:59 2023: BS 1 completed
Tue May 16 19:29:06 2023: BS 1 completed
Tue May 16 19:29:13 2023: BS 1 completed
Tue May 16 19:29:20 2023: BS 1 completed
Tue May 16 19:29:27 2023: BS 1 completed
Tue May 16 19:29:34 2023: BS 1 completed
Tue May 16 19:29:42 2023: BS 1 completed
Tue May 16 19:29:49 2023: BS 1 completed
Tue May 16 19:29:56 2023: BS 1 completed
Tue May 16 19:30:03 2023: BS 1 completed
Tue May 16 19:30:10 2023: BS 1 completed
Tue May 16 19:30:17 2023: BS 1 completed
Tue May 16 19:30:24 2023: BS 1 completed
Tue May 16 19:30:31 2023: BS 1 completed
Tue May 16 19:30:38 2023: BS 1 completed
Tue May 16 19:30:46 2023: BS 1 completed
Tue May 16 19:30:53 2023: BS 1 completed
Tue May 16 19:31:00 2023: BS 1 completed
Tue May 16 19:31:07 2023: BS 1 completed
Tue May 16 19:31:14 2023: BS 1 completed
Tue May 16 19:31:21 2023: BS 1 completed
Tue May 16 19:31:28 2023: BS 1 completed
Tue May 16 19:31:35 2023: BS 1 completed
Tue May 16 19:31:42 2023: BS 1 completed
Tue May 16 19:31:50 2023: BS 1 completed
Tue May 16 19:31:57 2023: BS 1 completed
Tue May 16 19:32:04 2023: BS 1 completed
Tue May 16 19:32:11 2023: BS 1 completed
Tue May 16 19:32:18 2023: BS 1 completed
Tue May 16 19:32:25 2023: BS 1 completed
Tue May 16 19:32:32 2023: BS 1 completed
Tue May 16 19:32:39 2023: BS 1 completed
Tue May 16 19:32:46 2023: BS 1 completed
Tue May 16 19:32:54 2023: BS 1 completed
Tue May 16 19:33:01 2023: BS 1 completed
Tue May 16 19:33:08 2023: BS 1 completed
Tue May 16 19:33:15 2023: BS 1 completed
Tue May 16 19:33:22 2023: BS 1 completed
Tue May 16 19:33:29 2023: BS 1 completed
Tue May 16 19:33:36 2023: BS 1 completed
Tue May 16 19:33:43 2023: BS 1 completed
Tue May 16 19:33:50 2023: BS 1 completed
Tue May 16 19:33:58 2023: BS 1 completed
Tue May 16 19:34:05 2023: BS 1 completed
Tue May 16 19:34:12 2023: BS 1 completed
Tue May 16 19:34:19 2023: BS 1 completed
Tue May 16 19:34:26 2023: BS 1 completed
Tue May 16 19:34:33 2023: BS 1 completed
Tue May 16 19:34:40 2023: BS 1 completed
Tue May 16 19:34:47 2023: BS 1 completed
Tue May 16 19:34:54 2023: BS 1 completed
Tue May 16 19:35:02 2023: BS 1 completed
Tue May 16 19:35:09 2023: BS 1 completed
Tue May 16 19:35:16 2023: BS 1 completed
Tue May 16 19:35:23 2023: BS 1 completed
Tue May 16 19:35:30 2023: BS 1 completed
Tue May 16 19:35:37 2023: BS 1 completed
Tue May 16 19:35:44 2023: BS 1 completed
Tue May 16 19:35:51 2023: BS 1 completed
Tue May 16 19:35:59 2023: BS 1 completed
Tue May 16 19:36:06 2023: BS 1 completed
Tue May 16 19:36:13 2023: BS 1 completed
Tue May 16 19:36:20 2023: BS 1 completed
Tue May 16 19:36:27 2023: BS 1 completed
Tue May 16 19:36:34 2023: BS 1 completed
Tue May 16 19:36:41 2023: BS 1 completed
Tue May 16 19:36:48 2023: BS 1 completed
Tue May 16 19:36:55 2023: BS 1 completed
Tue May 16 19:37:03 2023: BS 1 completed
Tue May 16 19:37:10 2023: BS 1 completed
Tue May 16 19:37:17 2023: BS 1 completed
Tue May 16 19:37:24 2023: BS 1 completed
Tue May 16 19:37:31 2023: BS 1 completed
Tue May 16 19:37:38 2023: BS 1 completed
Tue May 16 19:37:45 2023: BS 1 completed
Tue May 16 19:37:52 2023: BS 1 completed
Tue May 16 19:38:00 2023: BS 1 completed
Tue May 16 19:38:07 2023: BS 1 completed
Tue May 16 19:38:14 2023: BS 1 completed
Tue May 16 19:38:21 2023: BS 1 completed
Tue May 16 19:38:28 2023: BS 1 completed
Tue May 16 19:38:35 2023: BS 1 completed
Tue May 16 19:38:42 2023: BS 1 completed
Tue May 16 19:38:49 2023: BS 1 completed
Tue May 16 19:38:57 2023: BS 1 completed
Tue May 16 19:39:04 2023: BS 1 completed
Tue May 16 20:39:24 2023: Acquisition complete
