# Supplementary material for: Spiro-Linked Polyketides from Cultures of Westerdykella dispersa Ca4–13 as Inhibitors of iNOS-Associated Neuroinflammation
Source: J Nat Prod. 2026 May 28;89(6):1775–84. doi: 10.1021/acs.jnatprod.6c00217 (PMC13316987; doi:10.1021/acs.jnatprod.6c00217)
Supplement: Supplementary file 3 [file np6c00217_si_003.zip › Compound2/Compound2_NOESY/PROTON_20230516_01.fid/log]

Tue May 16 16:27:19 2023: Experiment started
Tue May 16 16:27:40 2023: BS 1 completed
Tue May 16 16:28:00 2023: BS 2 completed
Tue May 16 16:28:20 2023: BS 3 completed
Tue May 16 16:28:41 2023: Acquisition complete
