# Supplementary material for: Spiro-Linked Polyketides from Cultures of Westerdykella dispersa Ca4–13 as Inhibitors of iNOS-Associated Neuroinflammation
Source: J Nat Prod. 2026 May 28;89(6):1775–84. doi: 10.1021/acs.jnatprod.6c00217 (PMC13316987; doi:10.1021/acs.jnatprod.6c00217)
Supplement: Supplementary file 3 [file np6c00217_si_003.zip › Compound2/Compound2_proton/dirinfo/macdir/sampleglobal]

mass 1 1 9.99999984307e+17 0 0 2 1 8 1 64
1 0 
0 
emailwhen 2 2 8 0 0 2 1 0 1 64
1 ""
0 
density 1 1 9.99999984307e+17 -9.99999984307e+17 0 2 1 0 1 64
1 1 
0 
archivedir 2 2 8 0 0 2 1 0 1 64
1 "/home/tmu/vnmrsys/data/THL"
0 
adir2tmplt 2 2 8 0 0 2 1 0 1 64
1 ""
0 
IPrunid 2 2 8 0 0 2 1 0 1 64
1 ""
0 
adirtmplt 2 2 8 0 0 2 1 0 1 64
1 "$userdir$/data/$notebook$"
0 
concentration 1 1 9.99e+17 0 0 2 1 8 1 64
1 0 
0 
emailaddr 2 2 8 0 0 4 1 0 1 64
1 ""
0 
eOptions 2 2 8 0 0 4 1 264 1 64
1 ""
0 
intstd 2 2 8 0 0 2 1 0 1 64
1 ""
0 
emessage 4 2 4 0 0 2 1 0 1 64
1 "n"
0 
faculty 2 2 8 0 0 2 1 0 1 64
1 ""
0 
iswt 1 1 9.99999984307e+17 -9.99999984307e+17 0 2 1 0 1 64
1 0 
0 
lot 2 2 8 0 0 2 1 0 1 64
1 ""
0 
retentiontime_ 2 2 8 0 0 2 1 0 1 64
1 ""
0 
notebook 2 2 8 0 0 2 1 0 1 64
1 "THL"
0 
nameprefix 2 2 8 0 0 2 1 9 1 64
1 "0426-HSJ-3-89-1"
0 
molecularmass 1 1 9.99999984307e+17 0 0 2 1 8 1 64
1 0 
0 
pltopt 4 2 4 0 0 2 1 0 1 64
1 "n"
0 
page 2 2 8 0 0 2 1 0 1 64
1 ""
0 
researchgroup 2 2 8 0 0 2 1 0 1 64
1 ""
0 
sdirtmplt 2 2 8 0 0 2 1 0 1 64
1 "$samplename$"
0 
samplevolume 1 1 9.99999984307e+17 0 0 2 1 8 1 64
1 600 
0 
samplename 2 2 8 0 0 2 1 9 1 64
1 "0426-HSJ-3-89-1"
0 
sample 2 2 8 0 0 2 1 1 1 64
1 "0426-HSJ-3-89-101"
0 
sampleowner 2 2 8 0 0 2 1 0 1 64
1 ""
0 
sampwt 1 1 9.99999984307e+17 -9.99999984307e+17 0 2 1 0 1 64
1 0 
0 
svftmplt 2 2 8 0 0 2 1 0 1 64
1 "$pslabel$_%DATE%_"
0 
studyowner 2 2 8 0 0 2 1 0 1 64
1 "tmu"
0 
userplotter 2 2 8 0 0 4 1 0 1 64
1 "Color"
0 
text_string 2 2 8 0 0 4 1 256 1 64
2 "0426-HSJ-3-89-1"
"300K/CD3OD"
0 
volume 1 1 9.99999984307e+17 -9.99999984307e+17 0 2 1 0 1 64
1 0 
0 
