# Supplementary material for: Spiro-Linked Polyketides from Cultures of Westerdykella dispersa Ca4–13 as Inhibitors of iNOS-Associated Neuroinflammation
Source: J Nat Prod. 2026 May 28;89(6):1775–84. doi: 10.1021/acs.jnatprod.6c00217 (PMC13316987; doi:10.1021/acs.jnatprod.6c00217)
Supplement: Supplementary file 3 [file np6c00217_si_003.zip › Compound2/Compound2_proton/PROTON_20230426_01.fid/log]

Wed Apr 26 15:32:06 2023: Experiment started
Wed Apr 26 15:32:27 2023: BS 1 completed
Wed Apr 26 15:32:47 2023: BS 2 completed
Wed Apr 26 15:33:07 2023: BS 3 completed
Wed Apr 26 15:33:27 2023: BS 4 completed
Wed Apr 26 15:33:47 2023: BS 5 completed
Wed Apr 26 15:34:07 2023: BS 6 completed
Wed Apr 26 15:34:27 2023: BS 7 completed
Wed Apr 26 15:34:47 2023: Acquisition complete
