# Supplementary material for: Spiro-Linked Polyketides from Cultures of Westerdykella dispersa Ca4–13 as Inhibitors of iNOS-Associated Neuroinflammation
Source: J Nat Prod. 2026 May 28;89(6):1775–84. doi: 10.1021/acs.jnatprod.6c00217 (PMC13316987; doi:10.1021/acs.jnatprod.6c00217)
Supplement: Supplementary file 4 [file np6c00217_si_004.zip › Compound3/compound3.mol]

compound3.mol
  ChemDraw05162610552D

 37 38  0  0  1  0  0  0  0  0999 V2000
   -0.3574   -2.0629    0.0000 O   0  0  0  0  0  0  0  0  0  0  0  0
    0.3571   -3.3005    0.0000 O   0  0  0  0  0  0  0  0  0  0  0  0
    3.2155   -3.3005    0.0000 O   0  0  0  0  0  0  0  0  0  0  0  0
    2.5009   -4.5383    0.0000 O   0  0  0  0  0  0  0  0  0  0  0  0
   -1.7864    2.0629    0.0000 O   0  0  0  0  0  0  0  0  0  0  0  0
   -1.0719    0.8251    0.0000 O   0  0  0  0  0  0  0  0  0  0  0  0
    3.2155   -1.6502    0.0000 O   0  0  0  0  0  0  0  0  0  0  0  0
   -1.7864    4.5383    0.0000 O   0  0  0  0  0  0  0  0  0  0  0  0
   -0.3574    4.5383    0.0000 O   0  0  0  0  0  0  0  0  0  0  0  0
   -0.3574   -0.4124    0.0000 C   0  0  0  0  0  0  0  0  0  0  0  0
   -0.3574    0.4127    0.0000 C   0  0  0  0  0  0  0  0  0  0  0  0
    0.3571   -0.8251    0.0000 C   0  0  0  0  0  0  0  0  0  0  0  0
    1.0719   -0.4124    0.0000 C   0  0  0  0  0  0  0  0  0  0  0  0
    1.0719    0.4127    0.0000 C   0  0  0  0  0  0  0  0  0  0  0  0
    0.3571    0.8251    0.0000 C   0  0  0  0  0  0  0  0  0  0  0  0
    0.3571    1.6502    0.0000 C   0  0  0  0  0  0  0  0  0  0  0  0
   -0.3574   -1.2375    0.0000 C   0  0  0  0  0  0  0  0  0  0  0  0
    0.3571   -2.4754    0.0000 C   0  0  0  0  0  0  0  0  0  0  0  0
    1.0719   -2.0629    0.0000 C   0  0  0  0  0  0  0  0  0  0  0  0
    1.0719   -1.2375    0.0000 C   0  0  0  0  0  0  0  0  0  0  0  0
    1.7864   -2.4754    0.0000 C   0  0  0  0  0  0  0  0  0  0  0  0
    1.7864   -3.3005    0.0000 C   0  0  0  0  0  0  0  0  0  0  0  0
    2.5009   -3.7132    0.0000 C   0  0  0  0  0  0  0  0  0  0  0  0
   -0.3574    2.0629    0.0000 C   0  0  0  0  0  0  0  0  0  0  0  0
   -1.0719    1.6502    0.0000 C   0  0  0  0  0  0  0  0  0  0  0  0
    1.7864   -0.8251    0.0000 C   0  0  0  0  0  0  0  0  0  0  0  0
    2.5009   -0.4124    0.0000 C   0  0  0  0  0  0  0  0  0  0  0  0
    3.2155   -0.8251    0.0000 C   0  0  0  0  0  0  0  0  0  0  0  0
    3.9303   -0.4124    0.0000 C   0  0  0  0  0  0  0  0  0  0  0  0
   -0.3574    2.8881    0.0000 C   0  0  0  0  0  0  0  0  0  0  0  0
   -1.0719    3.3005    0.0000 C   0  0  0  0  0  0  0  0  0  0  0  0
   -1.0719    4.1256    0.0000 C   0  0  0  0  0  0  0  0  0  0  0  0
   -1.0719   -0.8251    0.0000 C   0  0  0  0  0  0  0  0  0  0  0  0
   -1.7864   -1.2375    0.0000 C   0  0  0  0  0  0  0  0  0  0  0  0
   -2.5012   -0.8251    0.0000 C   0  0  0  0  0  0  0  0  0  0  0  0
   -3.2157   -1.2375    0.0000 C   0  0  0  0  0  0  0  0  0  0  0  0
   -3.9303   -0.8251    0.0000 C   0  0  0  0  0  0  0  0  0  0  0  0
 10 11  1  0        0
 10 12  1  0        0
 12 13  1  0        0
 13 14  1  0        0
 14 15  2  0        0
 15 11  1  0        0
 15 16  1  0        0
 12 17  1  0        0
 17  1  1  0        0
 18 19  1  0        0
 19 20  2  0        0
 12 20  1  1        0
 18  2  2  0        0
 19 21  1  0        0
 21 22  2  0        0
 22 23  1  0        0
 23  3  2  0        0
 23  4  1  0        0
  1 18  1  0        0
 16 24  2  0        0
 24 25  1  0        0
 25  5  2  0        0
 25  6  1  0        0
 13 26  1  6        0
 26 27  2  0        0
 27 28  1  0        0
 28 29  1  0        0
 24 30  1  0        0
 30 31  2  0        0
 31 32  1  0        0
 32  8  1  0        0
 32  9  2  0        0
 17 33  1  1        0
 33 34  2  0        0
 34 35  1  0        0
 35 36  2  0        0
 36 37  1  0        0
 28  7  1  4        0
M  END
