# Supplementary material for: Spiro-Linked Polyketides from Cultures of Westerdykella dispersa Ca4–13 as Inhibitors of iNOS-Associated Neuroinflammation
Source: J Nat Prod. 2026 May 28;89(6):1775–84. doi: 10.1021/acs.jnatprod.6c00217 (PMC13316987; doi:10.1021/acs.jnatprod.6c00217)
Supplement: Supplementary file 4 [file np6c00217_si_004.zip › Compound3/Compound3_13C/CARBON_20220421_01.fid/log]

Thu Apr 21 16:40:25 2022: Experiment started
Thu Apr 21 16:42:30 2022: BS 1 completed
Thu Apr 21 16:44:34 2022: BS 2 completed
Thu Apr 21 16:46:38 2022: BS 3 completed
Thu Apr 21 16:48:41 2022: BS 4 completed
Thu Apr 21 16:50:45 2022: BS 5 completed
Thu Apr 21 16:52:49 2022: BS 6 completed
Thu Apr 21 16:54:52 2022: BS 7 completed
Thu Apr 21 16:56:56 2022: BS 8 completed
Thu Apr 21 16:59:00 2022: BS 9 completed
Thu Apr 21 17:01:03 2022: BS 10 completed
Thu Apr 21 17:03:07 2022: BS 11 completed
Thu Apr 21 17:05:11 2022: BS 12 completed
Thu Apr 21 17:07:14 2022: BS 13 completed
Thu Apr 21 17:09:18 2022: BS 14 completed
Thu Apr 21 17:11:22 2022: BS 15 completed
Thu Apr 21 17:13:25 2022: BS 16 completed
Thu Apr 21 17:15:29 2022: BS 17 completed
Thu Apr 21 17:17:33 2022: BS 18 completed
Thu Apr 21 17:19:37 2022: BS 19 completed
Thu Apr 21 17:21:40 2022: BS 20 completed
Thu Apr 21 17:23:44 2022: BS 21 completed
Thu Apr 21 17:25:48 2022: BS 22 completed
Thu Apr 21 17:27:51 2022: BS 23 completed
Thu Apr 21 17:29:55 2022: BS 24 completed
Thu Apr 21 17:31:59 2022: BS 25 completed
Thu Apr 21 17:34:02 2022: BS 26 completed
Thu Apr 21 17:36:06 2022: BS 27 completed
Thu Apr 21 17:38:10 2022: BS 28 completed
Thu Apr 21 17:40:13 2022: BS 29 completed
Thu Apr 21 17:42:17 2022: BS 30 completed
Thu Apr 21 17:44:21 2022: BS 31 completed
Thu Apr 21 17:44:43 2022: Acquisition aborted
