# Supplementary material for: Spiro-Linked Polyketides from Cultures of Westerdykella dispersa Ca4–13 as Inhibitors of iNOS-Associated Neuroinflammation
Source: J Nat Prod. 2026 May 28;89(6):1775–84. doi: 10.1021/acs.jnatprod.6c00217 (PMC13316987; doi:10.1021/acs.jnatprod.6c00217)
Supplement: Supplementary file 4 [file np6c00217_si_004.zip › Compound3/Compound3_13C/dirinfo/macdir/sampleinfo]

SAMPLE#: 0
USER: tmu
MACRO: cpautoQ('loc0_029','day')
SOLVENT: cd3od
TEXT: 0420-HSJ-3-26-3
SampleDir: 0420-HSJ-3-26-301
USERDIR: /home/tmu/vnmrsys
DATA: 
STATUS: Queued
---------------------------------------------
