# Supplementary material for: Spiro-Linked Polyketides from Cultures of Westerdykella dispersa Ca4–13 as Inhibitors of iNOS-Associated Neuroinflammation
Source: J Nat Prod. 2026 May 28;89(6):1775–84. doi: 10.1021/acs.jnatprod.6c00217 (PMC13316987; doi:10.1021/acs.jnatprod.6c00217)
Supplement: Supplementary file 4 [file np6c00217_si_004.zip › Compound3/Compound3_13C/dirinfo/parlib/parliblist]

PROTON_001: dirinfo/parlib/PROTON_20220420_01
PROTON_002: dirinfo/parlib/PROTON_20220420_02
CARBON_001: dirinfo/parlib/CARBON_20220421_01
