# Supplementary material for: Spiro-Linked Polyketides from Cultures of Westerdykella dispersa Ca4–13 as Inhibitors of iNOS-Associated Neuroinflammation
Source: J Nat Prod. 2026 May 28;89(6):1775–84. doi: 10.1021/acs.jnatprod.6c00217 (PMC13316987; doi:10.1021/acs.jnatprod.6c00217)
Supplement: Supplementary file 4 [file np6c00217_si_004.zip › Compound3/Compound3_13C/dirinfo/xmldir/cpnodeinfo]

Sqn0001  PROTON_20220420_01  lockon   PROTON_001  Completed
Sqn0002  PROTON_20220420_02  lockon   PROTON_002  Completed
Sqn0003  CARBON_20220421_01  lockon   CARBON_001  Completed
