# Supplementary material for: Spiro-Linked Polyketides from Cultures of Westerdykella dispersa Ca4–13 as Inhibitors of iNOS-Associated Neuroinflammation
Source: J Nat Prod. 2026 May 28;89(6):1775–84. doi: 10.1021/acs.jnatprod.6c00217 (PMC13316987; doi:10.1021/acs.jnatprod.6c00217)
Supplement: Supplementary file 4 [file np6c00217_si_004.zip › Compound3/Compound3_13C/dirinfo/xmldir/fidlog]

    <action   type="LIB"  status="Completed"  lock="on"  title="PROTON_20220420_01 "  exp="PROTON"  time=""  macro="return"  data="/home/tmu/vnmrsys/data/THL/0420-HSJ-3-26-301/PROTON_20220420_01"  CPnode="PROTON_001"  tooltext="PROTON"  id="Sqn0001"  />
    <action   type="LIB"  status="Completed"  lock="on"  title="PROTON_20220420_02 "  exp="PROTON"  time=""  macro="return"  data="/home/tmu/vnmrsys/data/THL/0420-HSJ-3-26-301/PROTON_20220420_02"  CPnode="PROTON_002"  tooltext="PROTON"  id="Sqn0002"  />
    <action   type="LIB"  status="Completed"  lock="on"  title="CARBON_20220421_01 "  exp="CARBON"  time=""  macro="return"  data="/home/tmu/vnmrsys/data/THL/0420-HSJ-3-26-301/CARBON_20220421_01"  CPnode="CARBON_001"  tooltext="0420-HSJ-3-26-301"  id="Sqn0003"  />
