# Supplementary material for: Spiro-Linked Polyketides from Cultures of Westerdykella dispersa Ca4–13 as Inhibitors of iNOS-Associated Neuroinflammation
Source: J Nat Prod. 2026 May 28;89(6):1775–84. doi: 10.1021/acs.jnatprod.6c00217 (PMC13316987; doi:10.1021/acs.jnatprod.6c00217)
Supplement: Supplementary file 4 [file np6c00217_si_004.zip › Compound3/Compound3_13C/dirinfo/xmldir/info/Sqn0002/prop]

type   LIB
status   Completed
lock   on
title   PROTON_20220420_02 
exp   PROTON
time   
macro   return
data   /home/tmu/vnmrsys/data/THL/0420-HSJ-3-26-301/PROTON_20220420_02
CPnode   PROTON_002
tooltext   PROTON
