# Supplementary material for: Spiro-Linked Polyketides from Cultures of Westerdykella dispersa Ca4–13 as Inhibitors of iNOS-Associated Neuroinflammation
Source: J Nat Prod. 2026 May 28;89(6):1775–84. doi: 10.1021/acs.jnatprod.6c00217 (PMC13316987; doi:10.1021/acs.jnatprod.6c00217)
Supplement: Supplementary file 4 [file np6c00217_si_004.zip › Compound3/Compound3_13C/dirinfo/xmldir/sqdir/enterSQ]

Sqn0001 PROTON_20220420_01 lockon
Sqn0002 PROTON_20220420_02 lockon
Sqn0003 CARBON_20220421_01 lockon
