# Supplementary material for: Spiro-Linked Polyketides from Cultures of Westerdykella dispersa Ca4–13 as Inhibitors of iNOS-Associated Neuroinflammation
Source: J Nat Prod. 2026 May 28;89(6):1775–84. doi: 10.1021/acs.jnatprod.6c00217 (PMC13316987; doi:10.1021/acs.jnatprod.6c00217)
Supplement: Supplementary file 4 [file np6c00217_si_004.zip › Compound3/Compound3_DEPT/log]

Tue Apr 26 14:32:04 2022: Experiment started
Tue Apr 26 14:34:13 2022: BS 1 completed
Tue Apr 26 14:36:13 2022: BS 1 completed
Tue Apr 26 14:38:13 2022: BS 2 completed
Tue Apr 26 14:40:13 2022: BS 2 completed
Tue Apr 26 14:42:13 2022: BS 3 completed
Tue Apr 26 14:44:13 2022: BS 3 completed
Tue Apr 26 14:48:13 2022: Acquisition complete
