# Supplementary material for: Spiro-Linked Polyketides from Cultures of Westerdykella dispersa Ca4–13 as Inhibitors of iNOS-Associated Neuroinflammation
Source: J Nat Prod. 2026 May 28;89(6):1775–84. doi: 10.1021/acs.jnatprod.6c00217 (PMC13316987; doi:10.1021/acs.jnatprod.6c00217)
Supplement: Supplementary file 4 [file np6c00217_si_004.zip › Compound3/Compound3_HMBC/log]

Tue Apr 26 13:06:49 2022: Experiment started
Tue Apr 26 13:07:35 2022: BS 1 completed
Tue Apr 26 13:07:45 2022: BS 1 completed
Tue Apr 26 13:07:55 2022: BS 1 completed
Tue Apr 26 13:08:05 2022: BS 1 completed
Tue Apr 26 13:08:15 2022: BS 1 completed
Tue Apr 26 13:08:25 2022: BS 1 completed
Tue Apr 26 13:08:35 2022: BS 1 completed
Tue Apr 26 13:08:44 2022: BS 1 completed
Tue Apr 26 13:08:54 2022: BS 1 completed
Tue Apr 26 13:09:04 2022: BS 1 completed
Tue Apr 26 13:09:14 2022: BS 1 completed
Tue Apr 26 13:09:24 2022: BS 1 completed
Tue Apr 26 13:09:34 2022: BS 1 completed
Tue Apr 26 13:09:44 2022: BS 1 completed
Tue Apr 26 13:09:53 2022: BS 1 completed
Tue Apr 26 13:10:03 2022: BS 1 completed
Tue Apr 26 13:10:13 2022: BS 1 completed
Tue Apr 26 13:10:23 2022: BS 1 completed
Tue Apr 26 13:10:33 2022: BS 1 completed
Tue Apr 26 13:10:43 2022: BS 1 completed
Tue Apr 26 13:10:53 2022: BS 1 completed
Tue Apr 26 13:11:02 2022: BS 1 completed
Tue Apr 26 13:11:12 2022: BS 1 completed
Tue Apr 26 13:11:22 2022: BS 1 completed
Tue Apr 26 13:11:32 2022: BS 1 completed
Tue Apr 26 13:11:42 2022: BS 1 completed
Tue Apr 26 13:11:52 2022: BS 1 completed
Tue Apr 26 13:12:02 2022: BS 1 completed
Tue Apr 26 13:12:11 2022: BS 1 completed
Tue Apr 26 13:12:21 2022: BS 1 completed
Tue Apr 26 13:12:31 2022: BS 1 completed
Tue Apr 26 13:12:41 2022: BS 1 completed
Tue Apr 26 13:12:51 2022: BS 1 completed
Tue Apr 26 13:13:01 2022: BS 1 completed
Tue Apr 26 13:13:10 2022: BS 1 completed
Tue Apr 26 13:13:20 2022: BS 1 completed
Tue Apr 26 13:13:30 2022: BS 1 completed
Tue Apr 26 13:13:40 2022: BS 1 completed
Tue Apr 26 13:13:50 2022: BS 1 completed
Tue Apr 26 13:14:00 2022: BS 1 completed
Tue Apr 26 13:14:10 2022: BS 1 completed
Tue Apr 26 13:14:19 2022: BS 1 completed
Tue Apr 26 13:14:29 2022: BS 1 completed
Tue Apr 26 13:14:39 2022: BS 1 completed
Tue Apr 26 13:14:49 2022: BS 1 completed
Tue Apr 26 13:14:59 2022: BS 1 completed
Tue Apr 26 13:15:09 2022: BS 1 completed
Tue Apr 26 13:15:19 2022: BS 1 completed
Tue Apr 26 13:15:29 2022: BS 1 completed
Tue Apr 26 13:15:38 2022: BS 1 completed
Tue Apr 26 13:15:48 2022: BS 1 completed
Tue Apr 26 13:15:58 2022: BS 1 completed
Tue Apr 26 13:16:08 2022: BS 1 completed
Tue Apr 26 13:16:18 2022: BS 1 completed
Tue Apr 26 13:16:28 2022: BS 1 completed
Tue Apr 26 13:16:38 2022: BS 1 completed
Tue Apr 26 13:16:47 2022: BS 1 completed
Tue Apr 26 13:16:57 2022: BS 1 completed
Tue Apr 26 13:17:07 2022: BS 1 completed
Tue Apr 26 13:17:17 2022: BS 1 completed
Tue Apr 26 13:17:27 2022: BS 1 completed
Tue Apr 26 13:17:37 2022: BS 1 completed
Tue Apr 26 13:17:47 2022: BS 1 completed
Tue Apr 26 13:17:56 2022: BS 1 completed
Tue Apr 26 13:18:06 2022: BS 1 completed
Tue Apr 26 13:18:16 2022: BS 1 completed
Tue Apr 26 13:18:26 2022: BS 1 completed
Tue Apr 26 13:18:36 2022: BS 1 completed
Tue Apr 26 13:18:46 2022: BS 1 completed
Tue Apr 26 13:18:56 2022: BS 1 completed
Tue Apr 26 13:19:05 2022: BS 1 completed
Tue Apr 26 13:19:15 2022: BS 1 completed
Tue Apr 26 13:19:25 2022: BS 1 completed
Tue Apr 26 13:19:35 2022: BS 1 completed
Tue Apr 26 13:19:45 2022: BS 1 completed
Tue Apr 26 13:19:55 2022: BS 1 completed
Tue Apr 26 13:20:05 2022: BS 1 completed
Tue Apr 26 13:20:14 2022: BS 1 completed
Tue Apr 26 13:20:24 2022: BS 1 completed
Tue Apr 26 13:20:34 2022: BS 1 completed
Tue Apr 26 13:20:44 2022: BS 1 completed
Tue Apr 26 13:20:54 2022: BS 1 completed
Tue Apr 26 13:21:04 2022: BS 1 completed
Tue Apr 26 13:21:14 2022: BS 1 completed
Tue Apr 26 13:21:23 2022: BS 1 completed
Tue Apr 26 13:21:33 2022: BS 1 completed
Tue Apr 26 13:21:43 2022: BS 1 completed
Tue Apr 26 13:21:53 2022: BS 1 completed
Tue Apr 26 13:22:03 2022: BS 1 completed
Tue Apr 26 13:22:13 2022: BS 1 completed
Tue Apr 26 13:22:23 2022: BS 1 completed
Tue Apr 26 13:22:33 2022: BS 1 completed
Tue Apr 26 13:22:42 2022: BS 1 completed
Tue Apr 26 13:22:52 2022: BS 1 completed
Tue Apr 26 13:23:02 2022: BS 1 completed
Tue Apr 26 13:23:12 2022: BS 1 completed
Tue Apr 26 13:23:22 2022: BS 1 completed
Tue Apr 26 13:23:32 2022: BS 1 completed
Tue Apr 26 13:23:42 2022: BS 1 completed
Tue Apr 26 13:23:51 2022: BS 1 completed
Tue Apr 26 13:24:01 2022: BS 1 completed
Tue Apr 26 13:24:11 2022: BS 1 completed
Tue Apr 26 13:24:21 2022: BS 1 completed
Tue Apr 26 13:24:31 2022: BS 1 completed
Tue Apr 26 13:24:41 2022: BS 1 completed
Tue Apr 26 13:24:51 2022: BS 1 completed
Tue Apr 26 13:25:00 2022: BS 1 completed
Tue Apr 26 13:25:10 2022: BS 1 completed
Tue Apr 26 13:25:20 2022: BS 1 completed
Tue Apr 26 13:25:30 2022: BS 1 completed
Tue Apr 26 13:25:40 2022: BS 1 completed
Tue Apr 26 13:25:50 2022: BS 1 completed
Tue Apr 26 13:26:00 2022: BS 1 completed
Tue Apr 26 13:26:10 2022: BS 1 completed
Tue Apr 26 13:26:19 2022: BS 1 completed
Tue Apr 26 13:26:29 2022: BS 1 completed
Tue Apr 26 13:26:39 2022: BS 1 completed
Tue Apr 26 13:26:49 2022: BS 1 completed
Tue Apr 26 13:26:59 2022: BS 1 completed
Tue Apr 26 13:27:09 2022: BS 1 completed
Tue Apr 26 13:27:19 2022: BS 1 completed
Tue Apr 26 13:27:28 2022: BS 1 completed
Tue Apr 26 13:27:38 2022: BS 1 completed
Tue Apr 26 13:27:48 2022: BS 1 completed
Tue Apr 26 13:27:58 2022: BS 1 completed
Tue Apr 26 13:28:08 2022: BS 1 completed
Tue Apr 26 13:28:18 2022: BS 1 completed
Tue Apr 26 13:28:28 2022: BS 1 completed
Tue Apr 26 13:28:38 2022: BS 1 completed
Tue Apr 26 13:28:47 2022: BS 1 completed
Tue Apr 26 13:28:57 2022: BS 1 completed
Tue Apr 26 13:29:07 2022: BS 1 completed
Tue Apr 26 13:29:17 2022: BS 1 completed
Tue Apr 26 13:29:27 2022: BS 1 completed
Tue Apr 26 13:29:37 2022: BS 1 completed
Tue Apr 26 13:29:47 2022: BS 1 completed
Tue Apr 26 13:29:56 2022: BS 1 completed
Tue Apr 26 13:30:06 2022: BS 1 completed
Tue Apr 26 13:30:16 2022: BS 1 completed
Tue Apr 26 13:30:26 2022: BS 1 completed
Tue Apr 26 13:30:36 2022: BS 1 completed
Tue Apr 26 13:30:46 2022: BS 1 completed
Tue Apr 26 13:30:56 2022: BS 1 completed
Tue Apr 26 13:31:06 2022: BS 1 completed
Tue Apr 26 13:31:15 2022: BS 1 completed
Tue Apr 26 13:31:25 2022: BS 1 completed
Tue Apr 26 13:31:35 2022: BS 1 completed
Tue Apr 26 13:31:45 2022: BS 1 completed
Tue Apr 26 13:31:55 2022: BS 1 completed
Tue Apr 26 13:32:05 2022: BS 1 completed
Tue Apr 26 13:32:15 2022: BS 1 completed
Tue Apr 26 13:32:24 2022: BS 1 completed
Tue Apr 26 13:32:34 2022: BS 1 completed
Tue Apr 26 13:32:44 2022: BS 1 completed
Tue Apr 26 13:32:54 2022: BS 1 completed
Tue Apr 26 13:33:04 2022: BS 1 completed
Tue Apr 26 13:33:14 2022: BS 1 completed
Tue Apr 26 13:33:24 2022: BS 1 completed
Tue Apr 26 13:33:34 2022: BS 1 completed
Tue Apr 26 13:33:43 2022: BS 1 completed
Tue Apr 26 13:33:53 2022: BS 1 completed
Tue Apr 26 13:34:03 2022: BS 1 completed
Tue Apr 26 13:34:13 2022: BS 1 completed
Tue Apr 26 13:34:23 2022: BS 1 completed
Tue Apr 26 13:34:33 2022: BS 1 completed
Tue Apr 26 13:34:43 2022: BS 1 completed
Tue Apr 26 13:34:53 2022: BS 1 completed
Tue Apr 26 13:35:02 2022: BS 1 completed
Tue Apr 26 13:35:12 2022: BS 1 completed
Tue Apr 26 13:35:22 2022: BS 1 completed
Tue Apr 26 13:35:32 2022: BS 1 completed
Tue Apr 26 13:35:42 2022: BS 1 completed
Tue Apr 26 13:35:52 2022: BS 1 completed
Tue Apr 26 13:36:02 2022: BS 1 completed
Tue Apr 26 13:36:12 2022: BS 1 completed
Tue Apr 26 13:36:21 2022: BS 1 completed
Tue Apr 26 13:36:31 2022: BS 1 completed
Tue Apr 26 13:36:41 2022: BS 1 completed
Tue Apr 26 13:36:51 2022: BS 1 completed
Tue Apr 26 13:37:01 2022: BS 1 completed
Tue Apr 26 13:37:11 2022: BS 1 completed
Tue Apr 26 13:37:21 2022: BS 1 completed
Tue Apr 26 13:37:31 2022: BS 1 completed
Tue Apr 26 13:37:40 2022: BS 1 completed
Tue Apr 26 13:37:50 2022: BS 1 completed
Tue Apr 26 13:38:00 2022: BS 1 completed
Tue Apr 26 13:38:10 2022: BS 1 completed
Tue Apr 26 13:38:20 2022: BS 1 completed
Tue Apr 26 13:38:30 2022: BS 1 completed
Tue Apr 26 13:38:40 2022: BS 1 completed
Tue Apr 26 13:38:49 2022: BS 1 completed
Tue Apr 26 13:38:59 2022: BS 1 completed
Tue Apr 26 13:39:09 2022: BS 1 completed
Tue Apr 26 13:39:19 2022: BS 1 completed
Tue Apr 26 13:39:29 2022: BS 1 completed
Tue Apr 26 13:39:39 2022: BS 1 completed
Tue Apr 26 13:39:49 2022: BS 1 completed
Tue Apr 26 13:39:59 2022: BS 1 completed
Tue Apr 26 13:40:08 2022: BS 1 completed
Tue Apr 26 13:40:18 2022: BS 1 completed
Tue Apr 26 13:40:28 2022: BS 1 completed
Tue Apr 26 13:40:38 2022: BS 1 completed
Tue Apr 26 13:40:48 2022: BS 1 completed
Tue Apr 26 13:40:58 2022: BS 1 completed
Tue Apr 26 13:41:08 2022: BS 1 completed
Tue Apr 26 13:41:18 2022: BS 1 completed
Tue Apr 26 13:41:27 2022: BS 1 completed
Tue Apr 26 13:41:37 2022: BS 1 completed
Tue Apr 26 13:41:47 2022: BS 1 completed
Tue Apr 26 13:41:57 2022: BS 1 completed
Tue Apr 26 13:42:07 2022: BS 1 completed
Tue Apr 26 13:42:17 2022: BS 1 completed
Tue Apr 26 13:42:27 2022: BS 1 completed
Tue Apr 26 13:42:37 2022: BS 1 completed
Tue Apr 26 13:42:47 2022: BS 1 completed
Tue Apr 26 13:42:56 2022: BS 1 completed
Tue Apr 26 13:43:06 2022: BS 1 completed
Tue Apr 26 13:43:16 2022: BS 1 completed
Tue Apr 26 13:43:26 2022: BS 1 completed
Tue Apr 26 13:43:36 2022: BS 1 completed
Tue Apr 26 13:43:46 2022: BS 1 completed
Tue Apr 26 13:43:56 2022: BS 1 completed
Tue Apr 26 13:44:06 2022: BS 1 completed
Tue Apr 26 13:44:15 2022: BS 1 completed
Tue Apr 26 13:44:25 2022: BS 1 completed
Tue Apr 26 13:44:35 2022: BS 1 completed
Tue Apr 26 13:44:45 2022: BS 1 completed
Tue Apr 26 13:44:55 2022: BS 1 completed
Tue Apr 26 13:45:05 2022: BS 1 completed
Tue Apr 26 13:45:15 2022: BS 1 completed
Tue Apr 26 13:45:25 2022: BS 1 completed
Tue Apr 26 13:45:34 2022: BS 1 completed
Tue Apr 26 13:45:44 2022: BS 1 completed
Tue Apr 26 13:45:54 2022: BS 1 completed
Tue Apr 26 13:46:04 2022: BS 1 completed
Tue Apr 26 13:46:14 2022: BS 1 completed
Tue Apr 26 13:46:24 2022: BS 1 completed
Tue Apr 26 13:46:34 2022: BS 1 completed
Tue Apr 26 13:46:44 2022: BS 1 completed
Tue Apr 26 13:46:53 2022: BS 1 completed
Tue Apr 26 13:47:03 2022: BS 1 completed
Tue Apr 26 13:47:13 2022: BS 1 completed
Tue Apr 26 13:47:23 2022: BS 1 completed
Tue Apr 26 13:47:33 2022: BS 1 completed
Tue Apr 26 13:47:43 2022: BS 1 completed
Tue Apr 26 13:47:53 2022: BS 1 completed
Tue Apr 26 13:48:03 2022: BS 1 completed
Tue Apr 26 13:48:12 2022: BS 1 completed
Tue Apr 26 13:48:22 2022: BS 1 completed
Tue Apr 26 13:48:32 2022: BS 1 completed
Tue Apr 26 13:48:42 2022: BS 1 completed
Tue Apr 26 13:48:52 2022: BS 1 completed
Tue Apr 26 13:49:02 2022: BS 1 completed
Tue Apr 26 13:49:12 2022: BS 1 completed
Tue Apr 26 13:49:22 2022: BS 1 completed
Tue Apr 26 13:49:32 2022: BS 1 completed
Tue Apr 26 13:49:41 2022: BS 1 completed
Tue Apr 26 13:49:51 2022: BS 1 completed
Tue Apr 26 13:50:01 2022: BS 1 completed
Tue Apr 26 13:50:11 2022: BS 1 completed
Tue Apr 26 13:50:21 2022: BS 1 completed
Tue Apr 26 13:50:31 2022: BS 1 completed
Tue Apr 26 13:50:41 2022: BS 1 completed
Tue Apr 26 13:50:51 2022: BS 1 completed
Tue Apr 26 13:51:00 2022: BS 1 completed
Tue Apr 26 13:51:10 2022: BS 1 completed
Tue Apr 26 13:51:20 2022: BS 1 completed
Tue Apr 26 13:51:30 2022: BS 1 completed
Tue Apr 26 13:51:40 2022: BS 1 completed
Tue Apr 26 13:51:50 2022: BS 1 completed
Tue Apr 26 13:52:00 2022: BS 1 completed
Tue Apr 26 13:52:10 2022: BS 1 completed
Tue Apr 26 13:52:20 2022: BS 1 completed
Tue Apr 26 13:52:29 2022: BS 1 completed
Tue Apr 26 13:52:39 2022: BS 1 completed
Tue Apr 26 13:52:49 2022: BS 1 completed
Tue Apr 26 13:52:59 2022: BS 1 completed
Tue Apr 26 13:53:09 2022: BS 1 completed
Tue Apr 26 13:53:19 2022: BS 1 completed
Tue Apr 26 13:53:29 2022: BS 1 completed
Tue Apr 26 13:53:39 2022: BS 1 completed
Tue Apr 26 13:53:48 2022: BS 1 completed
Tue Apr 26 13:53:58 2022: BS 1 completed
Tue Apr 26 13:54:08 2022: BS 1 completed
Tue Apr 26 13:54:18 2022: BS 1 completed
Tue Apr 26 13:54:28 2022: BS 1 completed
Tue Apr 26 13:54:38 2022: BS 1 completed
Tue Apr 26 13:54:48 2022: BS 1 completed
Tue Apr 26 13:54:58 2022: BS 1 completed
Tue Apr 26 13:55:08 2022: BS 1 completed
Tue Apr 26 13:55:17 2022: BS 1 completed
Tue Apr 26 13:55:27 2022: BS 1 completed
Tue Apr 26 13:55:37 2022: BS 1 completed
Tue Apr 26 13:55:47 2022: BS 1 completed
Tue Apr 26 13:55:57 2022: BS 1 completed
Tue Apr 26 13:56:07 2022: BS 1 completed
Tue Apr 26 13:56:17 2022: BS 1 completed
Tue Apr 26 13:56:27 2022: BS 1 completed
Tue Apr 26 13:56:37 2022: BS 1 completed
Tue Apr 26 13:56:46 2022: BS 1 completed
Tue Apr 26 13:56:56 2022: BS 1 completed
Tue Apr 26 13:57:06 2022: BS 1 completed
Tue Apr 26 13:57:16 2022: BS 1 completed
Tue Apr 26 13:57:26 2022: BS 1 completed
Tue Apr 26 13:57:36 2022: BS 1 completed
Tue Apr 26 13:57:46 2022: BS 1 completed
Tue Apr 26 13:57:56 2022: BS 1 completed
Tue Apr 26 13:58:06 2022: BS 1 completed
Tue Apr 26 13:58:15 2022: BS 1 completed
Tue Apr 26 13:58:25 2022: BS 1 completed
Tue Apr 26 13:58:35 2022: BS 1 completed
Tue Apr 26 13:58:45 2022: BS 1 completed
Tue Apr 26 13:58:55 2022: BS 1 completed
Tue Apr 26 13:59:05 2022: BS 1 completed
Tue Apr 26 13:59:15 2022: BS 1 completed
Tue Apr 26 13:59:25 2022: BS 1 completed
Tue Apr 26 13:59:34 2022: BS 1 completed
Tue Apr 26 13:59:44 2022: BS 1 completed
Tue Apr 26 13:59:54 2022: BS 1 completed
Tue Apr 26 14:00:04 2022: BS 1 completed
Tue Apr 26 14:00:14 2022: BS 1 completed
Tue Apr 26 14:00:24 2022: BS 1 completed
Tue Apr 26 14:00:34 2022: BS 1 completed
Tue Apr 26 14:00:44 2022: BS 1 completed
Tue Apr 26 14:00:54 2022: BS 1 completed
Tue Apr 26 14:01:03 2022: BS 1 completed
Tue Apr 26 14:01:13 2022: BS 1 completed
Tue Apr 26 14:01:23 2022: BS 1 completed
Tue Apr 26 14:01:33 2022: BS 1 completed
Tue Apr 26 14:01:43 2022: BS 1 completed
Tue Apr 26 14:01:53 2022: BS 1 completed
Tue Apr 26 14:02:03 2022: BS 1 completed
Tue Apr 26 14:02:13 2022: BS 1 completed
Tue Apr 26 14:02:23 2022: BS 1 completed
Tue Apr 26 14:02:32 2022: BS 1 completed
Tue Apr 26 14:02:42 2022: BS 1 completed
Tue Apr 26 14:02:52 2022: BS 1 completed
Tue Apr 26 14:03:02 2022: BS 1 completed
Tue Apr 26 14:03:12 2022: BS 1 completed
Tue Apr 26 14:03:22 2022: BS 1 completed
Tue Apr 26 14:03:32 2022: BS 1 completed
Tue Apr 26 14:03:42 2022: BS 1 completed
Tue Apr 26 14:03:52 2022: BS 1 completed
Tue Apr 26 14:04:02 2022: BS 1 completed
Tue Apr 26 14:04:11 2022: BS 1 completed
Tue Apr 26 14:04:21 2022: BS 1 completed
Tue Apr 26 14:04:31 2022: BS 1 completed
Tue Apr 26 14:04:41 2022: BS 1 completed
Tue Apr 26 14:04:51 2022: BS 1 completed
Tue Apr 26 14:05:01 2022: BS 1 completed
Tue Apr 26 14:05:11 2022: BS 1 completed
Tue Apr 26 14:05:21 2022: BS 1 completed
Tue Apr 26 14:05:31 2022: BS 1 completed
Tue Apr 26 14:05:40 2022: BS 1 completed
Tue Apr 26 14:05:50 2022: BS 1 completed
Tue Apr 26 14:06:00 2022: BS 1 completed
Tue Apr 26 14:06:10 2022: BS 1 completed
Tue Apr 26 14:06:20 2022: BS 1 completed
Tue Apr 26 14:06:30 2022: BS 1 completed
Tue Apr 26 14:06:40 2022: BS 1 completed
Tue Apr 26 14:06:50 2022: BS 1 completed
Tue Apr 26 14:07:00 2022: BS 1 completed
Tue Apr 26 14:07:09 2022: BS 1 completed
Tue Apr 26 14:07:19 2022: BS 1 completed
Tue Apr 26 14:07:29 2022: BS 1 completed
Tue Apr 26 14:07:39 2022: BS 1 completed
Tue Apr 26 14:07:49 2022: BS 1 completed
Tue Apr 26 14:07:59 2022: BS 1 completed
Tue Apr 26 14:08:09 2022: BS 1 completed
Tue Apr 26 14:08:19 2022: BS 1 completed
Tue Apr 26 14:08:29 2022: BS 1 completed
Tue Apr 26 14:08:38 2022: BS 1 completed
Tue Apr 26 14:08:48 2022: BS 1 completed
Tue Apr 26 14:08:58 2022: BS 1 completed
Tue Apr 26 14:09:08 2022: BS 1 completed
Tue Apr 26 14:09:18 2022: BS 1 completed
Tue Apr 26 14:09:28 2022: BS 1 completed
Tue Apr 26 14:09:38 2022: BS 1 completed
Tue Apr 26 14:09:48 2022: BS 1 completed
Tue Apr 26 14:09:58 2022: BS 1 completed
Tue Apr 26 14:10:08 2022: BS 1 completed
Tue Apr 26 14:10:17 2022: BS 1 completed
Tue Apr 26 14:10:27 2022: BS 1 completed
Tue Apr 26 14:10:37 2022: BS 1 completed
Tue Apr 26 14:10:47 2022: BS 1 completed
Tue Apr 26 14:10:57 2022: BS 1 completed
Tue Apr 26 14:11:07 2022: BS 1 completed
Tue Apr 26 14:11:17 2022: BS 1 completed
Tue Apr 26 14:11:27 2022: BS 1 completed
Tue Apr 26 14:11:37 2022: BS 1 completed
Tue Apr 26 14:11:47 2022: BS 1 completed
Tue Apr 26 14:11:56 2022: BS 1 completed
Tue Apr 26 14:12:06 2022: BS 1 completed
Tue Apr 26 14:12:16 2022: BS 1 completed
Tue Apr 26 14:12:26 2022: BS 1 completed
Tue Apr 26 14:12:36 2022: BS 1 completed
Tue Apr 26 14:12:46 2022: BS 1 completed
Tue Apr 26 14:12:56 2022: BS 1 completed
Tue Apr 26 14:13:06 2022: BS 1 completed
Tue Apr 26 14:13:16 2022: BS 1 completed
Tue Apr 26 14:13:25 2022: BS 1 completed
Tue Apr 26 14:13:35 2022: BS 1 completed
Tue Apr 26 14:13:45 2022: BS 1 completed
Tue Apr 26 14:13:55 2022: BS 1 completed
Tue Apr 26 14:14:05 2022: BS 1 completed
Tue Apr 26 14:14:15 2022: BS 1 completed
Tue Apr 26 14:14:25 2022: BS 1 completed
Tue Apr 26 14:14:35 2022: BS 1 completed
Tue Apr 26 14:14:45 2022: BS 1 completed
Tue Apr 26 14:14:55 2022: BS 1 completed
Tue Apr 26 14:15:04 2022: BS 1 completed
Tue Apr 26 14:15:14 2022: BS 1 completed
Tue Apr 26 14:15:24 2022: BS 1 completed
Tue Apr 26 14:15:34 2022: BS 1 completed
Tue Apr 26 14:15:44 2022: BS 1 completed
Tue Apr 26 14:15:54 2022: BS 1 completed
Tue Apr 26 14:16:04 2022: BS 1 completed
Tue Apr 26 14:16:14 2022: BS 1 completed
Tue Apr 26 14:16:24 2022: BS 1 completed
Tue Apr 26 14:16:34 2022: BS 1 completed
Tue Apr 26 14:16:43 2022: BS 1 completed
Tue Apr 26 14:16:53 2022: BS 1 completed
Tue Apr 26 14:17:03 2022: BS 1 completed
Tue Apr 26 14:17:13 2022: BS 1 completed
Tue Apr 26 14:17:23 2022: BS 1 completed
Tue Apr 26 14:17:33 2022: BS 1 completed
Tue Apr 26 14:17:43 2022: BS 1 completed
Tue Apr 26 14:17:53 2022: BS 1 completed
Tue Apr 26 14:18:03 2022: BS 1 completed
Tue Apr 26 14:18:13 2022: BS 1 completed
Tue Apr 26 14:18:22 2022: BS 1 completed
Tue Apr 26 14:18:32 2022: BS 1 completed
Tue Apr 26 14:18:42 2022: BS 1 completed
Tue Apr 26 14:18:52 2022: BS 1 completed
Tue Apr 26 14:19:02 2022: BS 1 completed
Tue Apr 26 14:19:12 2022: BS 1 completed
Tue Apr 26 14:19:22 2022: BS 1 completed
Tue Apr 26 14:19:32 2022: BS 1 completed
Tue Apr 26 14:19:42 2022: BS 1 completed
Tue Apr 26 14:19:52 2022: BS 1 completed
Tue Apr 26 14:20:01 2022: BS 1 completed
Tue Apr 26 14:20:11 2022: BS 1 completed
Tue Apr 26 14:20:21 2022: BS 1 completed
Tue Apr 26 14:20:31 2022: BS 1 completed
Tue Apr 26 14:20:41 2022: BS 1 completed
Tue Apr 26 14:20:51 2022: BS 1 completed
Tue Apr 26 14:21:01 2022: BS 1 completed
Tue Apr 26 14:21:11 2022: BS 1 completed
Tue Apr 26 14:21:21 2022: BS 1 completed
Tue Apr 26 14:21:31 2022: BS 1 completed
Tue Apr 26 14:21:40 2022: BS 1 completed
Tue Apr 26 14:21:50 2022: BS 1 completed
Tue Apr 26 14:22:00 2022: BS 1 completed
Tue Apr 26 14:22:10 2022: BS 1 completed
Tue Apr 26 14:22:20 2022: BS 1 completed
Tue Apr 26 14:22:30 2022: BS 1 completed
Tue Apr 26 14:22:40 2022: BS 1 completed
Tue Apr 26 14:22:50 2022: BS 1 completed
Tue Apr 26 14:23:00 2022: BS 1 completed
Tue Apr 26 14:23:10 2022: BS 1 completed
Tue Apr 26 14:23:19 2022: BS 1 completed
Tue Apr 26 14:23:29 2022: BS 1 completed
Tue Apr 26 14:23:39 2022: BS 1 completed
Tue Apr 26 14:23:49 2022: BS 1 completed
Tue Apr 26 14:23:59 2022: BS 1 completed
Tue Apr 26 14:24:09 2022: BS 1 completed
Tue Apr 26 14:24:19 2022: BS 1 completed
Tue Apr 26 14:24:29 2022: BS 1 completed
Tue Apr 26 14:24:39 2022: BS 1 completed
Tue Apr 26 14:24:49 2022: BS 1 completed
Tue Apr 26 14:24:59 2022: BS 1 completed
Tue Apr 26 14:25:08 2022: BS 1 completed
Tue Apr 26 14:25:18 2022: BS 1 completed
Tue Apr 26 14:25:28 2022: BS 1 completed
Tue Apr 26 14:25:38 2022: BS 1 completed
Tue Apr 26 14:25:48 2022: BS 1 completed
Tue Apr 26 14:25:58 2022: BS 1 completed
Tue Apr 26 14:26:08 2022: BS 1 completed
Tue Apr 26 14:26:18 2022: BS 1 completed
Tue Apr 26 14:26:28 2022: BS 1 completed
Tue Apr 26 14:26:38 2022: BS 1 completed
Tue Apr 26 14:26:47 2022: BS 1 completed
Tue Apr 26 14:26:57 2022: BS 1 completed
Tue Apr 26 14:27:07 2022: BS 1 completed
Tue Apr 26 14:27:17 2022: BS 1 completed
Tue Apr 26 14:27:27 2022: BS 1 completed
Tue Apr 26 14:27:37 2022: BS 1 completed
Tue Apr 26 14:27:47 2022: BS 1 completed
Tue Apr 26 14:27:57 2022: BS 1 completed
Tue Apr 26 14:28:07 2022: BS 1 completed
Tue Apr 26 14:28:17 2022: BS 1 completed
Tue Apr 26 14:28:27 2022: BS 1 completed
Tue Apr 26 14:28:36 2022: BS 1 completed
Tue Apr 26 14:28:46 2022: BS 1 completed
Tue Apr 26 14:28:56 2022: BS 1 completed
Tue Apr 26 14:29:06 2022: BS 1 completed
Tue Apr 26 14:29:16 2022: BS 1 completed
Tue Apr 26 14:29:26 2022: BS 1 completed
Tue Apr 26 14:29:36 2022: BS 1 completed
Tue Apr 26 14:29:46 2022: BS 1 completed
Tue Apr 26 14:29:56 2022: BS 1 completed
Tue Apr 26 14:30:06 2022: BS 1 completed
Tue Apr 26 14:30:16 2022: BS 1 completed
Tue Apr 26 14:30:25 2022: BS 1 completed
Tue Apr 26 14:30:35 2022: BS 1 completed
Tue Apr 26 14:30:45 2022: BS 1 completed
Tue Apr 26 14:30:55 2022: BS 1 completed
Tue Apr 26 14:31:05 2022: BS 1 completed
Tue Apr 26 14:31:15 2022: BS 1 completed
Tue Apr 26 14:31:25 2022: BS 1 completed
Tue Apr 26 14:31:35 2022: BS 1 completed
Tue Apr 26 14:31:45 2022: BS 1 completed
Tue Apr 26 14:31:50 2022: Acquisition complete
