# Supplementary material for: Spiro-Linked Polyketides from Cultures of Westerdykella dispersa Ca4–13 as Inhibitors of iNOS-Associated Neuroinflammation
Source: J Nat Prod. 2026 May 28;89(6):1775–84. doi: 10.1021/acs.jnatprod.6c00217 (PMC13316987; doi:10.1021/acs.jnatprod.6c00217)
Supplement: Supplementary file 4 [file np6c00217_si_004.zip › Compound3/Compound3_NOESY/dirinfo/fidlist]

2022-09-06 : T154223 : PROTON_20220906_01 : Saved by : auto for tmu
2022-09-06 : T175120 : NOESY_20220906_01 : Saved by : auto for tmu
