# Supplementary material for: Spiro-Linked Polyketides from Cultures of Westerdykella dispersa Ca4–13 as Inhibitors of iNOS-Associated Neuroinflammation
Source: J Nat Prod. 2026 May 28;89(6):1775–84. doi: 10.1021/acs.jnatprod.6c00217 (PMC13316987; doi:10.1021/acs.jnatprod.6c00217)
Supplement: Supplementary file 4 [file np6c00217_si_004.zip › Compound3/Compound3_NOESY/dirinfo/xmldir/sqdir/error_study.xml]

<?xml version="1.0" encoding="UTF-8"?>
<!DOCTYPE template>

<template>
  <protocol title="0906-HSJ-3-26-302" type="protocol" exp="grandparent" lock="off" id="tmpstudy" tooltext="0906-HSJ-3-26-3" expanded="true">
    <action   type="LIB"  status="Completed"  lock="on"  title="PROTON_20220906_01 "  exp="PROTON"  time=""  macro="return"  data="/home/tmu/vnmrsys/data/THL/0906-HSJ-3-26-302/PROTON_20220906_01"  CPnode="PROTON_001"  tooltext="PROTON"  id="Sqn0001"  />
    <action   type="LIB"  status="Completed"  lock="on"  title="NOESY_20220906_01 "  exp="NOESY"  time=""  macro="return"  data="/home/tmu/vnmrsys/data/THL/0906-HSJ-3-26-302/NOESY_20220906_01"  CPnode="NOESY_001"  tooltext="0906-HSJ-3-26-302"  id="Sqn0002"  />
  </protocol>
</template>
