# Supplementary material for: Spiro-Linked Polyketides from Cultures of Westerdykella dispersa Ca4–13 as Inhibitors of iNOS-Associated Neuroinflammation
Source: J Nat Prod. 2026 May 28;89(6):1775–84. doi: 10.1021/acs.jnatprod.6c00217 (PMC13316987; doi:10.1021/acs.jnatprod.6c00217)
Supplement: Supplementary file 4 [file np6c00217_si_004.zip › Compound3/Compound3_NOESY/NOESY_20220906_01.fid/log]

Tue Sep  6 15:49:38 2022: Experiment started
Tue Sep  6 15:50:43 2022: BS 1 completed
Tue Sep  6 15:50:57 2022: BS 1 completed
Tue Sep  6 15:51:11 2022: BS 1 completed
Tue Sep  6 15:51:25 2022: BS 1 completed
Tue Sep  6 15:51:39 2022: BS 1 completed
Tue Sep  6 15:51:53 2022: BS 1 completed
Tue Sep  6 15:52:07 2022: BS 1 completed
Tue Sep  6 15:52:21 2022: BS 1 completed
Tue Sep  6 15:52:35 2022: BS 1 completed
Tue Sep  6 15:52:49 2022: BS 1 completed
Tue Sep  6 15:53:03 2022: BS 1 completed
Tue Sep  6 15:53:17 2022: BS 1 completed
Tue Sep  6 15:53:31 2022: BS 1 completed
Tue Sep  6 15:53:45 2022: BS 1 completed
Tue Sep  6 15:54:00 2022: BS 1 completed
Tue Sep  6 15:54:14 2022: BS 1 completed
Tue Sep  6 15:54:28 2022: BS 1 completed
Tue Sep  6 15:54:42 2022: BS 1 completed
Tue Sep  6 15:54:56 2022: BS 1 completed
Tue Sep  6 15:55:10 2022: BS 1 completed
Tue Sep  6 15:55:24 2022: BS 1 completed
Tue Sep  6 15:55:38 2022: BS 1 completed
Tue Sep  6 15:55:52 2022: BS 1 completed
Tue Sep  6 15:56:06 2022: BS 1 completed
Tue Sep  6 15:56:20 2022: BS 1 completed
Tue Sep  6 15:56:34 2022: BS 1 completed
Tue Sep  6 15:56:48 2022: BS 1 completed
Tue Sep  6 15:57:02 2022: BS 1 completed
Tue Sep  6 15:57:16 2022: BS 1 completed
Tue Sep  6 15:57:30 2022: BS 1 completed
Tue Sep  6 15:57:44 2022: BS 1 completed
Tue Sep  6 15:57:58 2022: BS 1 completed
Tue Sep  6 15:58:12 2022: BS 1 completed
Tue Sep  6 15:58:26 2022: BS 1 completed
Tue Sep  6 15:58:40 2022: BS 1 completed
Tue Sep  6 15:58:54 2022: BS 1 completed
Tue Sep  6 15:59:09 2022: BS 1 completed
Tue Sep  6 15:59:23 2022: BS 1 completed
Tue Sep  6 15:59:37 2022: BS 1 completed
Tue Sep  6 15:59:51 2022: BS 1 completed
Tue Sep  6 16:00:05 2022: BS 1 completed
Tue Sep  6 16:00:19 2022: BS 1 completed
Tue Sep  6 16:00:33 2022: BS 1 completed
Tue Sep  6 16:00:47 2022: BS 1 completed
Tue Sep  6 16:01:01 2022: BS 1 completed
Tue Sep  6 16:01:15 2022: BS 1 completed
Tue Sep  6 16:01:29 2022: BS 1 completed
Tue Sep  6 16:01:43 2022: BS 1 completed
Tue Sep  6 16:01:57 2022: BS 1 completed
Tue Sep  6 16:02:11 2022: BS 1 completed
Tue Sep  6 16:02:25 2022: BS 1 completed
Tue Sep  6 16:02:39 2022: BS 1 completed
Tue Sep  6 16:02:53 2022: BS 1 completed
Tue Sep  6 16:03:07 2022: BS 1 completed
Tue Sep  6 16:03:22 2022: BS 1 completed
Tue Sep  6 16:03:36 2022: BS 1 completed
Tue Sep  6 16:03:50 2022: BS 1 completed
Tue Sep  6 16:04:04 2022: BS 1 completed
Tue Sep  6 16:04:18 2022: BS 1 completed
Tue Sep  6 16:04:32 2022: BS 1 completed
Tue Sep  6 16:04:46 2022: BS 1 completed
Tue Sep  6 16:05:00 2022: BS 1 completed
Tue Sep  6 16:05:14 2022: BS 1 completed
Tue Sep  6 16:05:28 2022: BS 1 completed
Tue Sep  6 16:05:42 2022: BS 1 completed
Tue Sep  6 16:05:56 2022: BS 1 completed
Tue Sep  6 16:06:10 2022: BS 1 completed
Tue Sep  6 16:06:24 2022: BS 1 completed
Tue Sep  6 16:06:38 2022: BS 1 completed
Tue Sep  6 16:06:52 2022: BS 1 completed
Tue Sep  6 16:07:07 2022: BS 1 completed
Tue Sep  6 16:07:21 2022: BS 1 completed
Tue Sep  6 16:07:35 2022: BS 1 completed
Tue Sep  6 16:07:49 2022: BS 1 completed
Tue Sep  6 16:08:03 2022: BS 1 completed
Tue Sep  6 16:08:17 2022: BS 1 completed
Tue Sep  6 16:08:31 2022: BS 1 completed
Tue Sep  6 16:08:45 2022: BS 1 completed
Tue Sep  6 16:08:59 2022: BS 1 completed
Tue Sep  6 16:09:13 2022: BS 1 completed
Tue Sep  6 16:09:27 2022: BS 1 completed
Tue Sep  6 16:09:41 2022: BS 1 completed
Tue Sep  6 16:09:55 2022: BS 1 completed
Tue Sep  6 16:10:09 2022: BS 1 completed
Tue Sep  6 16:10:23 2022: BS 1 completed
Tue Sep  6 16:10:38 2022: BS 1 completed
Tue Sep  6 16:10:52 2022: BS 1 completed
Tue Sep  6 16:11:06 2022: BS 1 completed
Tue Sep  6 16:11:20 2022: BS 1 completed
Tue Sep  6 16:11:34 2022: BS 1 completed
Tue Sep  6 16:11:48 2022: BS 1 completed
Tue Sep  6 16:12:02 2022: BS 1 completed
Tue Sep  6 16:12:16 2022: BS 1 completed
Tue Sep  6 16:12:30 2022: BS 1 completed
Tue Sep  6 16:12:44 2022: BS 1 completed
Tue Sep  6 16:12:58 2022: BS 1 completed
Tue Sep  6 16:13:12 2022: BS 1 completed
Tue Sep  6 16:13:26 2022: BS 1 completed
Tue Sep  6 16:13:41 2022: BS 1 completed
Tue Sep  6 16:13:55 2022: BS 1 completed
Tue Sep  6 16:14:09 2022: BS 1 completed
Tue Sep  6 16:14:23 2022: BS 1 completed
Tue Sep  6 16:14:37 2022: BS 1 completed
Tue Sep  6 16:14:51 2022: BS 1 completed
Tue Sep  6 16:15:05 2022: BS 1 completed
Tue Sep  6 16:15:19 2022: BS 1 completed
Tue Sep  6 16:15:33 2022: BS 1 completed
Tue Sep  6 16:15:47 2022: BS 1 completed
Tue Sep  6 16:16:01 2022: BS 1 completed
Tue Sep  6 16:16:15 2022: BS 1 completed
Tue Sep  6 16:16:30 2022: BS 1 completed
Tue Sep  6 16:16:44 2022: BS 1 completed
Tue Sep  6 16:16:58 2022: BS 1 completed
Tue Sep  6 16:17:12 2022: BS 1 completed
Tue Sep  6 16:17:26 2022: BS 1 completed
Tue Sep  6 16:17:40 2022: BS 1 completed
Tue Sep  6 16:17:54 2022: BS 1 completed
Tue Sep  6 16:18:08 2022: BS 1 completed
Tue Sep  6 16:18:22 2022: BS 1 completed
Tue Sep  6 16:18:36 2022: BS 1 completed
Tue Sep  6 16:18:50 2022: BS 1 completed
Tue Sep  6 16:19:04 2022: BS 1 completed
Tue Sep  6 16:19:19 2022: BS 1 completed
Tue Sep  6 16:19:33 2022: BS 1 completed
Tue Sep  6 16:19:47 2022: BS 1 completed
Tue Sep  6 16:20:01 2022: BS 1 completed
Tue Sep  6 16:20:15 2022: BS 1 completed
Tue Sep  6 16:20:29 2022: BS 1 completed
Tue Sep  6 16:20:43 2022: BS 1 completed
Tue Sep  6 16:20:57 2022: BS 1 completed
Tue Sep  6 16:21:11 2022: BS 1 completed
Tue Sep  6 16:21:25 2022: BS 1 completed
Tue Sep  6 16:21:39 2022: BS 1 completed
Tue Sep  6 16:21:53 2022: BS 1 completed
Tue Sep  6 16:22:08 2022: BS 1 completed
Tue Sep  6 16:22:22 2022: BS 1 completed
Tue Sep  6 16:22:36 2022: BS 1 completed
Tue Sep  6 16:22:50 2022: BS 1 completed
Tue Sep  6 16:23:04 2022: BS 1 completed
Tue Sep  6 16:23:18 2022: BS 1 completed
Tue Sep  6 16:23:32 2022: BS 1 completed
Tue Sep  6 16:23:46 2022: BS 1 completed
Tue Sep  6 16:24:00 2022: BS 1 completed
Tue Sep  6 16:24:14 2022: BS 1 completed
Tue Sep  6 16:24:29 2022: BS 1 completed
Tue Sep  6 16:24:43 2022: BS 1 completed
Tue Sep  6 16:24:57 2022: BS 1 completed
Tue Sep  6 16:25:11 2022: BS 1 completed
Tue Sep  6 16:25:25 2022: BS 1 completed
Tue Sep  6 16:25:39 2022: BS 1 completed
Tue Sep  6 16:25:53 2022: BS 1 completed
Tue Sep  6 16:26:07 2022: BS 1 completed
Tue Sep  6 16:26:21 2022: BS 1 completed
Tue Sep  6 16:26:35 2022: BS 1 completed
Tue Sep  6 16:26:50 2022: BS 1 completed
Tue Sep  6 16:27:04 2022: BS 1 completed
Tue Sep  6 16:27:18 2022: BS 1 completed
Tue Sep  6 16:27:32 2022: BS 1 completed
Tue Sep  6 16:27:46 2022: BS 1 completed
Tue Sep  6 16:28:00 2022: BS 1 completed
Tue Sep  6 16:28:14 2022: BS 1 completed
Tue Sep  6 16:28:28 2022: BS 1 completed
Tue Sep  6 16:28:42 2022: BS 1 completed
Tue Sep  6 16:28:56 2022: BS 1 completed
Tue Sep  6 16:29:11 2022: BS 1 completed
Tue Sep  6 16:29:25 2022: BS 1 completed
Tue Sep  6 16:29:39 2022: BS 1 completed
Tue Sep  6 16:29:53 2022: BS 1 completed
Tue Sep  6 16:30:07 2022: BS 1 completed
Tue Sep  6 16:30:21 2022: BS 1 completed
Tue Sep  6 16:30:35 2022: BS 1 completed
Tue Sep  6 16:30:49 2022: BS 1 completed
Tue Sep  6 16:31:03 2022: BS 1 completed
Tue Sep  6 16:31:18 2022: BS 1 completed
Tue Sep  6 16:31:32 2022: BS 1 completed
Tue Sep  6 16:31:46 2022: BS 1 completed
Tue Sep  6 16:32:00 2022: BS 1 completed
Tue Sep  6 16:32:14 2022: BS 1 completed
Tue Sep  6 16:32:28 2022: BS 1 completed
Tue Sep  6 16:32:42 2022: BS 1 completed
Tue Sep  6 16:32:56 2022: BS 1 completed
Tue Sep  6 16:33:10 2022: BS 1 completed
Tue Sep  6 16:33:24 2022: BS 1 completed
Tue Sep  6 16:33:39 2022: BS 1 completed
Tue Sep  6 16:33:53 2022: BS 1 completed
Tue Sep  6 16:34:07 2022: BS 1 completed
Tue Sep  6 16:34:21 2022: BS 1 completed
Tue Sep  6 16:34:35 2022: BS 1 completed
Tue Sep  6 16:34:49 2022: BS 1 completed
Tue Sep  6 16:35:03 2022: BS 1 completed
Tue Sep  6 16:35:17 2022: BS 1 completed
Tue Sep  6 16:35:32 2022: BS 1 completed
Tue Sep  6 16:35:46 2022: BS 1 completed
Tue Sep  6 16:36:00 2022: BS 1 completed
Tue Sep  6 16:36:14 2022: BS 1 completed
Tue Sep  6 16:36:28 2022: BS 1 completed
Tue Sep  6 16:36:42 2022: BS 1 completed
Tue Sep  6 16:36:56 2022: BS 1 completed
Tue Sep  6 16:37:10 2022: BS 1 completed
Tue Sep  6 16:37:24 2022: BS 1 completed
Tue Sep  6 16:37:39 2022: BS 1 completed
Tue Sep  6 16:37:53 2022: BS 1 completed
Tue Sep  6 16:38:07 2022: BS 1 completed
Tue Sep  6 16:38:21 2022: BS 1 completed
Tue Sep  6 16:38:35 2022: BS 1 completed
Tue Sep  6 16:38:49 2022: BS 1 completed
Tue Sep  6 16:39:03 2022: BS 1 completed
Tue Sep  6 16:39:17 2022: BS 1 completed
Tue Sep  6 16:39:32 2022: BS 1 completed
Tue Sep  6 16:39:46 2022: BS 1 completed
Tue Sep  6 16:40:00 2022: BS 1 completed
Tue Sep  6 16:40:14 2022: BS 1 completed
Tue Sep  6 16:40:28 2022: BS 1 completed
Tue Sep  6 16:40:42 2022: BS 1 completed
Tue Sep  6 16:40:56 2022: BS 1 completed
Tue Sep  6 16:41:10 2022: BS 1 completed
Tue Sep  6 16:41:25 2022: BS 1 completed
Tue Sep  6 16:41:39 2022: BS 1 completed
Tue Sep  6 16:41:53 2022: BS 1 completed
Tue Sep  6 16:42:07 2022: BS 1 completed
Tue Sep  6 16:42:21 2022: BS 1 completed
Tue Sep  6 16:42:35 2022: BS 1 completed
Tue Sep  6 16:42:49 2022: BS 1 completed
Tue Sep  6 16:43:03 2022: BS 1 completed
Tue Sep  6 16:43:18 2022: BS 1 completed
Tue Sep  6 16:43:32 2022: BS 1 completed
Tue Sep  6 16:43:46 2022: BS 1 completed
Tue Sep  6 16:44:00 2022: BS 1 completed
Tue Sep  6 16:44:14 2022: BS 1 completed
Tue Sep  6 16:44:28 2022: BS 1 completed
Tue Sep  6 16:44:42 2022: BS 1 completed
Tue Sep  6 16:44:56 2022: BS 1 completed
Tue Sep  6 16:45:11 2022: BS 1 completed
Tue Sep  6 16:45:25 2022: BS 1 completed
Tue Sep  6 16:45:39 2022: BS 1 completed
Tue Sep  6 16:45:53 2022: BS 1 completed
Tue Sep  6 16:46:07 2022: BS 1 completed
Tue Sep  6 16:46:21 2022: BS 1 completed
Tue Sep  6 16:46:35 2022: BS 1 completed
Tue Sep  6 16:46:50 2022: BS 1 completed
Tue Sep  6 16:47:04 2022: BS 1 completed
Tue Sep  6 16:47:18 2022: BS 1 completed
Tue Sep  6 16:47:32 2022: BS 1 completed
Tue Sep  6 16:47:46 2022: BS 1 completed
Tue Sep  6 16:48:00 2022: BS 1 completed
Tue Sep  6 16:48:14 2022: BS 1 completed
Tue Sep  6 16:48:29 2022: BS 1 completed
Tue Sep  6 16:48:43 2022: BS 1 completed
Tue Sep  6 16:48:57 2022: BS 1 completed
Tue Sep  6 16:49:11 2022: BS 1 completed
Tue Sep  6 16:49:25 2022: BS 1 completed
Tue Sep  6 16:49:39 2022: BS 1 completed
Tue Sep  6 16:49:53 2022: BS 1 completed
Tue Sep  6 16:50:08 2022: BS 1 completed
Tue Sep  6 16:50:22 2022: BS 1 completed
Tue Sep  6 16:50:36 2022: BS 1 completed
Tue Sep  6 16:50:50 2022: BS 1 completed
Tue Sep  6 16:51:04 2022: BS 1 completed
Tue Sep  6 16:51:18 2022: BS 1 completed
Tue Sep  6 16:51:32 2022: BS 1 completed
Tue Sep  6 16:51:47 2022: BS 1 completed
Tue Sep  6 16:52:01 2022: BS 1 completed
Tue Sep  6 16:52:15 2022: BS 1 completed
Tue Sep  6 16:52:29 2022: BS 1 completed
Tue Sep  6 16:52:43 2022: BS 1 completed
Tue Sep  6 16:52:57 2022: BS 1 completed
Tue Sep  6 16:53:11 2022: BS 1 completed
Tue Sep  6 16:53:26 2022: BS 1 completed
Tue Sep  6 16:53:40 2022: BS 1 completed
Tue Sep  6 16:53:54 2022: BS 1 completed
Tue Sep  6 16:54:08 2022: BS 1 completed
Tue Sep  6 16:54:22 2022: BS 1 completed
Tue Sep  6 16:54:36 2022: BS 1 completed
Tue Sep  6 16:54:50 2022: BS 1 completed
Tue Sep  6 16:55:05 2022: BS 1 completed
Tue Sep  6 16:55:19 2022: BS 1 completed
Tue Sep  6 16:55:33 2022: BS 1 completed
Tue Sep  6 16:55:47 2022: BS 1 completed
Tue Sep  6 16:56:01 2022: BS 1 completed
Tue Sep  6 16:56:15 2022: BS 1 completed
Tue Sep  6 16:56:29 2022: BS 1 completed
Tue Sep  6 16:56:44 2022: BS 1 completed
Tue Sep  6 16:56:58 2022: BS 1 completed
Tue Sep  6 16:57:12 2022: BS 1 completed
Tue Sep  6 16:57:26 2022: BS 1 completed
Tue Sep  6 16:57:40 2022: BS 1 completed
Tue Sep  6 16:57:54 2022: BS 1 completed
Tue Sep  6 16:58:09 2022: BS 1 completed
Tue Sep  6 16:58:23 2022: BS 1 completed
Tue Sep  6 16:58:37 2022: BS 1 completed
Tue Sep  6 16:58:51 2022: BS 1 completed
Tue Sep  6 16:59:05 2022: BS 1 completed
Tue Sep  6 16:59:19 2022: BS 1 completed
Tue Sep  6 16:59:34 2022: BS 1 completed
Tue Sep  6 16:59:48 2022: BS 1 completed
Tue Sep  6 17:00:02 2022: BS 1 completed
Tue Sep  6 17:00:16 2022: BS 1 completed
Tue Sep  6 17:00:30 2022: BS 1 completed
Tue Sep  6 17:00:44 2022: BS 1 completed
Tue Sep  6 17:00:58 2022: BS 1 completed
Tue Sep  6 17:01:13 2022: BS 1 completed
Tue Sep  6 17:01:27 2022: BS 1 completed
Tue Sep  6 17:01:41 2022: BS 1 completed
Tue Sep  6 17:01:55 2022: BS 1 completed
Tue Sep  6 17:02:09 2022: BS 1 completed
Tue Sep  6 17:02:23 2022: BS 1 completed
Tue Sep  6 17:02:38 2022: BS 1 completed
Tue Sep  6 17:02:52 2022: BS 1 completed
Tue Sep  6 17:03:06 2022: BS 1 completed
Tue Sep  6 17:03:20 2022: BS 1 completed
Tue Sep  6 17:03:34 2022: BS 1 completed
Tue Sep  6 17:03:48 2022: BS 1 completed
Tue Sep  6 17:04:03 2022: BS 1 completed
Tue Sep  6 17:04:17 2022: BS 1 completed
Tue Sep  6 17:04:31 2022: BS 1 completed
Tue Sep  6 17:04:45 2022: BS 1 completed
Tue Sep  6 17:04:59 2022: BS 1 completed
Tue Sep  6 17:05:13 2022: BS 1 completed
Tue Sep  6 17:05:28 2022: BS 1 completed
Tue Sep  6 17:05:42 2022: BS 1 completed
Tue Sep  6 17:05:56 2022: BS 1 completed
Tue Sep  6 17:06:10 2022: BS 1 completed
Tue Sep  6 17:06:24 2022: BS 1 completed
Tue Sep  6 17:06:38 2022: BS 1 completed
Tue Sep  6 17:06:53 2022: BS 1 completed
Tue Sep  6 17:07:07 2022: BS 1 completed
Tue Sep  6 17:07:21 2022: BS 1 completed
Tue Sep  6 17:07:35 2022: BS 1 completed
Tue Sep  6 17:07:49 2022: BS 1 completed
Tue Sep  6 17:08:03 2022: BS 1 completed
Tue Sep  6 17:08:18 2022: BS 1 completed
Tue Sep  6 17:08:32 2022: BS 1 completed
Tue Sep  6 17:08:46 2022: BS 1 completed
Tue Sep  6 17:09:00 2022: BS 1 completed
Tue Sep  6 17:09:14 2022: BS 1 completed
Tue Sep  6 17:09:29 2022: BS 1 completed
Tue Sep  6 17:09:43 2022: BS 1 completed
Tue Sep  6 17:09:57 2022: BS 1 completed
Tue Sep  6 17:10:11 2022: BS 1 completed
Tue Sep  6 17:10:25 2022: BS 1 completed
Tue Sep  6 17:10:39 2022: BS 1 completed
Tue Sep  6 17:10:54 2022: BS 1 completed
Tue Sep  6 17:11:08 2022: BS 1 completed
Tue Sep  6 17:11:22 2022: BS 1 completed
Tue Sep  6 17:11:36 2022: BS 1 completed
Tue Sep  6 17:11:50 2022: BS 1 completed
Tue Sep  6 17:12:05 2022: BS 1 completed
Tue Sep  6 17:12:19 2022: BS 1 completed
Tue Sep  6 17:12:33 2022: BS 1 completed
Tue Sep  6 17:12:47 2022: BS 1 completed
Tue Sep  6 17:13:01 2022: BS 1 completed
Tue Sep  6 17:13:15 2022: BS 1 completed
Tue Sep  6 17:13:30 2022: BS 1 completed
Tue Sep  6 17:13:44 2022: BS 1 completed
Tue Sep  6 17:13:58 2022: BS 1 completed
Tue Sep  6 17:14:12 2022: BS 1 completed
Tue Sep  6 17:14:26 2022: BS 1 completed
Tue Sep  6 17:14:41 2022: BS 1 completed
Tue Sep  6 17:14:55 2022: BS 1 completed
Tue Sep  6 17:15:09 2022: BS 1 completed
Tue Sep  6 17:15:23 2022: BS 1 completed
Tue Sep  6 17:15:37 2022: BS 1 completed
Tue Sep  6 17:15:51 2022: BS 1 completed
Tue Sep  6 17:16:06 2022: BS 1 completed
Tue Sep  6 17:16:20 2022: BS 1 completed
Tue Sep  6 17:16:34 2022: BS 1 completed
Tue Sep  6 17:16:48 2022: BS 1 completed
Tue Sep  6 17:17:02 2022: BS 1 completed
Tue Sep  6 17:17:17 2022: BS 1 completed
Tue Sep  6 17:17:31 2022: BS 1 completed
Tue Sep  6 17:17:45 2022: BS 1 completed
Tue Sep  6 17:17:59 2022: BS 1 completed
Tue Sep  6 17:18:13 2022: BS 1 completed
Tue Sep  6 17:18:28 2022: BS 1 completed
Tue Sep  6 17:18:42 2022: BS 1 completed
Tue Sep  6 17:18:56 2022: BS 1 completed
Tue Sep  6 17:19:10 2022: BS 1 completed
Tue Sep  6 17:19:24 2022: BS 1 completed
Tue Sep  6 17:19:38 2022: BS 1 completed
Tue Sep  6 17:19:53 2022: BS 1 completed
Tue Sep  6 17:20:07 2022: BS 1 completed
Tue Sep  6 17:20:21 2022: BS 1 completed
Tue Sep  6 17:20:35 2022: BS 1 completed
Tue Sep  6 17:20:49 2022: BS 1 completed
Tue Sep  6 17:21:04 2022: BS 1 completed
Tue Sep  6 17:21:18 2022: BS 1 completed
Tue Sep  6 17:21:32 2022: BS 1 completed
Tue Sep  6 17:21:46 2022: BS 1 completed
Tue Sep  6 17:22:00 2022: BS 1 completed
Tue Sep  6 17:22:15 2022: BS 1 completed
Tue Sep  6 17:22:29 2022: BS 1 completed
Tue Sep  6 17:22:43 2022: BS 1 completed
Tue Sep  6 17:22:57 2022: BS 1 completed
Tue Sep  6 17:23:11 2022: BS 1 completed
Tue Sep  6 17:23:26 2022: BS 1 completed
Tue Sep  6 17:23:40 2022: BS 1 completed
Tue Sep  6 17:23:54 2022: BS 1 completed
Tue Sep  6 17:24:08 2022: BS 1 completed
Tue Sep  6 17:24:22 2022: BS 1 completed
Tue Sep  6 17:24:37 2022: BS 1 completed
Tue Sep  6 17:24:51 2022: BS 1 completed
Tue Sep  6 17:25:05 2022: BS 1 completed
Tue Sep  6 17:25:19 2022: BS 1 completed
Tue Sep  6 17:25:33 2022: BS 1 completed
Tue Sep  6 17:25:48 2022: BS 1 completed
Tue Sep  6 17:26:02 2022: BS 1 completed
Tue Sep  6 17:26:16 2022: BS 1 completed
Tue Sep  6 17:26:30 2022: BS 1 completed
Tue Sep  6 17:26:44 2022: BS 1 completed
Tue Sep  6 17:26:59 2022: BS 1 completed
Tue Sep  6 17:27:13 2022: BS 1 completed
Tue Sep  6 17:27:27 2022: BS 1 completed
Tue Sep  6 17:27:41 2022: BS 1 completed
Tue Sep  6 17:27:56 2022: BS 1 completed
Tue Sep  6 17:28:10 2022: BS 1 completed
Tue Sep  6 17:28:24 2022: BS 1 completed
Tue Sep  6 17:28:38 2022: BS 1 completed
Tue Sep  6 17:28:52 2022: BS 1 completed
Tue Sep  6 17:29:07 2022: BS 1 completed
Tue Sep  6 17:29:21 2022: BS 1 completed
Tue Sep  6 17:29:35 2022: BS 1 completed
Tue Sep  6 17:29:49 2022: BS 1 completed
Tue Sep  6 17:30:03 2022: BS 1 completed
Tue Sep  6 17:30:18 2022: BS 1 completed
Tue Sep  6 17:30:32 2022: BS 1 completed
Tue Sep  6 17:30:46 2022: BS 1 completed
Tue Sep  6 17:31:00 2022: BS 1 completed
Tue Sep  6 17:31:14 2022: BS 1 completed
Tue Sep  6 17:31:29 2022: BS 1 completed
Tue Sep  6 17:31:43 2022: BS 1 completed
Tue Sep  6 17:31:57 2022: BS 1 completed
Tue Sep  6 17:32:11 2022: BS 1 completed
Tue Sep  6 17:32:26 2022: BS 1 completed
Tue Sep  6 17:32:40 2022: BS 1 completed
Tue Sep  6 17:32:54 2022: BS 1 completed
Tue Sep  6 17:33:08 2022: BS 1 completed
Tue Sep  6 17:33:22 2022: BS 1 completed
Tue Sep  6 17:33:37 2022: BS 1 completed
Tue Sep  6 17:33:51 2022: BS 1 completed
Tue Sep  6 17:34:05 2022: BS 1 completed
Tue Sep  6 17:34:19 2022: BS 1 completed
Tue Sep  6 17:34:34 2022: BS 1 completed
Tue Sep  6 17:34:48 2022: BS 1 completed
Tue Sep  6 17:35:02 2022: BS 1 completed
Tue Sep  6 17:35:16 2022: BS 1 completed
Tue Sep  6 17:35:30 2022: BS 1 completed
Tue Sep  6 17:35:45 2022: BS 1 completed
Tue Sep  6 17:35:59 2022: BS 1 completed
Tue Sep  6 17:36:13 2022: BS 1 completed
Tue Sep  6 17:36:27 2022: BS 1 completed
Tue Sep  6 17:36:42 2022: BS 1 completed
Tue Sep  6 17:36:56 2022: BS 1 completed
Tue Sep  6 17:37:10 2022: BS 1 completed
Tue Sep  6 17:37:24 2022: BS 1 completed
Tue Sep  6 17:37:38 2022: BS 1 completed
Tue Sep  6 17:37:53 2022: BS 1 completed
Tue Sep  6 17:38:07 2022: BS 1 completed
Tue Sep  6 17:38:21 2022: BS 1 completed
Tue Sep  6 17:38:35 2022: BS 1 completed
Tue Sep  6 17:38:50 2022: BS 1 completed
Tue Sep  6 17:39:04 2022: BS 1 completed
Tue Sep  6 17:39:18 2022: BS 1 completed
Tue Sep  6 17:39:32 2022: BS 1 completed
Tue Sep  6 17:39:46 2022: BS 1 completed
Tue Sep  6 17:40:01 2022: BS 1 completed
Tue Sep  6 17:40:15 2022: BS 1 completed
Tue Sep  6 17:40:29 2022: BS 1 completed
Tue Sep  6 17:40:43 2022: BS 1 completed
Tue Sep  6 17:40:58 2022: BS 1 completed
Tue Sep  6 17:41:12 2022: BS 1 completed
Tue Sep  6 17:41:26 2022: BS 1 completed
Tue Sep  6 17:41:40 2022: BS 1 completed
Tue Sep  6 17:41:55 2022: BS 1 completed
Tue Sep  6 17:42:09 2022: BS 1 completed
Tue Sep  6 17:42:23 2022: BS 1 completed
Tue Sep  6 17:42:37 2022: BS 1 completed
Tue Sep  6 17:42:51 2022: BS 1 completed
Tue Sep  6 17:43:06 2022: BS 1 completed
Tue Sep  6 17:43:20 2022: BS 1 completed
Tue Sep  6 17:43:34 2022: BS 1 completed
Tue Sep  6 17:43:48 2022: BS 1 completed
Tue Sep  6 17:44:03 2022: BS 1 completed
Tue Sep  6 17:44:17 2022: BS 1 completed
Tue Sep  6 17:44:31 2022: BS 1 completed
Tue Sep  6 17:44:45 2022: BS 1 completed
Tue Sep  6 17:45:00 2022: BS 1 completed
Tue Sep  6 17:45:14 2022: BS 1 completed
Tue Sep  6 17:45:28 2022: BS 1 completed
Tue Sep  6 17:45:42 2022: BS 1 completed
Tue Sep  6 17:45:57 2022: BS 1 completed
Tue Sep  6 17:46:11 2022: BS 1 completed
Tue Sep  6 17:46:25 2022: BS 1 completed
Tue Sep  6 17:46:39 2022: BS 1 completed
Tue Sep  6 17:46:54 2022: BS 1 completed
Tue Sep  6 17:47:08 2022: BS 1 completed
Tue Sep  6 17:47:22 2022: BS 1 completed
Tue Sep  6 17:47:36 2022: BS 1 completed
Tue Sep  6 17:47:51 2022: BS 1 completed
Tue Sep  6 17:48:05 2022: BS 1 completed
Tue Sep  6 17:48:19 2022: BS 1 completed
Tue Sep  6 17:48:33 2022: BS 1 completed
Tue Sep  6 17:48:47 2022: BS 1 completed
Tue Sep  6 17:49:02 2022: BS 1 completed
Tue Sep  6 17:49:16 2022: BS 1 completed
Tue Sep  6 17:49:30 2022: BS 1 completed
Tue Sep  6 17:49:44 2022: BS 1 completed
Tue Sep  6 17:49:59 2022: BS 1 completed
Tue Sep  6 17:50:13 2022: BS 1 completed
Tue Sep  6 17:50:27 2022: BS 1 completed
Tue Sep  6 17:50:41 2022: BS 1 completed
Tue Sep  6 17:50:56 2022: BS 1 completed
Tue Sep  6 17:51:10 2022: BS 1 completed
Tue Sep  6 17:51:17 2022: Acquisition complete
