# Supplementary material for: Spiro-Linked Polyketides from Cultures of Westerdykella dispersa Ca4–13 as Inhibitors of iNOS-Associated Neuroinflammation
Source: J Nat Prod. 2026 May 28;89(6):1775–84. doi: 10.1021/acs.jnatprod.6c00217 (PMC13316987; doi:10.1021/acs.jnatprod.6c00217)
Supplement: Supplementary file 4 [file np6c00217_si_004.zip › Compound3/Compound3_NOESY/PROTON_20220906_01.fid/log]

Tue Sep  6 15:39:41 2022: Experiment started
Tue Sep  6 15:40:02 2022: BS 1 completed
Tue Sep  6 15:40:22 2022: BS 2 completed
Tue Sep  6 15:40:42 2022: BS 3 completed
Tue Sep  6 15:41:02 2022: BS 4 completed
Tue Sep  6 15:41:22 2022: BS 5 completed
Tue Sep  6 15:41:42 2022: BS 6 completed
Tue Sep  6 15:42:02 2022: BS 7 completed
Tue Sep  6 15:42:22 2022: Acquisition complete
